# Supplementary material for: Mechanism of sensitivity modulation in the calcium-sensing receptor via electrostatic tuning
Source: Nat Commun. 2022 Apr 22;13:2194. doi: 10.1038/s41467-022-29897-y (PMC9033857; doi:10.1038/s41467-022-29897-y)
Supplement: Supplementary file 4 — Supplementary Data 1 [file 41467_2022_29897_MOESM4_ESM.xlsx]

## Sheet: SNAP Particle Counts
Date	Label_Method	Identifier	Condition	Particle_Count	Sum
20181012	SNAP	C129131G	0mMCa_10mMEdta	228	821
20181023	SNAP	C129131G	0mMCa_10mMEdta	246
20180905	SNAP	C129131G	0mMCa_10mMEdta	347
20181012	SNAP	C129131G	0mMCa_5mMTrp	384	1019
20181023	SNAP	C129131G	0mMCa_5mMTrp	288
20180905	SNAP	C129131G	0mMCa_5mMTrp	347
20181012	SNAP	C129131G	10mMCa_0mMTrp	289	1116
20181023	SNAP	C129131G	10mMCa_0mMTrp	320
20180905	SNAP	C129131G	10mMCa_0mMTrp	507
20181012	SNAP	C129131G	10mMCa_5mMTrp	262	971
20181023	SNAP	C129131G	10mMCa_5mMTrp	278
20180905	SNAP	C129131G	10mMCa_5mMTrp	431
20180823	SNAP	C129S	0mMCa_10mMEdta	267	586
20181012	SNAP	C129S	0mMCa_10mMEdta	139
20181023	SNAP	C129S	0mMCa_10mMEdta	180
20180823	SNAP	C129S	0mMCa_5mMTrp	203	826
20181012	SNAP	C129S	0mMCa_5mMTrp	338
20181023	SNAP	C129S	0mMCa_5mMTrp	285
20180823	SNAP	C129S	10mMCa_0mMTrp	199	585
20181012	SNAP	C129S	10mMCa_0mMTrp	196
20181023	SNAP	C129S	10mMCa_0mMTrp	190
20180823	SNAP	C129S	10mMCa_5mMTrp	312	825
20181012	SNAP	C129S	10mMCa_5mMTrp	211
20181023	SNAP	C129S	10mMCa_5mMTrp	302
20180928	SNAP	C131G	0mMCa_10mMEdta	246	691
20181017	SNAP	C131G	0mMCa_10mMEdta	174
20180925	SNAP	C131G	0mMCa_10mMEdta	271
20180928	SNAP	C131G	0mMCa_5mMTrp	224	752
20181017	SNAP	C131G	0mMCa_5mMTrp	346
20180925	SNAP	C131G	0mMCa_5mMTrp	182
20180928	SNAP	C131G	10mMCa_0mMTrp	270	1101
20181017	SNAP	C131G	10mMCa_0mMTrp	321
20180925	SNAP	C131G	10mMCa_0mMTrp	510
20180928	SNAP	C131G	10mMCa_5mMTrp	243	881
20181017	SNAP	C131G	10mMCa_5mMTrp	160
20180925	SNAP	C131G	10mMCa_5mMTrp	478
20191210	SNAP	E228K	0mMCa_10mMEdta	211	500
20191205	SNAP	E228K	0mMCa_10mMEdta	184
20190315	SNAP	E228K	0mMCa_10mMEdta	105
20191210	SNAP	E228K	0mMCa_5mMTrp	186	442
20191205	SNAP	E228K	0mMCa_5mMTrp	163
20190315	SNAP	E228K	0mMCa_5mMTrp	93
20191210	SNAP	E228K	10mMCa_0mMTrp	191	473
20191205	SNAP	E228K	10mMCa_0mMTrp	148
20190315	SNAP	E228K	10mMCa_0mMTrp	134
20191210	SNAP	E228K	10mMCa_5mMTrp	189	462
20191205	SNAP	E228K	10mMCa_5mMTrp	155
20190315	SNAP	E228K	10mMCa_5mMTrp	118
20190320	SNAP	G557E	0mMCa_10mMEdta	211	606
20190325	SNAP	G557E	0mMCa_10mMEdta	214
20190313	SNAP	G557E	0mMCa_10mMEdta	181
20190320	SNAP	G557E	0mMCa_5mMTrp	240	632
20190325	SNAP	G557E	0mMCa_5mMTrp	163
20190313	SNAP	G557E	0mMCa_5mMTrp	229
20190320	SNAP	G557E	10mMCa_0mMTrp	282	594
20190325	SNAP	G557E	10mMCa_0mMTrp	177
20190313	SNAP	G557E	10mMCa_0mMTrp	135
20190320	SNAP	G557E	10mMCa_5mMTrp	199	483
20190325	SNAP	G557E	10mMCa_5mMTrp	126
20190313	SNAP	G557E	10mMCa_5mMTrp	158
20190325	SNAP	L174R	0mMCa_10mMEdta	120	425
20190311	SNAP	L174R	0mMCa_10mMEdta	166
20190222	SNAP	L174R	0mMCa_10mMEdta	139
20190325	SNAP	L174R	0mMCa_5mMTrp	130	452
20190311	SNAP	L174R	0mMCa_5mMTrp	170
20190222	SNAP	L174R	0mMCa_5mMTrp	152
20190325	SNAP	L174R	10mMCa_0mMTrp	144	486
20190311	SNAP	L174R	10mMCa_0mMTrp	180
20190222	SNAP	L174R	10mMCa_0mMTrp	162
20190325	SNAP	L174R	10mMCa_5mMTrp	127	628
20190311	SNAP	L174R	10mMCa_5mMTrp	283
20190222	SNAP	L174R	10mMCa_5mMTrp	218
20180926	SNAP	P55L	0mMCa_10mMEdta	462	963
20181017	SNAP	P55L	0mMCa_10mMEdta	293
20181026	SNAP	P55L	0mMCa_10mMEdta	208
20180926	SNAP	P55L	0mMCa_5mMTrp	403	819
20181017	SNAP	P55L	0mMCa_5mMTrp	175
20181026	SNAP	P55L	0mMCa_5mMTrp	241
20180926	SNAP	P55L	10mMCa_0mMTrp	371	986
20181017	SNAP	P55L	10mMCa_0mMTrp	216
20181026	SNAP	P55L	10mMCa_0mMTrp	399
20180926	SNAP	P55L	10mMCa_5mMTrp	236	780
20181017	SNAP	P55L	10mMCa_5mMTrp	209
20181026	SNAP	P55L	10mMCa_5mMTrp	335
20190320	SNAP	R220W	0mMCa_10mMEdta	201	663
20191210	SNAP	R220W	0mMCa_10mMEdta	232
20191205	SNAP	R220W	0mMCa_10mMEdta	230
20190320	SNAP	R220W	0mMCa_5mMTrp	199	543
20191210	SNAP	R220W	0mMCa_5mMTrp	209
20191205	SNAP	R220W	0mMCa_5mMTrp	135
20190320	SNAP	R220W	10mMCa_0mMTrp	213	551
20191210	SNAP	R220W	10mMCa_0mMTrp	203
20191205	SNAP	R220W	10mMCa_0mMTrp	135
20190320	SNAP	R220W	10mMCa_5mMTrp	192	555
20191210	SNAP	R220W	10mMCa_5mMTrp	216
20191205	SNAP	R220W	10mMCa_5mMTrp	147
20190313	SNAP	T151M	0mMCa_10mMEdta	112	366
20190306	SNAP	T151M	0mMCa_10mMEdta	129
20190215	SNAP	T151M	0mMCa_10mMEdta	125
20190313	SNAP	T151M	0mMCa_5mMTrp	120	375
20190306	SNAP	T151M	0mMCa_5mMTrp	87
20190215	SNAP	T151M	0mMCa_5mMTrp	168
20190313	SNAP	T151M	10mMCa_0mMTrp	161	522
20190306	SNAP	T151M	10mMCa_0mMTrp	148
20190215	SNAP	T151M	10mMCa_0mMTrp	213
20190313	SNAP	T151M	10mMCa_5mMTrp	127	333
20190306	SNAP	T151M	10mMCa_5mMTrp	109
20190215	SNAP	T151M	10mMCa_5mMTrp	97
20180928	SNAP	WildType	0mMCa_10mMEdta	152	1317
20181128	SNAP	WildType	0mMCa_10mMEdta	250
20190801	SNAP	WildType	0mMCa_10mMEdta	306
20191024	SNAP	WildType	0mMCa_10mMEdta	134
20191203	SNAP	WildType	0mMCa_10mMEdta	273
20180823	SNAP	WildType	0mMCa_10mMEdta	202
20180928	SNAP	WildType	0mMCa_5mMTrp	237	819
20181128	SNAP	WildType	0mMCa_5mMTrp	192
20190801	SNAP	WildType	0mMCa_5mMTrp	269
20180823	SNAP	WildType	0mMCa_5mMTrp	121
20180928	SNAP	WildType	10mMCa_0mMTrp	264	1960
20181128	SNAP	WildType	10mMCa_0mMTrp	367
20190801	SNAP	WildType	10mMCa_0mMTrp	392
20191017	SNAP	WildType	10mMCa_0mMTrp	281
20191024	SNAP	WildType	10mMCa_0mMTrp	196
20191203	SNAP	WildType	10mMCa_0mMTrp	182
20180823	SNAP	WildType	10mMCa_0mMTrp	278
20180928	SNAP	WildType	10mMCa_5mMTrp	213	895
20181128	SNAP	WildType	10mMCa_5mMTrp	293
20190801	SNAP	WildType	10mMCa_5mMTrp	278
20180823	SNAP	WildType	10mMCa_5mMTrp	111
20191017	SNAP	WildType	20mMCa_0mMTrp	232	541
20191024	SNAP	WildType	20mMCa_0mMTrp	224
20191203	SNAP	WildType	20mMCa_0mMTrp	85
20191017	SNAP	WildType	30mMCa_0mMTrp	231	531
20191024	SNAP	WildType	30mMCa_0mMTrp	195
20191203	SNAP	WildType	30mMCa_0mMTrp	105
20191017	SNAP	WildType	40mMCa_0mMTrp	228	556
20191024	SNAP	WildType	40mMCa_0mMTrp	195
20191203	SNAP	WildType	40mMCa_0mMTrp	133
20191017	SNAP	WildType	4mMCa_0mMTrp	228	711
20191024	SNAP	WildType	4mMCa_0mMTrp	225
20191203	SNAP	WildType	4mMCa_0mMTrp	258

## Sheet: D451UAA Particle Counts
Date	Label_Method	Identifier	Condition	Particle_Count	Sum
20210923	UAA	10mM_NaCl	0mMCa_3mMEdta	187	661
20210909	UAA	10mM_NaCl	0mMCa_3mMEdta	233
20210826	UAA	10mM_NaCl	0mMCa_3mMEdta	241
20210923	UAA	10mM_NaCl	0mMCa_5mMTrp	155	677
20210909	UAA	10mM_NaCl	0mMCa_5mMTrp	276
20210826	UAA	10mM_NaCl	0mMCa_5mMTrp	246
20210923	UAA	128mM_NaCl	0mMCa_3mMEdta	170	572
20210909	UAA	128mM_NaCl	0mMCa_3mMEdta	205
20210826	UAA	128mM_NaCl	0mMCa_3mMEdta	197
20210923	UAA	128mM_NaCl	0mMCa_5mMTrp	176	735
20210909	UAA	128mM_NaCl	0mMCa_5mMTrp	289
20210826	UAA	128mM_NaCl	0mMCa_5mMTrp	270
20210923	UAA	300mM_NaCl	0mMCa_3mMEdta	189	659
20210909	UAA	300mM_NaCl	0mMCa_3mMEdta	203
20210826	UAA	300mM_NaCl	0mMCa_3mMEdta	267
20210923	UAA	300mM_NaCl	0mMCa_5mMTrp	202	855
20210909	UAA	300mM_NaCl	0mMCa_5mMTrp	345
20210826	UAA	300mM_NaCl	0mMCa_5mMTrp	308
20210923	UAA	500mM_NaCl	0mMCa_3mMEdta	160	682
20210909	UAA	500mM_NaCl	0mMCa_3mMEdta	297
20210826	UAA	500mM_NaCl	0mMCa_3mMEdta	225
20210923	UAA	500mM_NaCl	0mMCa_5mMTrp	220	879
20210909	UAA	500mM_NaCl	0mMCa_5mMTrp	322
20210826	UAA	500mM_NaCl	0mMCa_5mMTrp	337
20210826	UAA	500mM_NaCl	10mMCa_5mMTrp	119	119
20210923	UAA	60mM_NaCl	0mMCa_3mMEdta	166	552
20210909	UAA	60mM_NaCl	0mMCa_3mMEdta	200
20210826	UAA	60mM_NaCl	0mMCa_3mMEdta	186
20210923	UAA	60mM_NaCl	0mMCa_5mMTrp	183	782
20210909	UAA	60mM_NaCl	0mMCa_5mMTrp	323
20210826	UAA	60mM_NaCl	0mMCa_5mMTrp	276
20210219	UAA	E228K	0mMCa_3mMEdta	147	380
20210217	UAA	E228K	0mMCa_3mMEdta	110
20210205	UAA	E228K	0mMCa_3mMEdta	123
20210219	UAA	E228K	0mMCa_5mMTrp	149	426
20210217	UAA	E228K	0mMCa_5mMTrp	133
20210205	UAA	E228K	0mMCa_5mMTrp	144
20210219	UAA	E228K	10mMCa_0mMTrp	105	468
20210217	UAA	E228K	10mMCa_0mMTrp	180
20210205	UAA	E228K	10mMCa_0mMTrp	183
20210219	UAA	E228K	10mMCa_5mMTrp	131	493
20210217	UAA	E228K	10mMCa_5mMTrp	192
20210205	UAA	E228K	10mMCa_5mMTrp	170
20210923	UAA	ExtendedWash	0mMCa_3mMEdta	171	595
20210909	UAA	ExtendedWash	0mMCa_3mMEdta	216
20210826	UAA	ExtendedWash	0mMCa_3mMEdta	208
20210923	UAA	ExtendedWash	10mMCa_0mMTrp	252	749
20210909	UAA	ExtendedWash	10mMCa_0mMTrp	217
20210826	UAA	ExtendedWash	10mMCa_0mMTrp	280
20210923	UAA	ExtendedWash	10mMCa_5mMTrp	206	778
20210909	UAA	ExtendedWash	10mMCa_5mMTrp	242
20210826	UAA	ExtendedWash	10mMCa_5mMTrp	330
20210923	UAA	ExtendedWash	3mM_EDTA_PostWash	203	598
20210909	UAA	ExtendedWash	3mM_EDTA_PostWash	182
20210826	UAA	ExtendedWash	3mM_EDTA_PostWash	213
20210217	UAA	P55L	0mMCa_3mMEdta	169	538
20210209	UAA	P55L	0mMCa_3mMEdta	204
20210224	UAA	P55L	0mMCa_3mMEdta	165
20210217	UAA	P55L	0mMCa_5mMTrp	162	552
20210209	UAA	P55L	0mMCa_5mMTrp	220
20210224	UAA	P55L	0mMCa_5mMTrp	170
20210217	UAA	P55L	10mMCa_0mMTrp	145	530
20210209	UAA	P55L	10mMCa_0mMTrp	207
20210224	UAA	P55L	10mMCa_0mMTrp	178
20210217	UAA	P55L	10mMCa_5mMTrp	165	617
20210209	UAA	P55L	10mMCa_5mMTrp	231
20210224	UAA	P55L	10mMCa_5mMTrp	221
20210217	UAA	P55L	40mMCa_5mMTrp	176	574
20210209	UAA	P55L	40mMCa_5mMTrp	294
20210224	UAA	P55L	40mMCa_5mMTrp	104
20210219	UAA	R227L	0mMCa_3mMEdta	153	523
20210211	UAA	R227L	0mMCa_3mMEdta	229
20210224	UAA	R227L	0mMCa_3mMEdta	141
20210219	UAA	R227L	0mMCa_5mMTrp	188	610
20210211	UAA	R227L	0mMCa_5mMTrp	254
20210224	UAA	R227L	0mMCa_5mMTrp	168
20210219	UAA	R227L	10mMCa_0mMTrp	181	616
20210211	UAA	R227L	10mMCa_0mMTrp	229
20210224	UAA	R227L	10mMCa_0mMTrp	206
20210219	UAA	R227L	10mMCa_5mMTrp	252	704
20210211	UAA	R227L	10mMCa_5mMTrp	233
20210224	UAA	R227L	10mMCa_5mMTrp	219
20210219	UAA	R227L	40mMCa_5mMTrp	214	664
20210211	UAA	R227L	40mMCa_5mMTrp	222
20210224	UAA	R227L	40mMCa_5mMTrp	228
20210923	UAA	TrpWash	0mMCa_3mMEdta	176	618
20210909	UAA	TrpWash	0mMCa_3mMEdta	232
20210826	UAA	TrpWash	0mMCa_3mMEdta	210
20210923	UAA	TrpWash	0mMCa_5mMTrp	234	852
20210909	UAA	TrpWash	0mMCa_5mMTrp	325
20210826	UAA	TrpWash	0mMCa_5mMTrp	293
20210923	UAA	TrpWash	3mM_EDTA_PostTrp	173	658
20210909	UAA	TrpWash	3mM_EDTA_PostTrp	247
20210826	UAA	TrpWash	3mM_EDTA_PostTrp	238
20201210	UAA	WildType	0mMCa_10mMTrp	231	883
20201126	UAA	WildType	0mMCa_10mMTrp	343
20201106	UAA	WildType	0mMCa_10mMTrp	309
20201210	UAA	WildType	0mMCa_2.5mMTrp	226	700
20201126	UAA	WildType	0mMCa_2.5mMTrp	187
20201119	UAA	WildType	0mMCa_2.5mMTrp	287
20201210	UAA	WildType	0mMCa_3mMEdta	132	734
20201126	UAA	WildType	0mMCa_3mMEdta	169
20201119	UAA	WildType	0mMCa_3mMEdta	236
20201106	UAA	WildType	0mMCa_3mMEdta	197
20201210	UAA	WildType	0mMCa_5mMTrp	199	1025
20201126	UAA	WildType	0mMCa_5mMTrp	202
20201119	UAA	WildType	0mMCa_5mMTrp	319
20201106	UAA	WildType	0mMCa_5mMTrp	305
20201210	UAA	WildType	10mMCa_0mMTrp	272	967
20201126	UAA	WildType	10mMCa_0mMTrp	297
20201119	UAA	WildType	10mMCa_0mMTrp	149
20201106	UAA	WildType	10mMCa_0mMTrp	249
20201210	UAA	WildType	10mMCa_5mMTrp	317	1459
20201126	UAA	WildType	10mMCa_5mMTrp	435
20201119	UAA	WildType	10mMCa_5mMTrp	300
20201106	UAA	WildType	10mMCa_5mMTrp	407

## Sheet: E593UAA  Particle Counts
Date	Label_Method	Identifier	Condition	Particle_Count	Sum
20190627	UAA	WildType	0mMCa_3mMEdta	89	348
20190709	UAA	WildType	0mMCa_3mMEdta	102
20190711	UAA	WildType	0mMCa_3mMEdta	84
20190826	UAA	WildType	0mMCa_3mMEdta	73
20190627	UAA	WildType	0mMCa_5mMTrp	70	307
20190709	UAA	WildType	0mMCa_5mMTrp	92
20190711	UAA	WildType	0mMCa_5mMTrp	72
20190826	UAA	WildType	0mMCa_5mMTrp	73
20190627	UAA	WildType	20mMCa_0mMTrp	85	330
20190709	UAA	WildType	20mMCa_0mMTrp	72
20190711	UAA	WildType	20mMCa_0mMTrp	63
20190826	UAA	WildType	20mMCa_0mMTrp	110
20190627	UAA	WildType	20mMCa_5mMTrp	67	304
20190709	UAA	WildType	20mMCa_5mMTrp	78
20190711	UAA	WildType	20mMCa_5mMTrp	71
20190826	UAA	WildType	20mMCa_5mMTrp	88
20190709	UAA	WildType	4mMCa_0mMTrp	71	302
20190711	UAA	WildType	4mMCa_0mMTrp	78
20190826	UAA	WildType	4mMCa_0mMTrp	85
20190830	UAA	WildType	4mMCa_0mMTrp	68

## Sheet: Cross-Correlation Fitting
N-Terminal SNAP
Wild-Type
	y0	y0	A1	A1	t1	t1	k	k	tau	tau	Statistics	Statistics
	Value	Standard Error	Value	Standard Error	Value	Standard Error	Value	Standard Error	Value	Standard Error	Reduced Chi-Sqr	Adj. R-Square
10mM EDTA	0	0	-0.08566	0.00401	0.22048	0.01362	4.53556	0.28024	0.15282	0.00944	2.22508e-05	0.92658
10mM Ca	0	0	-0.03932	0.00273	0.24688	0.02283	4.05047	0.37448	0.17113	0.01582	1.19494e-05	0.84589
5mM L-Trp	0	0	-0.01946	0.00213	0.23613	0.03425	4.235	0.61427	0.16367	0.02374	6.84378e-06	0.69668
10mM Ca + 5mM L-Trp	0	0	-0.01718	0.00186	0.35	0.0514	2.85716	0.4196	0.2426	0.03563	8.4525e-06	0.66321
5 ms
	y0	y0	A1	A1	t1	t1	k	k	tau	tau	Statistics	Statistics
	Value	Standard Error	Value	Standard Error	Value	Standard Error	Value	Standard Error	Value	Standard Error	Reduced Chi-Sqr	Adj. R-Square
3mM EDTA	-0.00221	0.000711459	-0.06623	0.00338	0.03602	0.00293	27.7617	2.25986	0.02497	0.00203	1.5329e-05	0.92073
5mM Trp	-0.000429289	0.000645532	-0.00933	0.00851	0.01317	0.01458	75.9485	84.084	0.00913	0.0101	2.0144e-05	0.02451
4mM Ca	-0.00229	0.000894874	-0.0632	0.00853	0.01805	0.0032	55.4157	9.83793	0.01251	0.00222	3.56127e-05	0.69282
10mM Ca + 5mM Trp	-0.00122	0.000446801	-0.04161	0.00417	0.01845	0.00244	54.2079	7.1784	0.01279	0.00169	8.81406e-06	0.80318
D451UAA
Wild-Type
	y0	y0	A1	A1	t1	t1	k	k	tau	tau	Statistics	Statistics
	Value	Standard Error	Value	Standard Error	Value	Standard Error	Value	Standard Error	Value	Standard Error	Reduced Chi-Sqr	Adj. R-Square
3mM EDTA	0	0	-0.04492	0.00198	0.20609	0.01421	4.85231	0.33458	0.14285	0.00985	4.91794e-06	0.94124
2.5mM L-Trp	0	0	-0.03644	0.0025	0.27077	0.03266	3.69312	0.4455	0.18769	0.02264	1.11801e-05	0.85073
5mM L-Trp	0	0	-0.0186	0.00155	0.24265	0.0337	4.12116	0.57241	0.16819	0.02336	3.72587e-06	0.80421
10mM L-Trp	0	0	-0.01157	0.0015	0.20006	0.04033	4.99847	1.00774	0.13867	0.02796	2.73768e-06	0.6468
10mM Ca	0	0	-0.02673	0.00124	0.54306	0.07395	1.84141	0.25076	0.37642	0.05126	5.60511e-06	0.88981
10mM Ca + 5mM L-Trp	0	0	0.00561	0.000568666	0.4586	0.11871	2.18055	0.56443	0.31788	0.08228	1.05692e-06	0.64412
E228K
	y0	y0	A1	A1	t1	t1	k	k	tau	tau	Statistics	Statistics
	Value	Standard Error	Value	Standard Error	Value	Standard Error	Value	Standard Error	Value	Standard Error	Reduced Chi-Sqr	Adj. R-Square
3mM EDTA	0	0	-0.04302	0.00341	0.20966	0.02187	4.76973	0.49757	0.14532	0.01516	1.50937e-05	0.83252
5mM L-Trp	0	0	-0.0362	0.0034	0.152	0.01824	6.57895	0.78936	0.10536	0.01264	9.61854e-06	0.78872
10mM Ca	0	0	-0.01566	0.00144	0.36676	0.04585	2.72655	0.34088	0.25422	0.03178	5.34715e-06	0.72206
10mM Ca + 5mM L-Trp	0	0	0.01061	0.01168	0.03568	0.03492	28.0268	27.4284	0.02473	0.0242	4.89e-06	0.06691
R227L
	y0	y0	A1	A1	t1	t1	k	k	tau	tau	Statistics	Statistics
	Value	Standard Error	Value	Standard Error	Value	Standard Error	Value	Standard Error	Value	Standard Error	Reduced Chi-Sqr	Adj. R-Square
3mM EDTA	0	0	-0.03933	0.0028	0.26141	0.02256	3.82537	0.33007	0.1812	0.01563	1.87427	0.87326
5mM L-Trp	0	0	-0.03274	0.00301	0.34764	0.02951	2.87652	0.24418	0.24097	0.02046	1.68696	0.79769
10mM Ca + 5mM L-Trp	0	0	-0.01136	0.00138	0.44054	0.06553	2.26994	0.33766	0.30536	0.04542	6.31357	0.72039
40mM Ca + 5mM L-Trp	0	0	0.00451	0.00297	0.20428	0.13225	4.89524	3.16926	0.1416	0.09167	2.6517	0.11283
P55L
	y0	y0	A1	A1	t1	t1	k	k	tau	tau	Statistics	Statistics
	Value	Standard Error	Value	Standard Error	Value	Standard Error	Value	Standard Error	Value	Standard Error	Reduced Chi-Sqr	Adj. R-Square
3mM EDTA	0	0	-0.02668	0.00316	0.33796	0.03504	2.95892	0.30675	0.23426	0.02429	3.54176	0.6983
5mM L-Trp	0	0	-0.01841	0.00265	0.19273	0.03576	5.18865	0.96278	0.13359	0.02479	6.24564	0.5462
10mM ca + 5mM L-Trp	0	0	-0.04229	0.00128	0.36004	0.00879	2.77744	0.06783	0.24956	0.00609	1.53131	0.97329
40mM Ca + 5mM L-Trp	0	0	-0.03816	0.00183	0.24605	0.02229	4.06428	0.36816	0.17055	0.01545	6.4081	0.91607

## Sheet: FRET Multiple-Gaussian Fitting
D451UAA
Wild-Type
3 mM EDTA
	y0	y0	xc	xc	w	w	A	A	sigma	sigma	FWHM	FWHM	Height	Height	Statistics	Statistics
	Value	Standard Error	Value	Standard Error	Value	Standard Error	Value	Standard Error	Value	Standard Error	Value	Standard Error	Value	Standard Error	Reduced Chi-Sqr	Adj. R-Square
Peak1(3mM EDTA)	0	0	0.33	0.00884	0.12005	0.02803	0.001	0.00117	0.06002	0.01401	0.14135	0.033	0.00665	0.00629	2.5074e-07	0.9986
Peak2(3mM EDTA)	0	0	0.4028	0.00928	0.16952	0.00491	0.00885	0.00119	0.08476	0.00246	0.19959	0.00579	0.04167	0.00447
2.5 mM Trp
	y0	y0	xc	xc	w	w	A	A	sigma	sigma	FWHM	FWHM	Height	Height	Statistics	Statistics
	Value	Standard Error	Value	Standard Error	Value	Standard Error	Value	Standard Error	Value	Standard Error	Value	Standard Error	Value	Standard Error	Reduced Chi-Sqr	Adj. R-Square
Peak1(2.5mM L-Trp)	0	0	0.3	0.00986	0.11853	0.02413	0.00159	0.00166	0.05927	0.01207	0.13956	0.02841	0.01068	0.009	4.15148e-07	0.99755
Peak2(2.5mM L-Trp)	0	0	0.38663	0.01586	0.17	0.0105	0.00822	0.00167	0.085	0.00525	0.20016	0.01236	0.03856	0.00553
5 mM Trp
	y0	y0	xc	xc	w	w	A	A	sigma	sigma	FWHM	FWHM	Height	Height	Statistics	Statistics
	Value	Standard Error	Value	Standard Error	Value	Standard Error	Value	Standard Error	Value	Standard Error	Value	Standard Error	Value	Standard Error	Reduced Chi-Sqr	Adj. R-Square
Peak1(5mM L-Trp)	0	0	0.29	0.01437	0.1247	0.01652	0.003	0.00269	0.06235	0.00826	0.14683	0.01945	0.01919	0.0147	5.97967e-07	0.99649
Peak2(5mM L-Trp)	0	0	0.38	0.02909	0.16297	0.01926	0.00674	0.0027	0.08149	0.00963	0.19188	0.02268	0.03298	0.00938
10 mM Trp
	y0	y0	xc	xc	w	w	A	A	sigma	sigma	FWHM	FWHM	Height	Height	Statistics	Statistics
	Value	Standard Error	Value	Standard Error	Value	Standard Error	Value	Standard Error	Value	Standard Error	Value	Standard Error	Value	Standard Error	Reduced Chi-Sqr	Adj. R-Square
Peak1(10mM L-Trp)	0	0	0.29754	0.01629	0.1295	0.02973	0.003	0.00455	0.06475	0.01486	0.15247	0.035	0.01848	0.02386	7.51593e-07	0.9956
Peak2(10mM L-Trp)	0	0	0.38	0.04912	0.17177	0.02831	0.00671	0.00458	0.08589	0.01415	0.20225	0.03333	0.03116	0.01621
10 mM Ca
	y0	y0	xc	xc	w	w	A	A	sigma	sigma	FWHM	FWHM	Height	Height	Statistics	Statistics
	Value	Standard Error	Value	Standard Error	Value	Standard Error	Value	Standard Error	Value	Standard Error	Value	Standard Error	Value	Standard Error	Reduced Chi-Sqr	Adj. R-Square
Peak1(10mM Ca)	0	0	0.29841	0.0065	0.16685	0.00377	0.00664	0.000758277	0.08342	0.00189	0.19645	0.00444	0.03178	0.00293	5.81636e-08	0.99959
Peak2(10mM Ca)	0	0	0.42	0.01455	0.17	0.00869	0.00324	0.000758438	0.085	0.00434	0.20016	0.01023	0.01519	0.00281
10 mM Ca + 5 mM Trp
	y0	y0	xc	xc	w	w	A	A	sigma	sigma	FWHM	FWHM	Height	Height	Statistics	Statistics
	Value	Standard Error	Value	Standard Error	Value	Standard Error	Value	Standard Error	Value	Standard Error	Value	Standard Error	Value	Standard Error	Reduced Chi-Sqr	Adj. R-Square
Peak1(10mM Ca + 5mM L-Trp)	0	0	0.28511	0.01035	0.14839	0.00489	0.00889	0.00253	0.07419	0.00244	0.17471	0.00575	0.04782	0.01207	1.87179e-07	0.99906
Peak2(10mM Ca + 5mM L-Trp)	0	0	0.38	0.14489	0.16	0.07667	0.001	0.00253	0.08	0.03834	0.18839	0.09027	0.00499	0.01026
E228K
3 mM EDTA
	y0	y0	xc	xc	w	w	A	A	sigma	sigma	FWHM	FWHM	Height	Height	Statistics	Statistics
	Value	Standard Error	Value	Standard Error	Value	Standard Error	Value	Standard Error	Value	Standard Error	Value	Standard Error	Value	Standard Error	Reduced Chi-Sqr	Adj. R-Square
Peak1(3mM EDTA)	0	0	0.33	0.00723	0.12	0.01979	0.001	0.000711885	0.06	0.00989	0.14129	0.0233	0.00665	0.00367	2.16497e-07	0.99879
Peak2(3mM EDTA)	0	0	0.38599	0.00455	0.17223	0.00192	0.00887	0.000716481	0.08611	0.000957554	0.20278	0.00225	0.0411	0.00316
5 mM Trp
	y0	y0	xc	xc	w	w	A	A	sigma	sigma	FWHM	FWHM	Height	Height	Statistics	Statistics
	Value	Standard Error	Value	Standard Error	Value	Standard Error	Value	Standard Error	Value	Standard Error	Value	Standard Error	Value	Standard Error	Reduced Chi-Sqr	Adj. R-Square
Peak1(5mM L-Trp)	0	0	0.3	0.02161	0.13389	0.01286	0.00396	0.00412	0.06695	0.00643	0.15764	0.01514	0.02359	0.02232	3.15731e-07	0.99828
Peak2(5mM L-Trp)	0	0	0.38	0.04094	0.15521	0.02174	0.00588	0.00412	0.0776	0.01087	0.18274	0.0256	0.03024	0.017
10 mM Ca
	y0	y0	xc	xc	w	w	A	A	sigma	sigma	FWHM	FWHM	Height	Height	Statistics	Statistics
	Value	Standard Error	Value	Standard Error	Value	Standard Error	Value	Standard Error	Value	Standard Error	Value	Standard Error	Value	Standard Error	Reduced Chi-Sqr	Adj. R-Square
Peak1(10mM Ca)	0	0	0.29105	0.0021	0.13941	0.00165	0.0082	0.000326307	0.0697	0.000822623	0.16414	0.00194	0.04696	0.00135	1.0436e-07	0.99945
Peak2(10mM Ca)	0	0	0.42	0.01326	0.15198	0.01116	0.00172	0.000327053	0.07599	0.00558	0.17894	0.01314	0.00905	0.00109
10 mM Ca 5 mM Trp
	y0	y0	xc	xc	w	w	A	A	sigma	sigma	FWHM	FWHM	Height	Height	Statistics	Statistics
	Value	Standard Error	Value	Standard Error	Value	Standard Error	Value	Standard Error	Value	Standard Error	Value	Standard Error	Value	Standard Error	Reduced Chi-Sqr	Adj. R-Square
Peak1(10mM Ca + 5mM L-Trp)	0	0	0.28712	0.00115	0.12283	0.00105	0.00893	0.000379202	0.06141	0.000525646	0.14462	0.00124	0.05798	0.00201	8.71736e-08	0.99964
Peak2(10mM Ca + 5mM L-Trp)	0	0	0.39717	0.02995	0.16	0.02496	0.001	0.000381434	0.08	0.01248	0.18839	0.02939	0.00499	0.00116
R227L
3 mM EDTA
	y0	y0	xc	xc	w	w	A	A	sigma	sigma	FWHM	FWHM	Height	Height	Statistics	Statistics
	Value	Standard Error	Value	Standard Error	Value	Standard Error	Value	Standard Error	Value	Standard Error	Value	Standard Error	Value	Standard Error	Reduced Chi-Sqr	Adj. R-Square
Peak1(3mM EDTA)	0	0	0.32	0.0161	0.12091	0.04235	0.0008	0.00146	0.06046	0.02117	0.14237	0.04986	0.00528	0.00783	2.84045e-07	0.99836
Peak2(3mM EDTA)	0	0	0.40393	0.01248	0.17183	0.00779	0.00905	0.00148	0.08592	0.0039	0.20232	0.00917	0.04201	0.00501
5 mM Trp
	y0	y0	xc	xc	w	w	A	A	sigma	sigma	FWHM	FWHM	Height	Height	Statistics	Statistics
	Value	Standard Error	Value	Standard Error	Value	Standard Error	Value	Standard Error	Value	Standard Error	Value	Standard Error	Value	Standard Error	Reduced Chi-Sqr	Adj. R-Square
Peak1(5mM L-Trp)	0	0	0.3	0.01954	0.1237	0.03236	0.0015	0.00229	0.06185	0.01618	0.14564	0.0381	0.00968	0.01231	5.21039e-07	0.99688
Peak2(5mM L-Trp)	0	0	0.39119	0.02167	0.17	0.01464	0.00828	0.00231	0.085	0.00732	0.20016	0.01723	0.03886	0.00756
10 mM Ca
	y0	y0	xc	xc	w	w	A	A	sigma	sigma	FWHM	FWHM	Height	Height	Statistics	Statistics
	Value	Standard Error	Value	Standard Error	Value	Standard Error	Value	Standard Error	Value	Standard Error	Value	Standard Error	Value	Standard Error	Reduced Chi-Sqr	Adj. R-Square
Peak1(10mM Ca)	0	0	0.3	0.04161	0.16	0.02031	0.0031	0.00298	0.08	0.01016	0.18839	0.02392	0.01544	0.01298	3.18277e-07	0.99788
Peak2(10mM Ca)	0	0	0.40545	0.0269	0.17	0.01451	0.00675	0.00298	0.085	0.00725	0.20016	0.01708	0.03167	0.01136
10 mM Ca + 5 mM Trp
	y0	y0	xc	xc	w	w	A	A	sigma	sigma	FWHM	FWHM	Height	Height	Statistics	Statistics
	Value	Standard Error	Value	Standard Error	Value	Standard Error	Value	Standard Error	Value	Standard Error	Value	Standard Error	Value	Standard Error	Reduced Chi-Sqr	Adj. R-Square
Peak1(10mM Ca + 5mM L-Trp)	0	0	0.28353	0.00268	0.14605	0.00314	0.00743	0.000840643	0.07303	0.00157	0.17196	0.0037	0.04062	0.00376	2.19636e-07	0.99868
Peak2(10mM Ca + 5mM L-Trp)	0	0	0.40898	0.03069	0.2	0.02452	0.0027	0.000847229	0.1	0.01226	0.23548	0.02887	0.01077	0.0021
40 mM Ca + 5 mM Trp
	y0	y0	xc	xc	w	w	A	A	sigma	sigma	FWHM	FWHM	Height	Height	Statistics	Statistics
	Value	Standard Error	Value	Standard Error	Value	Standard Error	Value	Standard Error	Value	Standard Error	Value	Standard Error	Value	Standard Error	Reduced Chi-Sqr	Adj. R-Square
Peak1(40mM Ca + 5mM L-Trp)	0	0	0.28	0.00175	0.13492	0.00315	0.00903	0.000961237	0.06746	0.00157	0.15885	0.00371	0.05341	0.00448	3.59513e-07	0.99838
Peak2(40mM Ca + 5mM L-Trp)	0	0	0.4	0.09818	0.2	0.08103	0.001	0.000974997	0.1	0.04052	0.23548	0.09541	0.00399	0.00232
E593UAA
Wild-Type
3 mM EDTA
	y0	y0	xc	xc	w	w	A	A	sigma	sigma	FWHM	FWHM	Height	Height	Statistics	Statistics
	Value	Standard Error	Value	Standard Error	Value	Standard Error	Value	Standard Error	Value	Standard Error	Value	Standard Error	Value	Standard Error	Reduced Chi-Sqr	Adj. R-Square
Peak1(3 mM EDTA)	0	0	0.22482	0.04222	0.17879	0.01871	0.00436	0.00383	0.0894	0.00935	0.21051	0.02202	0.01945	0.01513	1.36785e-07	0.99802
Peak2(3 mM EDTA)	0	0	0.3775	0.03661	0.1964	0.18496	0.00361	0.00775	0.0982	0.09248	0.23125	0.21777	0.01468	0.01768
Peak3(3 mM EDTA)	0	0	0.57014	0.18415	0.2	0.29653	0.00142	0.00514	0.1	0.14826	0.23548	0.34914	0.00565	0.0122
Peak4(3 mM EDTA)	0	0	0.77303	0.16279	0.2	0.10434	0.000577332	0.00116	0.1	0.05217	0.23548	0.12285	0.0023	0.00348
5 mM L-Trp
	y0	y0	xc	xc	w	w	A	A	sigma	sigma	FWHM	FWHM	Height	Height	Statistics	Statistics
	Value	Standard Error	Value	Standard Error	Value	Standard Error	Value	Standard Error	Value	Standard Error	Value	Standard Error	Value	Standard Error	Reduced Chi-Sqr	Adj. R-Square
Peak1(5 mM L-Trp)	0	0	0.22578	0.07053	0.17975	0.02743	0.00354	0.00588	0.08987	0.01372	0.21164	0.0323	0.0157	0.02375	1.03797e-07	0.99854
Peak2(5 mM L-Trp)	0	0	0.36	0.06869	0.19529	0.15507	0.00418	0.00839	0.09765	0.07753	0.22994	0.18258	0.01707	0.02077
Peak3(5 mM L-Trp)	0	0	0.56094	0.1108	0.2	0.15128	0.00173	0.00314	0.1	0.07564	0.23548	0.17812	0.0069	0.00737
Peak4(5 mM L-Trp)	0	0	0.78514	0.08554	0.2	0.06517	0.000553384	0.000535314	0.1	0.03258	0.23548	0.07673	0.00221	0.00145
4 mM Ca
	y0	y0	xc	xc	w	w	A	A	sigma	sigma	FWHM	FWHM	Height	Height	Statistics	Statistics
	Value	Standard Error	Value	Standard Error	Value	Standard Error	Value	Standard Error	Value	Standard Error	Value	Standard Error	Value	Standard Error	Reduced Chi-Sqr	Adj. R-Square
Peak1(4 mM Ca)	0	0	0.25	0.09	0.19719	0.04657	0.00286	0.00349	0.09859	0.02329	0.23217	0.05484	0.01156	0.01145	1.31903e-07	0.9969
Peak2(4 mM Ca)	0	0	0.37516	0.03664	0.17488	0.06622	0.00285	0.00453	0.08744	0.03311	0.2059	0.07797	0.01299	0.01584
Peak3(4 mM Ca)	0	0	0.57	0.03493	0.2	0.08846	0.00225	0.00175	0.1	0.04423	0.23548	0.10416	0.009	0.00304
Peak4(4 mM Ca)	0	0	0.78818	0.02573	0.2	0.01976	0.00201	0.000584653	0.1	0.00988	0.23548	0.02327	0.00801	0.00158
20 mM Ca
	y0	y0	xc	xc	w	w	A	A	sigma	sigma	FWHM	FWHM	Height	Height	Statistics	Statistics
	Value	Standard Error	Value	Standard Error	Value	Standard Error	Value	Standard Error	Value	Standard Error	Value	Standard Error	Value	Standard Error	Reduced Chi-Sqr	Adj. R-Square
Peak1(20 mM Ca)	0	0	0.22199	0.0757	0.1874	0.03687	0.00198	0.00251	0.0937	0.01843	0.22065	0.04341	0.00843	0.00907	9.49012e-08	0.99704
Peak2(20 mM Ca)	0	0	0.38449	0.03871	0.19705	0.16559	0.00244	0.00408	0.09853	0.0828	0.23201	0.19497	0.00987	0.00826
Peak3(20 mM Ca)	0	0	0.56539	0.04958	0.17202	0.05039	0.00172	0.00182	0.08601	0.0252	0.20253	0.05933	0.00796	0.00618
Peak4(20 mM Ca)	0	0	0.78269	0.00577	0.2	0.00589	0.00386	0.00021487	0.1	0.00295	0.23548	0.00694	0.0154	0.00044049
20 mM Ca + 5 mM L-Trp
	y0	y0	xc	xc	w	w	A	A	sigma	sigma	FWHM	FWHM	Height	Height	Statistics	Statistics
	Value	Standard Error	Value	Standard Error	Value	Standard Error	Value	Standard Error	Value	Standard Error	Value	Standard Error	Value	Standard Error	Reduced Chi-Sqr	Adj. R-Square
Peak1(20 mM Ca + 5 mM L-Trp)	0	0	0.20859	0.07409	0.17383	0.04005	0.00112	0.00162	0.08692	0.02002	0.20467	0.04715	0.00515	0.0063	1.17715e-07	0.99745
Peak2(20 mM Ca + 5 mM L-Trp)	0	0	0.38	0.03668	0.2	0.16911	0.00198	0.0026	0.1	0.08456	0.23548	0.19911	0.00789	0.00373
Peak3(20 mM Ca + 5 mM L-Trp)	0	0	0.56327	0.03382	0.15439	0.03687	0.00119	0.00111	0.0772	0.01844	0.18178	0.04341	0.00614	0.00433
Peak4(20 mM Ca + 5 mM L-Trp)	0	0	0.78234	0.0023	0.19458	0.00299	0.00569	0.000121602	0.09729	0.0015	0.22911	0.00353	0.02333	0.00019734

## Sheet: FRET Single-Gaussian Fitting
Fitting parameters for the titration data.
N-Terminal SNAP
Wild-Type
EDTA	y0	y0	xc	xc	A	A	w	w	Statistics	Statistics
	Value	Standard Error	Value	Standard Error	Value	Standard Error	Value	Standard Error	Reduced Chi-Sqr	Adj. R-Square
Replicate 1	0	0	0.25885	0.000430575	0.00993	4.82915e-05	0.22604	0.00111	2.91506e-07	0.99815
Replicate 2	0	0	0.25038	0.000392228	0.00995	3.94949e-05	0.2658	0.00103	1.4934e-07	0.99882
Replicate 3	0	0	0.24443	0.000235991	0.00991	2.42544e-05	0.25576	0.000616539	6.01605e-08	0.99955
4 mM Ca
	y0	y0	xc	xc	A	A	w	w	Statistics	Statistics
	Value	Standard Error	Value	Standard Error	Value	Standard Error	Value	Standard Error	Reduced Chi-Sqr	Adj. R-Square
Replicate 1	0	0	0.23738	0.000557613	0.00989	4.85435e-05	0.23176	0.00131	4.50282e-07	0.997
Replicate 2	0	0	0.22479	0.000491742	0.00992	4.44419e-05	0.22379	0.00116	3.90837e-07	0.99753
Replicate 3	0	0	0.22593	0.000377364	0.0099	3.49306e-05	0.21807	0.000888625	2.47785e-07	0.99848
5 mM L-Trp
	y0	y0	xc	xc	A	A	w	w	Statistics	Statistics
	Value	Standard Error	Value	Standard Error	Value	Standard Error	Value	Standard Error	Reduced Chi-Sqr	Adj. R-Square
Replicate 1	0	0	0.23634	0.000333856	0.00991	3.07354e-05	0.21963	0.00078617	1.90478e-07	0.99882
Replicate 2	0	0	0.24696	0.000456851	0.00995	5.03628e-05	0.23217	0.00118	3.03927e-07	0.99801
Replicate 3	0	0	0.23468	0.000375457	0.00995	3.09736e-05	0.24587	0.000884133	1.72801e-07	0.99877
10 mM Ca
	y0	y0	xc	xc	A	A	w	w	Statistics	Statistics
	Value	Standard Error	Value	Standard Error	Value	Standard Error	Value	Standard Error	Reduced Chi-Sqr	Adj. R-Square
Replicate 1	0	0	0.22069	0.000366367	0.00986	3.43482e-05	0.21442	0.000862728	2.43669e-07	0.99853
Replicate 2	0	0	0.23135	0.000336481	0.0099	2.94477e-05	0.23079	0.000792353	1.66399e-07	0.9989
Replicate 3	0	0	0.22862	0.000364874	0.00991	2.82318e-05	0.26114	0.000859216	1.35164e-07	0.99894
20 mM Ca
	y0	y0	xc	xc	A	A	w	w	Statistics	Statistics
	Value	Standard Error	Value	Standard Error	Value	Standard Error	Value	Standard Error	Reduced Chi-Sqr	Adj. R-Square
Replicate 1	0	0	0.21491	0.000875381	0.00977	7.60714e-05	0.22919	0.00206	1.11816e-06	0.99244
Replicate 2	0	0	0.21831	0.000694055	0.00969	6.44806e-05	0.21278	0.00163	8.6533e-07	0.99458
Replicate 3	0	0	0.20734	0.000652416	0.00984	5.97243e-05	0.21911	0.00154	7.20951e-07	0.99548
30 mM Ca
	y0	y0	xc	xc	A	A	w	w	Statistics	Statistics
	Value	Standard Error	Value	Standard Error	Value	Standard Error	Value	Standard Error	Reduced Chi-Sqr	Adj. R-Square
Replicate 1	0	0	0.19994	0.000729778	0.00947	8.17473e-05	0.21232	0.00186	9.19975e-07	0.9941
Replicate 2	0	0	0.21005	0.000499921	0.00965	5.86589e-05	0.20454	0.00127	5.00983e-07	0.99704
Replicate 3	0	0	0.19435	0.000458838	0.00972	5.27787e-05	0.21195	0.00117	3.84485e-07	0.99765
40 mM Ca
	y0	y0	xc	xc	A	A	w	w	Statistics	Statistics
	Value	Standard Error	Value	Standard Error	Value	Standard Error	Value	Standard Error	Reduced Chi-Sqr	Adj. R-Square
Replicate 1	0	0	0.2034	0.000801943	0.00936	8.95651e-05	0.20984	0.00204	1.12412e-06	0.99275
Replicate 2	0	0	0.20915	0.000429939	0.00961	5.05774e-05	0.20278	0.00109	3.77242e-07	0.99778
Replicate 3	0	0	0.20715	0.000453151	0.00963	5.30091e-05	0.20489	0.00115	4.08075e-07	0.99758
10 mM NaCl
	y0	y0	xc	xc	A	A	w	w	Statistics	Statistics
	Value	Standard Error	Value	Standard Error	Value	Standard Error	Value	Standard Error	Reduced Chi-Sqr	Adj. R-Square
Replicate 1	0	0	0.39065	0.000417923	0.00983	4.43131e-05	0.189	0.000984133	4.60121e-07	0.99762
Replicate 2	0	0	0.37729	0.000438392	0.00983	4.47853e-05	0.19625	0.00103	4.52607e-07	0.99755
Replicate 3	0	0	0.409183	0.0003938	0.00987	4.01829e-05	0.21448	0.00101	3.33395e-07	0.99799
60 mM NaCl
	y0	y0	xc	xc	A	A	w	w	Statistics	Statistics
	Value	Standard Error	Value	Standard Error	Value	Standard Error	Value	Standard Error	Reduced Chi-Sqr	Adj. R-Square
Replicate 1	0	0	0.39092	0.000381917	0.0098	4.63212e-05	0.20033	0.000968259	3.21056e-07	0.99822
Replicate 2	0	0	0.40914	0.000386526	0.00987	4.84564e-05	0.19353	0.000976617	3.69584e-07	0.99806
Replicate 3	0	0	0.38192	0.000381573	0.00987	4.84564e-05	0.20087	0.000977831	4.1531e-07	0.99783
128 mM NaCl
	y0	y0	xc	xc	A	A	w	w	Statistics	Statistics
	Value	Standard Error	Value	Standard Error	Value	Standard Error	Value	Standard Error	Reduced Chi-Sqr	Adj. R-Square
Replicate 1	0	0	0.4017	0.000387356	0.00993	3.59772e-05	0.21803	0.000912153	2.62905e-07	0.99841
Replicate 2	0	0	0.39769	0.000469622	0.00991	4.76211e-05	0.19929	0.00111	5.03938e-07	0.99727
Replicate 3	0	0	0.38029	0.00045265	0.00989	4.1483e-05	0.22013	0.00107	3.46196e-07	0.99786
300 mM NaCl
	y0	y0	xc	xc	A	A	w	w	Statistics	Statistics
	Value	Standard Error	Value	Standard Error	Value	Standard Error	Value	Standard Error	Reduced Chi-Sqr	Adj. R-Square
Replicate 1	0	0	0.39451	0.000455609	0.00991	4.63367e-05	0.19869	0.00107	4.78549e-07	0.99742
Replicate 2	0	0	0.39575	0.00039166	0.00992	3.73469e-05	0.21216	0.000922289	2.91142e-07	0.99829
Replicate 3	0	0	0.40379	0.000408744	0.00995	3.80698e-05	0.21788	0.000962519	2.94575e-07	0.99823
500 mM NaCl
	y0	y0	xc	xc	A	A	w	w	Statistics	Statistics
	Value	Standard Error	Value	Standard Error	Value	Standard Error	Value	Standard Error	Reduced Chi-Sqr	Adj. R-Square
Replicate 1	0	0	0.40093	0.00033659	0.00995	3.47139e-05	0.19679	0.000792608	2.7119e-07	0.99857
Replicate 2	0	0	0.39041	0.000361971	0.00989	3.21146e-05	0.2274	0.000852376	2.00854e-07	0.9987
Replicate 3	0	0	0.39929	0.000412713	0.00993	4.28151e-05	0.19521	0.000971864	4.15873e-07	0.99782
10 mM NaCl + 10 mM L-Trp
	y0	y0	xc	xc	A	A	w	w	Statistics	Statistics
	Value	Standard Error	Value	Standard Error	Value	Standard Error	Value	Standard Error	Reduced Chi-Sqr	Adj. R-Square
Replicate 1	0	0	0.40532	0.000333475	0.00992	3.48437e-05	0.19362	0.000785274	2.77689e-07	0.99855
Replicate 2	0	0	0.37934	0.000498546	0.00983	4.67005e-05	0.21411	0.00117	4.51096e-07	0.99727
Replicate 3	0	0	0.35911	0.000706242	0.00973	7.30632e-05	0.19172	0.00166	1.23305e-06	0.99336
60 mM NaCl + 10 mM L-Trp
	y0	y0	xc	xc	A	A	w	w	Statistics	Statistics
	Value	Standard Error	Value	Standard Error	Value	Standard Error	Value	Standard Error	Reduced Chi-Sqr	Adj. R-Square
Replicate 1	0	0	0.37968	0.000586713	0.00994	5.18277e-05	0.22956	0.00138	5.182e-07	0.99666
Replicate 2	0	0	0.35804	0.000646524	0.00971	7.77082e-05	0.20029	0.00164	9.03834e-07	0.99491
Replicate 3	0	0	0.36187	0.000629031	0.0098	7.97052e-05	0.21009	0.00153	8.88291e-07	0.99416
128 mM NaCl + 10 mM L-Trp
	y0	y0	xc	xc	A	A	w	w	Statistics	Statistics
	Value	Standard Error	Value	Standard Error	Value	Standard Error	Value	Standard Error	Reduced Chi-Sqr	Adj. R-Square
Replicate 1	0	0	0.34692	0.0005618	0.00991	5.20251e-05	0.21829	0.00132	5.49092e-07	0.99666
Replicate 2	0	0	0.34336	0.00056711	0.00982	5.27231e-05	0.21539	0.00134	5.7154e-07	0.9965
Replicate 3	0	0	0.34887	0.000599683	0.0098	6.71433e-05	0.17849	0.00141	1.11858e-06	0.99459
300 mM NaCl + 10 mM L-Trp
	y0	y0	xc	xc	A	A	w	w	Statistics	Statistics
	Value	Standard Error	Value	Standard Error	Value	Standard Error	Value	Standard Error	Reduced Chi-Sqr	Adj. R-Square
Replicate 1	0	0	0.34689	0.000773317	0.00979	8.03147e-05	0.19214	0.00182	1.4867e-06	0.9921
Replicate 2	0	0	0.33467	0.000518581	0.00983	5.16286e-05	0.20131	0.00122	5.86378e-07	0.99671
Replicate 3	0	0	0.33408	0.000803113	0.00973	9.11092e-05	0.17492	0.00189	2.1016e-06	0.98996
500 mM NaCl + 10 mM L-Trp
	y0	y0	xc	xc	A	A	w	w	Statistics	Statistics
	Value	Standard Error	Value	Standard Error	Value	Standard Error	Value	Standard Error	Reduced Chi-Sqr	Adj. R-Square
Replicate 1	0	0	0.34376	0.000658054	0.00983	7.09706e-05	0.18579	0.00155	1.20059e-06	0.99394
Replicate 2	0	0	0.31964	0.000404675	0.00978	4.08566e-05	0.1975	0.000952936	3.74297e-07	0.99792
Replicate 3	0	0	0.30801	0.000732105	0.00979	7.78156e-05	0.18778	0.00172	1.42803e-06	0.99263
