# Supplementary material for: Mechanism of sensitivity modulation in the calcium-sensing receptor via electrostatic tuning
Source: Nat Commun. 2022 Apr 22;13:2194. doi: 10.1038/s41467-022-29897-y (PMC9033857; doi:10.1038/s41467-022-29897-y)
Supplement: Supplementary file 6 — Source Data [file 41467_2022_29897_MOESM6_ESM.xlsx]

## Sheet: Fig. 1
panel d								panel e
FRET	10 mM EDTA	sem	10 mM Ca	sem	10 mM Ca + 5 mM Trp	sem		condition	center	SEM
-0.2	0.000201182	0.000117838	0.000208477	0.000147684	0.000202569	0.000153129		10mM EDTA	0.25	0.00577
-0.19	4.19011e-05	2.15138e-05	3.25054e-05	3.06611e-05	4.80227e-05	2.88633e-05		5mM Trp	0.24	0.00577
-0.18	7.21209e-05	2.78293e-05	6.06837e-05	2.40011e-05	6.4102e-05	4.36175e-05		4mM Ca	0.23	0.00577
-0.17	8.70699e-05	2.30674e-05	4.59259e-05	2.46011e-05	6.30566e-05	3.80832e-05		10mM Ca	0.22333	0.00333
-0.16	6.2058e-05	1.49466e-05	6.69966e-05	3.89313e-05	7.56396e-05	4.91845e-05		20mM Ca	0.21333	0.00333
-0.15	9.40391e-05	5.15406e-05	7.63301e-05	3.89983e-05	9.27484e-05	5.55064e-05		30mM Ca	0.20667	0.00333
-0.14	0.000102079	5.21299e-05	0.000106817	5.90369e-05	0.000109324	5.58373e-05		40mM Ca	0.20667	0.00333
-0.13	0.000124396	3.22854e-05	0.000157518	9.66467e-05	0.000178436	7.34911e-05		10mM Ca + 5mM Trp	0.21	0.00577
-0.12	0.000164923	5.90548e-05	0.000178805	8.58653e-05	0.000166708	8.58551e-05
-0.11	0.00012378	6.23574e-05	0.000236969	0.000136595	0.000260758	0.000145473
-0.1	0.000193054	0.000100323	0.000289401	0.000166323	0.000378995	0.000158403
-0.09	0.000315953	0.00012518	0.000402162	0.000194237	0.000390458	0.000154975
-0.08	0.000391494	0.000105216	0.000436873	0.000207326	0.000569703	0.000303111
-0.07	0.000565226	0.000119473	0.000614017	0.000269584	0.000710115	0.000272406
-0.06	0.000707287	0.000235272	0.000752942	0.000309827	0.00088437	0.00036428
-0.05	0.00076733	0.00029034	0.000858513	0.000360764	0.00105	0.000459678
-0.04	0.000872081	0.000305919	0.00117	0.000405402	0.0013	0.000499984
-0.03	0.00149	0.000256742	0.00161	0.000435241	0.00179	0.000479037
-0.02	0.00148	0.00054709	0.00192	0.000530401	0.0021	0.000579038
-0.01	0.00203	0.000502243	0.00231	0.000478963	0.00277	0.000758516
1.66533e-16	0.00235	0.000671589	0.00293	0.000652651	0.00329	0.000849559
0.01	0.00295	0.000984363	0.0035	0.000630152	0.00431	0.000923823
0.02	0.00357	0.000731868	0.00423	0.000652268	0.00562	0.00118
0.03	0.00435	0.000675427	0.00567	0.000859558	0.0065	0.00112
0.04	0.00512	0.00104	0.0064	0.000838411	0.0083	0.00139
0.05	0.00634	0.0011	0.00771	0.000768941	0.01018	0.00182
0.06	0.00688	0.00116	0.00927	0.000616862	0.01155	0.00179
0.07	0.00809	0.0014	0.01075	0.000765387	0.01334	0.00162
0.08	0.00993	0.00135	0.01252	0.000571769	0.01661	0.00184
0.09	0.01172	0.00112	0.0152	0.0009621	0.01885	0.00151
0.1	0.01351	0.00138	0.01741	0.000581452	0.02132	0.00163
0.11	0.01492	0.00162	0.01959	0.000530304	0.02436	0.00156
0.12	0.01776	0.000993364	0.02154	0.000633799	0.02733	0.00152
0.13	0.01898	0.00124	0.0247	0.000838516	0.03018	0.00142
0.14	0.02105	0.00119	0.02696	0.00119	0.03338	0.00117
0.15	0.02312	0.00162	0.03008	0.0013	0.0358	0.00157
0.16	0.0258	0.000643721	0.03193	0.00157	0.03841	0.00144
0.17	0.028	0.000685408	0.03461	0.00237	0.03983	0.000929917
0.18	0.02972	0.000900909	0.03605	0.00223	0.04182	0.00193
0.19	0.03194	0.000447669	0.03815	0.00223	0.04305	0.00202
0.2	0.03338	0.00112	0.03879	0.00215	0.0435	0.00174
0.21	0.03466	0.00112	0.03981	0.00236	0.04345	0.00244
0.22	0.03563	0.00102	0.04024	0.00215	0.04355	0.00254
0.23	0.03729	0.00204	0.03934	0.00191	0.04115	0.00185
0.24	0.03745	0.00216	0.03927	0.0018	0.04081	0.00219
0.25	0.03666	0.00117	0.03803	0.00165	0.03813	0.00192
0.26	0.03805	0.002	0.03736	0.00149	0.03571	0.00204
0.27	0.03769	0.00196	0.03584	0.00168	0.03308	0.00191
0.28	0.03594	0.00217	0.03315	0.0013	0.03052	0.00137
0.29	0.03563	0.0021	0.03192	0.000913219	0.02843	0.00182
0.3	0.0349	0.00204	0.02941	0.000616493	0.02471	0.00124
0.31	0.03084	0.00101	0.02725	0.000703683	0.02157	0.00168
0.32	0.02984	0.00178	0.02512	0.000905313	0.01872	0.00114
0.33	0.02839	0.00163	0.02219	0.000996079	0.01641	0.000881469
0.34	0.02628	0.00155	0.02023	0.00104	0.01446	0.00112
0.35	0.02423	0.00090167	0.01793	0.00112	0.0127	0.000979527
0.36	0.02204	0.000770603	0.01622	0.000948743	0.01061	0.0012
0.37	0.01987	0.00103	0.01448	0.00115	0.00908	0.00111
0.38	0.01764	0.000360729	0.0122	0.0012	0.00784	0.00104
0.39	0.01574	0.000875363	0.01078	0.00116	0.00663	0.000764852
0.4	0.01408	0.000714168	0.00962	0.000960308	0.00524	0.000705679
0.41	0.01265	0.000621765	0.00787	0.0011	0.00446	0.000570346
0.42	0.01049	0.000701491	0.00684	0.000938223	0.00382	0.000687913
0.43	0.00878	0.000646636	0.00583	0.0011	0.00294	0.000526797
0.44	0.00777	0.000587265	0.00501	0.00090612	0.00258	0.000490292
0.45	0.00641	0.00043866	0.0041	0.000804478	0.00209	0.000447648
0.46	0.00573	0.000499376	0.00348	0.000641958	0.00182	0.000344228
0.47	0.00503	0.000513711	0.00304	0.000637824	0.00136	0.000286153
0.48	0.00391	0.000308522	0.00253	0.000613346	0.00123	0.000318287
0.49	0.00341	0.000274507	0.00177	0.000423997	0.000999671	0.000235016
0.5	0.00264	0.000436278	0.00181	0.000443446	0.000762754	0.000189858
0.51	0.00238	0.000301866	0.00143	0.000377887	0.000743891	0.000244331
0.52	0.0018	0.000298781	0.00125	0.000261166	0.000615227	0.000208503
0.53	0.00139	0.000328607	0.000888409	0.000239926	0.000408027	0.000127937
0.54	0.00122	0.000414006	0.000803559	0.000216935	0.000429745	0.000157246
0.55	0.000704122	0.000174711	0.000682641	0.00015928	0.000344443	8.93346e-05
0.56	0.000752415	0.000174195	0.000496967	0.000137019	0.00029259	0.00010852
0.57	0.000598965	0.000130193	0.000370955	9.87774e-05	0.000299508	0.000103656
0.58	0.000594426	0.000108269	0.000367515	0.000145372	0.000228388	7.37171e-05
0.59	0.000333392	6.44773e-05	0.000307217	6.90135e-05	0.000151299	3.85776e-05
0.6	0.000264838	2.76875e-05	0.000204381	6.58753e-05	0.000143851	5.90341e-05
0.61	0.000218696	0.000100797	0.000156197	5.16918e-05	0.0001265	3.60526e-05
0.62	0.000170524	7.23567e-05	0.000199189	5.38436e-05	9.69834e-05	3.95485e-05
0.63	0.000151685	3.93231e-05	0.000124596	3.35257e-05	6.86102e-05	3.70091e-05
0.64	9.42369e-05	2.82472e-05	9.08181e-05	4.6623e-05	0.000117114	4.61676e-05
0.65	6.08743e-05	1.93845e-05	7.4883e-05	3.51942e-05	5.5578e-05	2.05193e-05
0.66	4.37464e-05	2.58118e-05	4.93028e-05	1.60415e-05	7.08723e-05	2.54459e-05
0.67	3.40803e-05	1.8589e-05	4.78838e-05	1.76615e-05	1.17462e-05	2.88139e-06
0.68	2.12189e-05	7.50778e-06	3.18632e-05	1.35126e-05	6.02206e-05	1.8579e-05
0.69	2.0695e-05	1.03516e-05	2.92856e-05	1.65831e-05	2.82544e-05	7.98838e-06
0.7	1.92653e-05	2.8507e-06	9.87581e-06	2.70133e-06	3.1583e-05	1.32461e-05
0.71	1.00075e-05	6.88401e-06	2.02689e-05	6.28611e-06	1.45242e-05	8.48697e-06
0.72	1.25968e-05	9.21989e-06	1.51386e-05	6.12456e-06	9.52466e-06	5.91026e-06
0.73	4.1298e-06	4.1298e-06	1.04056e-05	8.8181e-06	6.418e-06	6.418e-06
0.74	7.8793e-06	7.8793e-06	4.14381e-06	4.14381e-06	1.27627e-05	8.09528e-06
0.75	1.78879e-06	1.78879e-06	8.08838e-06	8.08838e-06	0	0
0.76	6.48045e-06	6.48045e-06	5.18081e-06	3.43862e-06	1.40945e-05	7.26569e-06
0.77	2.08643e-05	1.88449e-05	1.04495e-05	3.05016e-06	0	0
0.78	0	0	6.39269e-06	3.76765e-06	0	0
0.79	0	0	4.80471e-06	3.02165e-06	0	0
0.8	0	0	1.65145e-06	1.65145e-06	0	0
0.81	0	0	2.6302e-06	2.6302e-06	0	0
0.82	0	0	8.77185e-06	8.77185e-06	0	0
0.83	0	0	0	0	0	0
0.84	0	0	1.02627e-06	1.02627e-06	0	0
0.85	3.27885e-06	3.27885e-06	4.46549e-06	2.25636e-06	0	0
0.86	0	0	1.84955e-06	1.84955e-06	0	0
0.87	1.94931e-05	1.94931e-05	1.84955e-06	1.84955e-06	0	0
0.88	0	0	0	0	0	0
0.89	0	0	0	0	0	0
0.9	0	0	1.3442e-06	1.3442e-06	0	0
0.91	0	0	0	0	0	0
0.92	0	0	2.1151e-06	2.1151e-06	0	0
0.93	3.27885e-06	3.27885e-06	0	0	0	0
0.94	0	0	0	0	0	0
0.95	0	0	2.6302e-06	2.6302e-06	0	0
0.96	0	0	3.37934e-06	3.37934e-06	0	0
0.97	3.27885e-06	3.27885e-06	0	0	0	0
0.98	0	0	0	0	0	0
0.99	1.94931e-05	1.94931e-05	0	0	0	0
1	0	0	0	0	5.66659e-07	5.66659e-07
1.01	0	0	0	0	0	0
1.02	0	0	0	0	0	0
1.03	0	0	0	0	0	0
1.04	0	0	0	0	0	0
1.05	0	0	0	0	0	0
1.06	0	0	0	0	0	0
1.07	0	0	0	0	0	0
1.08	0	0	0	0	0	0
1.09	0	0	0	0	0	0
1.1	0	0	0	0	0	0
1.11	0	0	0	0	0	0
1.12	0	0	0	0	0	0
1.13	0	0	0	0	0	0
1.14	0	0	0	0	0	0
1.15	0	0	0	0	0	0
1.16	0	0	0	0	0	0
1.17	0	0	0	0	0	0
1.18	0	0	0	0	0	0
1.19	0	0	0	0	0	0
1.2	0	0	1.38418e-05	1.38418e-05	0	0

## Sheet: Fig. 2
panel c								panel d
FRET	3 mM EDTA	sem	10 mM ca	sem	10 mM Ca + 5 mM L-Trp	sem		dT	3 mM EDTA	sem	10 mM ca	sem	10 mM Ca + 5 mM L-Trp	sem
-0.19	0	0	8.87413e-06	7.39915e-06	3.48177e-06	1.23135e-06		0.03	-0.04276	0.00872	-0.0288	0.00228	0.00452	0.00158
-0.18	0	0	3.27058e-06	3.27058e-06	1.93661e-06	1.2695e-06		0.06	-0.03438	0.00561	-0.02701	0.00103	0.00566	0.00247
-0.17	0	0	7.93503e-06	7.4262e-06	1.74622e-06	6.54282e-07		0.09	-0.02752	0.00609	-0.02137	0.00123	0.00403	0.000742254
-0.16	3.39616e-06	3.39616e-06	2.21273e-06	2.21273e-06	3.50474e-06	1.21606e-06		0.12	-0.0229	0.00383	-0.02128	0.00111	0.00527	0.00246
-0.15	0	0	1.02692e-05	4.99889e-06	5.49704e-06	2.14488e-06		0.15	-0.01996	0.00349	-0.01807	0.00182	0.00481	0.000365598
-0.14	0	0	8.16545e-06	4.7717e-06	9.01026e-06	2.96554e-06		0.18	-0.01736	0.00169	-0.01611	0.000847545	0.00393	0.00115
-0.13	3.79325e-06	3.79325e-06	1.08819e-05	5.14552e-06	7.5565e-06	1.50127e-06		0.21	-0.0147	0.00366	-0.015	0.000923243	0.00336	0.00124
-0.12	2.09401e-06	2.09401e-06	5.72602e-06	2.71203e-06	1.05187e-05	3.59342e-06		0.24	-0.0149	0.00526	-0.0116	0.00117	0.00228	0.00148
-0.11	1.138e-05	7.74976e-06	1.13042e-05	5.54232e-06	1.1863e-05	3.15289e-06		0.27	-0.01258	0.00229	-0.01123	0.00407	0.00252	0.00151
-0.1	0	0	1.89869e-05	8.45801e-06	1.84873e-05	8.00233e-06		0.3	-0.01146	0.00275	-0.01185	0.00149	0.00128	0.00109
-0.09	8.86397e-06	8.86397e-06	1.44789e-05	3.81079e-06	2.32975e-05	8.30553e-06		0.33	-0.01004	0.00221	-0.01241	0.00143	0.00146	0.000504353
-0.08	2.05294e-06	1.32991e-06	1.89976e-05	4.27927e-06	2.52326e-05	5.16153e-06		0.36	-0.00976	0.00174	-0.01056	0.000499509	0.00317	0.000977413
-0.07	0	0	2.04975e-05	1.13853e-05	4.10656e-05	1.49391e-05		0.39	-0.00625	0.00199	-0.01224	0.000957836	1.78773e-05	0.000363049
-0.06	7.5211e-07	7.5211e-07	2.43822e-05	8.84052e-06	5.1476e-05	1.49939e-05		0.42	-0.00874	0.00405	-0.00973	0.000949988	0.000899217	0.00136
-0.05	1.14305e-05	1.14305e-05	2.92295e-05	2.92961e-06	7.02456e-05	2.54017e-05		0.45	-0.0046	0.00167	-0.00494	0.00267	0.00277	0.0014
-0.04	6.33818e-06	3.88908e-06	4.33213e-05	9.25156e-06	7.94357e-05	2.46759e-05		0.48	-0.00215	0.00144	-0.00804	0.00169	0.00206	0.000393167
-0.03	5.06475e-06	3.40007e-06	5.74796e-05	1.07982e-05	9.46187e-05	2.56182e-05		0.51	-0.00486	0.0016	-0.01003	0.00112	0.00289	0.00149
-0.02	1.13885e-05	6.6491e-06	6.98575e-05	7.9157e-06	0.000124355	2.58194e-05		0.54	-0.00611	0.00122	-0.00581	0.00169	0.00254	0.00144
-0.01	2.15957e-06	2.15957e-06	0.000105749	1.59994e-05	0.000167159	4.42741e-05		0.57	-0.00625	0.00282	-0.00892	0.00265	0.00156	0.00102
1.66533e-16	1.29884e-05	1.29884e-05	0.000144206	2.75657e-05	0.000237336	5.67571e-05		0.6	-0.00214	0.00164	-0.00776	0.00116	-8.07048e-05	0.000777377
0.01	1.34138e-05	5.91817e-06	0.000160103	3.72486e-05	0.000298397	6.04998e-05		0.63	-0.00553	0.00318	-0.00835	0.00378	0.00181	0.000727771
0.02	2.98646e-05	2.28398e-05	0.000237405	4.58668e-05	0.000402371	9.41592e-05		0.66	-0.00552	0.00125	-0.00604	0.000524682	0.000780213	0.00182
0.03	3.30256e-05	1.76922e-05	0.000297077	5.31829e-05	0.00048244	9.90141e-05		0.69	-0.00334	0.00274	-0.00938	0.00136	0.00159	0.000796941
0.04	5.14003e-05	3.4731e-05	0.000432594	7.73949e-05	0.000623026	0.000122241		0.72	0.00122	0.00216	-0.00664	0.00126	0.00321	0.000698593
0.05	6.42937e-05	3.26046e-05	0.000607747	5.72271e-05	0.000831273	0.000120927		0.75	-0.000722302	0.00108	-0.00689	0.00111	-0.000496148	0.00107
0.06	9.06886e-05	2.27709e-05	0.000680397	9.89953e-05	0.00116	0.000227491		0.78	-0.00474	0.00184	-0.00611	0.00218	0.000716485	0.000552508
0.07	6.7821e-05	2.44584e-05	0.000982841	0.000113139	0.00151	0.000272927		0.81	-0.00212	0.00175	-0.0067	0.00129	0.00148	0.0011
0.08	0.000131996	4.47842e-05	0.00134	0.000204186	0.00193	0.000305776		0.84	-0.000154903	0.00155	-0.00442	0.000446642	8.32139e-05	0.00155
0.09	0.000162527	7.19995e-05	0.00166	0.000169327	0.00256	0.000371415		0.87	-0.000333504	0.00283	-0.00794	0.00106	0.00107	0.000609306
0.1	0.000199988	6.79091e-05	0.00216	0.000224778	0.00312	0.000449917		0.9	0.00286	0.00191	-0.00306	0.00134	0.000356914	0.000952836
0.11	0.000332978	0.000103524	0.00278	0.000299487	0.00407	0.000551682		0.93	0.00163	0.00353	-0.00535	0.00187	0.000919944	0.000661369
0.12	0.000387653	0.00010603	0.00352	0.000357518	0.00502	0.000643727		0.96	0.00102	0.00277	-0.00561	0.00294	0.000926765	0.000845859
0.13	0.000423179	8.28392e-05	0.00435	0.00037623	0.00653	0.00075422		0.99	-0.00251	0.00363	-0.00556	0.00279	0.00111	0.00139
0.14	0.000590781	0.000129989	0.00564	0.000550718	0.00821	0.000911641		1.02	0.0009169	0.00176	-0.00555	0.00113	0.00139	0.00194
0.15	0.000876001	0.000193397	0.00694	0.000647338	0.0102	0.000957226		1.05	-0.00155	0.00188	-0.0021	0.00155	-0.000245709	0.00124
0.16	0.00102	0.000137342	0.00826	0.000651594	0.01226	0.0011		1.08	-0.00103	0.000625927	-0.00322	0.002	0.00314	0.000655015
0.17	0.00138	0.000111405	0.00994	0.00099515	0.01488	0.00115		1.11	0.000386881	0.0025	-0.00212	0.00221	-0.000849694	0.000192893
0.18	0.00178	0.000213768	0.01177	0.000897314	0.01793	0.00121		1.14	-0.000310121	0.00228	-0.0013	0.000924079	-0.00101	0.000721861
0.19	0.00233	0.000262407	0.01405	0.000977212	0.02123	0.00131		1.17	-0.00455	0.00188	-0.00525	0.00156	-0.000211844	0.000481384
0.2	0.00365	0.000221301	0.01608	0.00113	0.02474	0.00125		1.2	-0.00518	0.00271	-0.00321	0.00276	0.000736224	0.00105
0.21	0.00424	0.00047005	0.01853	0.00134	0.02867	0.00125		1.23	-0.000438752	0.0017	-0.00448	0.000954747	-0.000835281	0.000948143
0.22	0.00514	0.000245227	0.02153	0.0018	0.03265	0.00118		1.26	7.30979e-06	0.0015	-0.0046	0.000918156	0.00187	0.00143
0.23	0.00643	0.000315076	0.024	0.00192	0.0367	0.000941046		1.29	0.00213	0.00245	-0.002	0.00116	0.0012	0.00123
0.24	0.00865	0.000651982	0.02626	0.0019	0.0403	0.000734126		1.32	-0.00121	0.00155	-0.00207	0.00168	-0.000274408	0.000839206
0.25	0.01041	0.000533154	0.02912	0.00169	0.0437	0.000668534		1.35	0.00099795	0.00206	-0.00213	0.000725716	-0.000504987	0.00101
0.26	0.01287	0.000715672	0.03074	0.00197	0.04649	0.000596718		1.38	-0.00146	0.00144	-0.00142	0.00225	-0.000190938	0.000822573
0.27	0.01508	0.000948279	0.0328	0.00197	0.0487	0.000424045		1.41	-0.0016	0.00236	0.00205	0.00162	-0.00050024	0.00175
0.28	0.01808	0.00123	0.03494	0.00193	0.05	0.000760055		1.44	-0.000631001	0.00254	0.000226853	0.00161	-0.000142531	0.00074588
0.29	0.02147	0.00145	0.03599	0.00173	0.05105	0.00102		1.47	0.00201	0.00132	-0.000213614	0.00136	0.00133	0.00086566
0.3	0.0246	0.00181	0.03767	0.00148	0.05074	0.00109		1.5	-0.001	0.00255	-0.00111	0.00174	-0.000246155	0.000906941
0.31	0.02851	0.00172	0.03807	0.00127	0.04923	0.00129		1.53	-0.00222	0.00244	0.00127	0.00322	-0.00196	0.000292437
0.32	0.03214	0.00201	0.03891	0.000935671	0.04739	0.00161		1.56	0.00239	0.00101	0.00146	0.00159	0.000154434	0.00087616
0.33	0.03491	0.0022	0.03828	0.00102	0.04472	0.00168		1.59	-2.02441e-05	0.00282	0.00455	0.00176	-0.000640087	0.000273904
0.34	0.03848	0.00235	0.03793	0.000827082	0.04092	0.00158		1.62	0.00446	0.000335464	0.00371	0.00285	-0.000650236	0.000725104
0.35	0.0411	0.00155	0.0373	0.00137	0.03726	0.00148		1.65	0.00351	0.00161	0.000213854	0.00123	0.000344507	0.000879886
0.36	0.04349	0.00215	0.03669	0.00122	0.03344	0.00147		1.68	-0.00417	0.00217	0.00471	0.00152	0.00166	0.000929795
0.37	0.04554	0.00204	0.03445	0.00119	0.02915	0.00144		1.71	0.00117	0.00293	0.0004187	0.00137	-0.00101	0.000462814
0.38	0.04639	0.00193	0.03312	0.00133	0.02557	0.00114		1.74	-0.00104	0.00491	0.00305	0.00128	-0.000731321	0.000921951
0.39	0.04547	0.00124	0.03148	0.00135	0.0218	0.00104		1.77	0.00231	0.00326	-0.000444064	0.00167	0.00039565	0.000716951
0.4	0.04582	0.0012	0.02995	0.00184	0.01813	0.000840705
0.41	0.04564	0.000573016	0.02826	0.00172	0.01519	0.000647589
0.42	0.04319	0.000678352	0.02598	0.00179	0.01245	0.000513102
0.43	0.04138	0.000296463	0.02378	0.00172	0.01014	0.000380944
0.44	0.03885	0.00103	0.02203	0.0015	0.00817	0.000196382
0.45	0.03676	0.000835927	0.02014	0.00159	0.00677	0.00020133
0.46	0.03272	0.000989583	0.01844	0.00137	0.00544	0.000140877
0.47	0.02989	0.0015	0.01647	0.00142	0.00442	9.21969e-05
0.48	0.02683	0.00184	0.01449	0.00123	0.00359	0.000123172
0.49	0.02402	0.00124	0.01294	0.00129	0.003	0.000156968
0.5	0.02119	0.00158	0.01127	0.00104	0.0024	0.000181849
0.51	0.01888	0.00175	0.01002	0.000957054	0.00203	0.000158381
0.52	0.01608	0.00162	0.00888	0.000722878	0.00176	0.000113528
0.53	0.01334	0.00129	0.00742	0.000744208	0.00142	0.000148923
0.54	0.0118	0.00121	0.00629	0.00060267	0.00122	0.000149468
0.55	0.00949	0.00116	0.00556	0.00071499	0.00101	0.000158723
0.56	0.0085	0.000892592	0.00457	0.000520898	0.000903282	0.000146583
0.57	0.00707	0.00105	0.00393	0.000509723	0.000772064	0.000143915
0.58	0.00573	0.000620816	0.00343	0.000496532	0.000668378	0.000141754
0.59	0.00468	0.000867217	0.00272	0.000388664	0.000562175	9.04602e-05
0.6	0.00403	0.000708687	0.00234	0.000291261	0.000435624	6.13607e-05
0.61	0.00328	0.000658401	0.00194	0.000284712	0.000401149	7.17723e-05
0.62	0.00252	0.000512138	0.00159	0.000296964	0.00032341	7.09949e-05
0.63	0.00206	0.000432404	0.00124	0.000184383	0.000277197	5.85014e-05
0.64	0.00169	0.000333939	0.00105	0.000183672	0.000230166	4.82721e-05
0.65	0.00135	0.000249792	0.000845741	0.000171869	0.000206233	3.73885e-05
0.66	0.00114	0.000301541	0.00070878	0.000144303	0.000142232	2.95753e-05
0.67	0.000985466	0.000202506	0.000526872	0.000129934	0.00010487	2.99728e-05
0.68	0.000687676	0.000197933	0.000434534	7.48924e-05	9.24729e-05	1.5485e-05
0.69	0.000619276	0.000138493	0.000331988	0.000103185	6.73769e-05	1.64607e-05
0.7	0.000565422	0.000169503	0.000268423	6.29694e-05	6.34089e-05	1.72517e-05
0.71	0.00032726	0.000142392	0.000271439	6.49852e-05	4.3422e-05	9.27611e-06
0.72	0.000280318	0.000109951	0.000164641	4.68242e-05	3.32219e-05	6.75947e-06
0.73	0.000288107	9.37581e-05	0.000163917	5.97939e-05	2.20154e-05	6.36594e-06
0.74	0.000244112	7.47998e-05	0.000134607	2.63624e-05	1.65084e-05	2.64152e-06
0.75	0.000237234	7.62439e-05	9.73683e-05	1.71532e-05	1.32372e-05	3.6649e-06
0.76	0.000162424	7.39399e-05	9.17388e-05	1.71047e-05	8.75368e-06	3.74969e-06
0.77	0.000183463	8.49017e-05	6.64971e-05	2.23675e-05	1.20789e-05	4.61748e-06
0.78	0.000130543	4.96521e-05	6.07904e-05	2.06645e-05	8.73724e-06	3.53276e-06
0.79	9.24352e-05	4.29883e-05	5.5593e-05	1.89624e-05	2.73216e-06	7.85908e-07
0.8	0.000113231	6.38345e-05	3.22935e-05	1.1985e-05	2.98248e-06	1.65761e-06
0.81	8.91604e-05	4.15932e-05	2.53622e-05	1.21724e-06	5.23475e-07	3.26254e-07
0.82	6.60028e-05	3.42765e-05	2.80722e-05	6.36967e-06	1.17032e-06	1.17032e-06
0.83	5.11772e-05	3.13119e-05	1.46605e-05	8.50234e-06	1.31845e-07	1.31845e-07
0.84	2.16567e-05	7.11543e-06	2.62931e-05	1.42282e-05	1.44915e-06	1.44915e-06
0.85	4.6787e-05	2.34697e-05	1.40883e-05	8.88386e-06	1.24318e-06	7.96705e-07
0.86	3.6038e-05	1.63787e-05	1.17832e-05	6.20983e-06	0	0
0.87	2.52643e-05	2.30646e-05	1.66457e-05	6.60866e-06	0	0
0.88	6.67501e-05	2.5705e-05	8.1977e-06	6.815e-06	3.34169e-07	3.34169e-07
0.89	1.46746e-05	1.39809e-05	6.13543e-06	2.87865e-06	0	0
0.9	1.13796e-05	1.13796e-05	1.17591e-05	9.51591e-06	5.51267e-07	5.51267e-07
0.91	1.69722e-05	1.43316e-05	4.71507e-06	3.14119e-06	0	0
0.92	1.19049e-05	1.00192e-05	1.5811e-06	1.04034e-06	0	0
0.93	3.67149e-06	1.5599e-06	1.111e-05	1.111e-05	2.58383e-07	2.58383e-07
0.94	3.74547e-06	2.3959e-06	1.59547e-06	1.11418e-06	5.4502e-07	3.34502e-07
0.95	2.31186e-06	2.31186e-06	4.42546e-06	4.42546e-06	0	0
0.96	0	0	1.09614e-06	1.09614e-06	3.34169e-07	3.34169e-07
0.97	0	0	5.60704e-06	4.18268e-06	2.58383e-07	2.58383e-07
0.98	8.63922e-06	8.63922e-06	7.22578e-06	7.22578e-06	0	0
0.99	1.43474e-06	1.43474e-06	2.21273e-06	2.21273e-06	0	0
1	0	0	9.76915e-06	9.76915e-06	0	0
1.01	0	0	0	0	2.23264e-07	2.23264e-07
1.02	1.43474e-06	1.43474e-06	3.70882e-06	2.40673e-06	0	0
1.03	2.81967e-06	2.81967e-06	2.21273e-06	2.21273e-06	0	0
1.04	2.04103e-06	2.04103e-06	3.89912e-06	2.64762e-06	2.53371e-07	2.53371e-07
1.05	2.33401e-06	2.33401e-06	2.21273e-06	2.21273e-06	0	0
1.06	0	0	8.85092e-06	8.85092e-06	0	0
1.07	0	0	2.21273e-06	2.21273e-06	2.53371e-07	2.53371e-07
1.08	0	0	5.21654e-06	5.21654e-06	0	0
1.09	0	0	1.10637e-05	1.10637e-05	0	0
1.1	0	0	0	0	0	0
1.11	0	0	1.16512e-05	1.16512e-05	0	0
1.12	0	0	2.21273e-06	2.21273e-06	0	0
1.13	0	0	0	0	0	0
1.14	0	0	4.42546e-06	4.42546e-06	0	0
1.15	0	0	4.42546e-06	4.42546e-06	0	0
1.16	0	0	4.42546e-06	4.42546e-06	0	0
1.17	0	0	0	0	0	0
1.18	0	0	2.21273e-06	2.21273e-06	0	0
1.19	0	0	0	0	0	0
1.2	1.20742e-06	1.20742e-06	0.000222194	0.000222194	4.46528e-07	4.46528e-07

## Sheet: Fig. 3
panel b												panel e
FRET	3 mM EDTA	sem	2.5 mM L-Trp	sem	5 mM L-Trp	sem	10 mM L-Trp	sem	10 mM Ca + 5 mM L-Trp	sem			3 mM EDTA	2.5mM L-Trp	5mM L-Trp	10mM L-Trp	10mM Ca	10mM Ca + 5mM L-Trp	3 mM EDTA	2.5mM L-Trp	5mM L-Trp	10mM L-Trp	10mM Ca	10mM Ca + 5mM L-Trp
-0.19	0	0	1.14567e-06	1.14567e-06	2.78344e-05	2.78344e-05	0	0	3.48177e-06	1.23135e-06			State 1	State 1	State 1	State 1	State 1	State 1	State 2	State 2	State 2	State 2	State 2	State 2
-0.18	0	0	0	0	3.55523e-05	3.35409e-05	0	0	1.93661e-06	1.2695e-06		Replicate 1	89.8785	--	--	--	--	10.0705	10.1215	--	--	--	--	89.9295
-0.17	0	0	1.71816e-06	1.71816e-06	2.97712e-05	2.92539e-05	2.57926e-06	2.57926e-06	1.74622e-06	6.54282e-07		Replicate 2	89.8271	--	68.9441	69.2623	28.0684	9.98004	10.1729	--	31.0559	30.7377	71.9316	90.02
-0.16	3.39616e-06	3.39616e-06	0	0	5.25771e-05	5.25771e-05	2.69848e-06	3.4002e-07	3.50474e-06	1.21606e-06		Replicate 3	89.8477	81.001	70.7614	--	41.456	10.0908	10.1523	18.999	29.2386	--	58.544	89.9092
-0.15	0	0	0	0	2.93815e-05	2.93815e-05	2.94807e-06	1.6174e-06	5.49704e-06	2.14488e-06		Replicate 4	89.8888	84.8731	69.104	68.7825	44.6701	10.0705	10.1112	15.1269	30.896	31.2175	55.3299	89.9295
-0.14	0	0	0	0	4.63911e-05	4.63911e-05	3.02453e-06	3.02453e-06	9.01026e-06	2.96554e-06		Replicate 5	89.858	86.5916	69.0083	69.2938	30	10.0908	10.142	13.4084	30.9917	30.7062	70	89.9092
-0.13	3.79325e-06	3.79325e-06	1.71816e-06	1.71816e-06	4.6791e-05	4.15229e-05	8.27396e-06	4.40284e-06	7.5565e-06	1.50127e-06
-0.12	2.09401e-06	2.09401e-06	6.76299e-06	6.76299e-06	3.40691e-05	2.79195e-05	4.056e-06	3.35266e-06	1.05187e-05	3.59342e-06
-0.11	1.138e-05	7.74976e-06	3.43648e-06	3.43648e-06	4.64878e-05	3.46346e-05	2.76643e-06	7.89012e-07	1.1863e-05	3.15289e-06
-0.1	0	0	3.43648e-06	3.43648e-06	3.01103e-05	2.12568e-05	8.90501e-06	4.44187e-06	1.84873e-05	8.00233e-06
-0.09	8.86397e-06	8.86397e-06	4.22219e-06	4.22219e-06	3.64321e-05	3.11565e-05	4.322e-06	2.30449e-06	2.32975e-05	8.30553e-06
-0.08	2.05294e-06	1.32991e-06	9.45603e-06	7.80088e-06	3.81584e-05	2.4541e-05	1.25852e-05	8.76074e-07	2.52326e-05	5.16153e-06
-0.07	0	0	5.15464e-06	5.15464e-06	3.45827e-05	2.37925e-05	1.60181e-05	3.87253e-06	4.10656e-05	1.49391e-05
-0.06	7.5211e-07	7.5211e-07	4.70982e-06	2.60038e-06	4.29813e-05	1.95509e-05	1.39373e-05	7.09533e-06	5.1476e-05	1.49939e-05
-0.05	1.14305e-05	1.14305e-05	0	0	3.51153e-05	9.95773e-06	2.96503e-05	1.20294e-05	7.02456e-05	2.54017e-05
-0.04	6.33818e-06	3.88908e-06	6.25416e-06	3.18283e-06	3.92728e-05	1.99284e-05	2.15363e-05	1.34973e-05	7.94357e-05	2.46759e-05
-0.03	5.06475e-06	3.40007e-06	9.15617e-06	8.32276e-06	5.63752e-05	1.20246e-05	2.8313e-05	9.75264e-06	9.46187e-05	2.56182e-05
-0.02	1.13885e-05	6.6491e-06	1.55006e-05	6.19523e-06	4.53551e-05	8.73137e-06	3.1351e-05	1.48926e-05	0.000124355	2.58194e-05
-0.01	2.15957e-06	2.15957e-06	2.16957e-05	5.50443e-06	5.15529e-05	4.79114e-06	5.1478e-05	2.22698e-05	0.000167159	4.42741e-05
1.66533e-16	1.29884e-05	1.29884e-05	1.72888e-05	3.13418e-06	7.11962e-05	1.69056e-05	8.88092e-05	4.85137e-06	0.000237336	5.67571e-05
0.01	1.34138e-05	5.91817e-06	2.68791e-05	1.1096e-05	8.04799e-05	1.57302e-05	0.000114978	2.99243e-05	0.000298397	6.04998e-05
0.02	2.98646e-05	2.28398e-05	2.05136e-05	5.45723e-06	0.000117598	2.99351e-05	0.000115918	4.07051e-05	0.000402371	9.41592e-05
0.03	3.30256e-05	1.76922e-05	3.81356e-05	1.50769e-05	0.000168879	4.3398e-05	0.000211577	5.16491e-05	0.00048244	9.90141e-05
0.04	5.14003e-05	3.4731e-05	5.91078e-05	1.80279e-05	0.000231498	4.03218e-05	0.000192397	5.36255e-05	0.000623026	0.000122241
0.05	6.42937e-05	3.26046e-05	6.73434e-05	2.19941e-05	0.000249661	3.92183e-05	0.000277352	7.42516e-05	0.000831273	0.000120927
0.06	9.06886e-05	2.27709e-05	8.73142e-05	6.8891e-06	0.000329608	5.97214e-05	0.000354484	9.00651e-05	0.00116	0.000227491
0.07	6.7821e-05	2.44584e-05	0.000126654	1.08144e-05	0.000467682	7.30149e-05	0.000498837	0.000102986	0.00151	0.000272927
0.08	0.000131996	4.47842e-05	0.000158682	3.08438e-05	0.000601794	9.84394e-05	0.000591574	0.000176387	0.00193	0.000305776
0.09	0.000162527	7.19995e-05	0.000305751	2.87228e-05	0.000770423	0.000139138	0.000764674	0.000163526	0.00256	0.000371415
0.1	0.000199988	6.79091e-05	0.000348033	5.06577e-05	0.00104	0.000196627	0.00103	0.000235008	0.00312	0.000449917
0.11	0.000332978	0.000103524	0.000481067	2.44485e-05	0.00133	0.000193078	0.00132	0.000267802	0.00407	0.000551682
0.12	0.000387653	0.00010603	0.000676634	4.9742e-05	0.00173	0.000198907	0.00175	0.000336702	0.00502	0.000643727
0.13	0.000423179	8.28392e-05	0.000916145	4.34428e-05	0.00222	0.000286487	0.00231	0.000447723	0.00653	0.00075422
0.14	0.000590781	0.000129989	0.00131	8.18913e-05	0.00275	0.000406795	0.00288	0.000453161	0.00821	0.000911641
0.15	0.000876001	0.000193397	0.00164	0.000117755	0.00343	0.000372189	0.00362	0.000675688	0.0102	0.000957226
0.16	0.00102	0.000137342	0.0022	7.60197e-05	0.00445	0.000380616	0.0047	0.000642617	0.01226	0.0011
0.17	0.00138	0.000111405	0.00289	5.86033e-05	0.00573	0.000560626	0.00584	0.000706309	0.01488	0.00115
0.18	0.00178	0.000213768	0.00381	0.000173229	0.00686	0.000600172	0.00713	0.000690393	0.01793	0.00121
0.19	0.00233	0.000262407	0.00497	8.68407e-05	0.00872	0.000606244	0.00906	0.00080939	0.02123	0.00131
0.2	0.00365	0.000221301	0.0063	0.000247023	0.01022	0.000719115	0.01102	0.00121	0.02474	0.00125
0.21	0.00424	0.00047005	0.00806	0.000284272	0.0128	0.00081471	0.01319	0.000920464	0.02867	0.00125
0.22	0.00514	0.000245227	0.00975	0.000466821	0.01525	0.000429445	0.01577	0.000868575	0.03265	0.00118
0.23	0.00643	0.000315076	0.01164	0.000401428	0.01824	0.000307624	0.01805	0.00106	0.0367	0.000941046
0.24	0.00865	0.000651982	0.01424	0.000431211	0.02101	0.000182234	0.02143	0.00128	0.0403	0.000734126
0.25	0.01041	0.000533154	0.01738	0.000726704	0.02428	0.000409826	0.02452	0.000898456	0.0437	0.000668534
0.26	0.01287	0.000715672	0.02033	0.000425559	0.02716	0.000518435	0.02782	0.000853812	0.04649	0.000596718
0.27	0.01508	0.000948279	0.02329	0.000910356	0.03124	0.000746185	0.03137	0.000745153	0.0487	0.000424045
0.28	0.01808	0.00123	0.02727	0.00101	0.03399	0.000695534	0.0343	0.00066511	0.05	0.000760055
0.29	0.02147	0.00145	0.03016	0.00101	0.03676	0.000684531	0.037	0.000984676	0.05105	0.00102
0.3	0.0246	0.00181	0.03279	0.000893276	0.04003	0.00097952	0.04035	0.00117	0.05074	0.00109
0.31	0.02851	0.00172	0.03624	0.000999003	0.04219	0.00101	0.04259	0.000797284	0.04923	0.00129
0.32	0.03214	0.00201	0.03934	0.00136	0.04356	0.00141	0.04351	0.000948402	0.04739	0.00161
0.33	0.03491	0.0022	0.04056	0.00117	0.04415	0.00138	0.04431	0.00156	0.04472	0.00168
0.34	0.03848	0.00235	0.04302	0.00119	0.04495	0.00155	0.04551	0.00114	0.04092	0.00158
0.35	0.0411	0.00155	0.04434	0.00107	0.04471	0.0016	0.04489	0.00108	0.03726	0.00148
0.36	0.04349	0.00215	0.04465	0.000690248	0.044	0.00135	0.04378	0.00128	0.03344	0.00147
0.37	0.04554	0.00204	0.04406	0.000748269	0.04295	0.0015	0.04254	0.000939323	0.02915	0.00144
0.38	0.04639	0.00193	0.04354	0.000381726	0.04073	0.00116	0.03991	0.000855355	0.02557	0.00114
0.39	0.04547	0.00124	0.04229	0.000405629	0.03807	0.000882212	0.03818	0.000603514	0.0218	0.00104
0.4	0.04582	0.0012	0.03995	0.000446391	0.03561	0.000791471	0.03542	0.00129	0.01813	0.000840705
0.41	0.04564	0.000573016	0.03843	0.000543411	0.0324	0.000499098	0.03242	0.000711564	0.01519	0.000647589
0.42	0.04319	0.000678352	0.03584	0.000647606	0.03003	0.000619828	0.02968	0.000370951	0.01245	0.000513102
0.43	0.04138	0.000296463	0.03331	0.000494423	0.02646	0.000647321	0.02714	0.00115	0.01014	0.000380944
0.44	0.03885	0.00103	0.03103	0.000524669	0.02423	0.000455886	0.02351	0.000255838	0.00817	0.000196382
0.45	0.03676	0.000835927	0.02837	0.000587127	0.02141	0.000745626	0.02097	0.000937842	0.00677	0.00020133
0.46	0.03272	0.000989583	0.02553	0.000866663	0.01912	0.000540739	0.01893	0.000751552	0.00544	0.000140877
0.47	0.02989	0.0015	0.02301	0.000534618	0.0163	0.000685896	0.01668	0.0007504	0.00442	9.21969e-05
0.48	0.02683	0.00184	0.02048	0.000562201	0.01414	0.000749524	0.01397	0.000698354	0.00359	0.000123172
0.49	0.02402	0.00124	0.01846	0.00079889	0.01236	0.000736562	0.01219	0.000700927	0.003	0.000156968
0.5	0.02119	0.00158	0.01644	0.000698763	0.01094	0.000661827	0.01032	0.000758993	0.0024	0.000181849
0.51	0.01888	0.00175	0.01438	0.000545036	0.00929	0.000647859	0.00891	0.000558428	0.00203	0.000158381
0.52	0.01608	0.00162	0.01261	0.000740633	0.00801	0.000589337	0.00779	0.000650324	0.00176	0.000113528
0.53	0.01334	0.00129	0.0106	0.000752792	0.00695	0.000696075	0.0067	0.000697974	0.00142	0.000148923
0.54	0.0118	0.00121	0.00884	0.00069248	0.00589	0.000584673	0.00573	0.000752071	0.00122	0.000149468
0.55	0.00949	0.00116	0.00787	0.000564298	0.00495	0.000542164	0.00464	0.000481513	0.00101	0.000158723
0.56	0.0085	0.000892592	0.00642	0.000518735	0.00409	0.000572294	0.00377	0.000426965	0.000903282	0.000146583
0.57	0.00707	0.00105	0.00566	0.000512958	0.00358	0.000422385	0.00337	0.000590395	0.000772064	0.000143915
0.58	0.00573	0.000620816	0.00458	0.000620703	0.00276	0.000319598	0.00263	0.000550059	0.000668378	0.000141754
0.59	0.00468	0.000867217	0.00381	0.000519793	0.00241	0.000191903	0.00226	0.000373521	0.000562175	9.04602e-05
0.6	0.00403	0.000708687	0.0032	0.000416252	0.0019	0.000250769	0.00193	0.000346861	0.000435624	6.13607e-05
0.61	0.00328	0.000658401	0.00223	0.00042495	0.00161	0.000235332	0.00153	0.000300749	0.000401149	7.17723e-05
0.62	0.00252	0.000512138	0.00201	0.000221896	0.00127	0.000149824	0.0012	0.00028941	0.00032341	7.09949e-05
0.63	0.00206	0.000432404	0.00135	0.000315279	0.00101	0.000159033	0.00105	0.000218457	0.000277197	5.85014e-05
0.64	0.00169	0.000333939	0.00125	0.000237151	0.000800246	0.000117125	0.000845978	0.000191751	0.000230166	4.82721e-05
0.65	0.00135	0.000249792	0.000952629	0.000178253	0.000656502	0.000172811	0.000692873	0.000190955	0.000206233	3.73885e-05
0.66	0.00114	0.000301541	0.000744364	0.00018112	0.000469546	9.3091e-05	0.000459143	0.000137358	0.000142232	2.95753e-05
0.67	0.000985466	0.000202506	0.00058641	0.000116117	0.000442157	0.000130242	0.000358222	0.000106137	0.00010487	2.99728e-05
0.68	0.000687676	0.000197933	0.000517182	0.000146375	0.000265717	7.58305e-05	0.000286088	0.000104198	9.24729e-05	1.5485e-05
0.69	0.000619276	0.000138493	0.000381101	0.000122688	0.000267666	8.78424e-05	0.000203288	7.13709e-05	6.73769e-05	1.64607e-05
0.7	0.000565422	0.000169503	0.000316638	0.000104556	0.00018003	5.03921e-05	0.000226292	7.05921e-05	6.34089e-05	1.72517e-05
0.71	0.00032726	0.000142392	0.000231779	2.00927e-05	0.000231404	0.000105935	0.000171028	6.98215e-05	4.3422e-05	9.27611e-06
0.72	0.000280318	0.000109951	0.000216656	8.26375e-05	0.000188497	8.61194e-05	0.000103518	5.58262e-05	3.32219e-05	6.75947e-06
0.73	0.000288107	9.37581e-05	0.000150734	4.3139e-05	9.81719e-05	3.80691e-05	9.03297e-05	3.10454e-05	2.20154e-05	6.36594e-06
0.74	0.000244112	7.47998e-05	0.000143195	4.01302e-05	9.99708e-05	5.69464e-05	8.30485e-05	2.46988e-05	1.65084e-05	2.64152e-06
0.75	0.000237234	7.62439e-05	0.000114949	3.95036e-05	9.14298e-05	3.23149e-05	7.12866e-05	2.95488e-05	1.32372e-05	3.6649e-06
0.76	0.000162424	7.39399e-05	4.92701e-05	2.08629e-05	6.61214e-05	3.153e-05	6.28593e-05	4.15171e-05	8.75368e-06	3.74969e-06
0.77	0.000183463	8.49017e-05	6.13572e-05	9.6417e-06	6.33755e-05	4.72718e-05	3.85799e-05	1.65636e-05	1.20789e-05	4.61748e-06
0.78	0.000130543	4.96521e-05	6.98072e-05	3.32159e-05	4.45623e-05	3.49532e-05	2.37069e-05	1.76512e-05	8.73724e-06	3.53276e-06
0.79	9.24352e-05	4.29883e-05	3.57298e-05	4.70997e-06	6.35971e-05	4.2952e-05	2.51875e-05	1.91122e-05	2.73216e-06	7.85908e-07
0.8	0.000113231	6.38345e-05	3.3507e-05	1.87865e-05	3.7991e-05	1.98197e-05	1.99773e-05	1.56871e-05	2.98248e-06	1.65761e-06
0.81	8.91604e-05	4.15932e-05	3.73217e-05	1.40229e-05	3.36532e-05	2.22467e-05	2.35594e-05	1.79698e-05	5.23475e-07	3.26254e-07
0.82	6.60028e-05	3.42765e-05	2.74067e-05	1.53122e-05	1.95861e-05	1.0594e-05	2.99921e-05	2.99921e-05	1.17032e-06	1.17032e-06
0.83	5.11772e-05	3.13119e-05	2.45474e-05	1.96132e-05	4.19353e-05	2.40986e-05	1.53484e-05	1.53484e-05	1.31845e-07	1.31845e-07
0.84	2.16567e-05	7.11543e-06	1.69942e-05	1.19409e-05	1.79965e-05	1.12617e-05	1.77136e-05	1.77136e-05	1.44915e-06	1.44915e-06
0.85	4.6787e-05	2.34697e-05	1.67941e-05	1.22307e-05	1.63372e-05	1.0988e-05	2.14363e-05	2.14363e-05	1.24318e-06	7.96705e-07
0.86	3.6038e-05	1.63787e-05	1.47096e-05	4.6377e-06	1.22084e-05	8.59451e-06	1.33978e-05	1.33978e-05	0	0
0.87	2.52643e-05	2.30646e-05	2.62625e-05	1.34613e-05	2.79959e-05	1.64614e-05	2.53872e-05	2.4604e-05	0	0
0.88	6.67501e-05	2.5705e-05	1.56855e-05	5.96017e-06	1.48815e-05	1.1146e-05	2.16588e-05	2.16588e-05	3.34169e-07	3.34169e-07
0.89	1.46746e-05	1.39809e-05	7.19146e-06	4.64717e-06	9.78295e-06	7.85756e-06	2.16588e-05	2.16588e-05	0	0
0.9	1.13796e-05	1.13796e-05	1.70016e-05	1.47086e-05	2.11129e-05	1.5555e-05	1.36975e-05	1.36975e-05	5.51267e-07	5.51267e-07
0.91	1.69722e-05	1.43316e-05	5.44192e-06	3.21791e-06	1.13293e-05	7.77328e-06	1.45537e-05	1.45537e-05	0	0
0.92	1.19049e-05	1.00192e-05	6.52005e-06	3.74425e-06	1.03038e-05	6.1837e-06	1.88341e-05	1.88341e-05	0	0
0.93	3.67149e-06	1.5599e-06	1.23584e-05	1.06836e-05	1.23096e-05	7.52558e-06	1.19853e-05	1.19853e-05	2.58383e-07	2.58383e-07
0.94	3.74547e-06	2.3959e-06	0	0	1.48815e-05	1.1146e-05	1.6266e-05	1.6266e-05	5.4502e-07	3.34502e-07
0.95	2.31186e-06	2.31186e-06	1.1211e-05	1.1211e-05	8.7574e-06	5.07394e-06	1.30584e-05	1.30584e-05	0	0
0.96	0	0	2.00286e-06	2.00286e-06	1.07632e-05	7.2516e-06	1.6266e-05	1.6266e-05	3.34169e-07	3.34169e-07
0.97	0	0	4.00572e-06	4.00572e-06	1.13293e-05	7.77328e-06	1.25416e-05	1.25416e-05	2.58383e-07	2.58383e-07
0.98	8.63922e-06	8.63922e-06	0	0	1.54476e-05	1.16933e-05	2.56823e-06	2.56823e-06	0	0
0.99	1.43474e-06	1.43474e-06	3.73197e-06	1.88099e-06	1.54637e-06	1.54637e-06	9.1172e-06	9.1172e-06	0	0
1	0	0	0	0	8.7574e-06	5.07394e-06	5.13661e-06	5.13661e-06	0	0
1.01	0	0	2.35442e-06	2.35442e-06	1.54637e-06	1.54637e-06	4.28043e-06	4.28043e-06	2.23264e-07	2.23264e-07
1.02	1.43474e-06	1.43474e-06	0	0	8.23658e-06	8.23658e-06	7.70484e-06	7.70484e-06	0	0
1.03	2.81967e-06	2.81967e-06	0	0	5.09853e-06	3.36855e-06	8.56102e-07	8.56102e-07	0	0
1.04	2.04103e-06	2.04103e-06	0	0	1.54637e-06	1.54637e-06	5.13661e-06	5.13661e-06	2.53371e-07	2.53371e-07
1.05	2.33401e-06	2.33401e-06	4.00572e-06	4.00572e-06	6.18549e-06	6.18549e-06	2.56823e-06	2.56823e-06	0	0
1.06	0	0	0	0	6.18549e-06	6.18549e-06	0	0	0	0
1.07	0	0	0	0	1.54637e-06	1.54637e-06	8.56102e-07	8.56102e-07	2.53371e-07	2.53371e-07
1.08	0	0	0	0	5.66466e-06	3.88664e-06	8.56102e-07	8.56102e-07	0	0
1.09	0	0	2.00286e-06	2.00286e-06	3.09274e-06	3.09274e-06	0	0	0	0
1.1	0	0	0	0	4.63911e-06	4.63911e-06	0	0	0	0
1.11	0	0	0	0	4.63911e-06	4.63911e-06	0	0	0	0
1.12	0	0	0	0	3.09274e-06	3.09274e-06	0	0	0	0
1.13	0	0	0	0	3.09274e-06	3.09274e-06	0	0	0	0
1.14	0	0	0	0	4.63911e-06	4.63911e-06	0	0	0	0
1.15	0	0	0	0	0	0	8.56102e-07	8.56102e-07	0	0
1.16	0	0	0	0	3.09274e-06	3.09274e-06	0	0	0	0
1.17	0	0	0	0	6.18549e-06	6.18549e-06	0	0	0	0
1.18	0	0	0	0	4.63911e-06	4.63911e-06	0	0	0	0
1.19	0	0	0	0	4.63911e-06	4.63911e-06	0	0	0	0
1.2	1.20742e-06	1.20742e-06	2.35442e-06	2.35442e-06	0.00016855	0.00016855	0	0	4.46528e-07	4.46528e-07

## Sheet: Fig. 4
panel a										panel c																										panel d
	3 mM EDTA				20 mM Ca					Raw Data								Peak Fitting																			EDTA	5 mM L-Trp	4 mM Ca	20 mM Ca	20 mM Ca + 5 mM Trp	EDTA	5 mM L-Trp	4 mM Ca	20 mM Ca	20 mM Ca + 5 mM Trp	EDTA	5 mM L-Trp	4 mM Ca
Time	Donor	Acceptor	FRET	HMM Fit	Donor	Acceptor	FRET	HMM Fit											3 mM EDTA					5 mM L-Trp					20 mM Ca + 5 mM L-Trp								State 1	State 1	State 1	State 1	State 1	State 2	State 2	State 2	State 2	State 2	State 3	State 3	State 3
0.04	567.365	833.578	0.59501	0.39422	475.947	729.69	0.60523	0.55714		FRET	3 mM EDTA	sem	5 mM L-Trp	sem	20 mM Ca + 5 mM L-Trp	sem		FRET	Fit Peak 1	Fit Peak 2	Fit Peak 3	Fit Peak 4	Cumulative Fit Peak	Fit Peak 1	Fit Peak 2	Fit Peak 3	Fit Peak 4	Cumulative Fit Peak	Fit Peak 1	Fit Peak 2	Fit Peak 3	Fit Peak 4	Cumulative Fit Peak			Replicate 1	50.7085	41.3586	32.2222	17.982	17.7778	17.1053	24.975	22.4242	18.1818	12.3232	21.5587	21.8781	25.9596
0.1	655.365	402.098	0.38025	0.39422	473.947	803.86	0.62909	0.55714		-0.19	1.33129e-05	7.71346e-06	2.43424e-05	1.772e-05	2.86324e-06	2.86324e-06		-0.19	4.10428e-07	8.21689e-10	1.60349e-15	1.67328e-23	4.1125e-07	3.53719e-07	2.20375e-09	3.92082e-15	4.96006e-24	3.55923e-07	5.34088e-07	4.08642e-10	1.41426e-19	4.39006e-23	5.34497e-07			Replicate 2	53.399	37.8803	17.7645	16.8505	7.64747	17.6355	40.7788	42.9142	21.4644	20.199	18.6207	17.4909	17.5649
0.16	772.365	689.153	0.47153	0.39422	679.947	633.35	0.48226	0.55714		-0.18	2.15758e-05	1.18525e-05	0	0	2.84338e-06	2.84338e-06		-0.18	6.85407e-07	1.47241e-09	3.41206e-15	4.3615e-23	6.86879e-07	5.88192e-07	3.903e-09	8.26675e-15	1.30862e-23	5.92095e-07	8.49051e-07	7.34734e-10	3.90017e-19	1.1554e-22	8.49786e-07			Replicate 3	45.8158	31.0559	26.7068	20.0401	15.1909	40.4595	44.3798	28.7149	32.0641	5.15691	5.22243	20.4368	23.0924
0.22	676.365	723.313	0.51677	0.39422	519.947	766.95	0.59597	0.55714		-0.17	2.65123e-05	1.57818e-05	2.82721e-05	1.61483e-05	0	0		-0.17	1.13038e-06	2.61123e-09	7.18828e-15	1.12554e-22	1.13299e-06	9.66056e-07	6.84039e-09	1.72564e-14	3.41819e-23	9.72897e-07	1.33447e-06	1.30751e-09	1.06113e-18	3.01061e-22	1.33578e-06			Replicate 4	51.3015	40.9318	6.09519	21.4286	11.4229	24.0007	39.5307	51.6476	23.6419	15.9319	18.6006	12.81	23.0766
0.28	818.365	584.243	0.41654	0.39422	523.947	626.61	0.54461	0.55714		-0.16	3.134e-05	1.69924e-05	1.71546e-05	9.90547e-06	1.2717e-05	1.2717e-05		-0.16	1.84106e-06	4.5831e-09	1.49931e-14	2.87568e-22	1.84565e-06	1.56715e-06	1.18634e-08	3.56633e-14	8.83968e-23	1.57901e-06	2.07365e-06	2.30295e-09	2.84826e-18	7.76661e-22	2.07596e-06
0.34	984.365	693.133	0.41319	0.39422	861.947	784.88	0.4766	0.55714		-0.15	1.41162e-05	8.17713e-06	2.10155e-05	9.66508e-06	2.65615e-06	2.65615e-06		-0.15	2.96126e-06	7.96105e-09	3.09609e-14	7.27408e-22	2.96922e-06	2.51096e-06	2.03602e-08	7.29709e-14	2.26326e-22	2.53132e-06	3.18579e-06	4.01467e-09	7.54259e-18	1.98365e-21	3.18981e-06
0.4	675.365	825.398	0.54999	0.39422	833.947	432.26	0.34138	0.3767		-0.14	3.07214e-05	1.12377e-05	1.91998e-05	8.87039e-06	2.36825e-05	1.13695e-05		-0.14	4.70382e-06	1.3686e-08	6.32984e-14	1.82168e-21	4.71751e-06	3.97368e-06	3.4578e-08	1.47821e-13	5.73704e-22	4.00826e-06	4.83896e-06	6.92694e-09	1.97057e-17	5.016e-21	4.84589e-06
0.46	837.365	724.628	0.46391	0.39422	988.947	302.085	0.23399	0.3767		-0.13	3.93998e-05	1.63437e-05	6.04949e-05	2.26553e-05	4.40531e-05	2.45798e-05		-0.13	6.46866e-06	1.99248e-08	1.04148e-13	3.45801e-21	6.48859e-06	5.7974e-06	5.36235e-08	2.66114e-13	1.24791e-21	5.85103e-06	7.26676e-06	1.18293e-08	5.07915e-17	1.25576e-20	7.27858e-06
0.52	554.365	656.683	0.54224	0.39422	1009.95	457.3	0.31167	0.3767		-0.12	4.7357e-05	1.68242e-05	4.74354e-05	2.07955e-05	2.1993e-05	1.46526e-05		-0.12	6.88358e-06	2.14455e-08	1.1484e-13	3.9222e-21	6.90502e-06	6.16473e-06	5.76055e-08	2.93002e-13	1.41754e-21	6.22234e-06	1.0789e-05	1.99942e-08	1.29157e-16	3.11252e-20	1.0809e-05
0.58	966.365	232.663	0.19404	0.39422	944.947	310.825	0.24752	0.3767		-0.11	0.000151846	2.53293e-05	8.58958e-05	2.407e-05	2.66533e-05	1.79901e-05		-0.11	7.32333e-06	2.30776e-08	1.26606e-13	4.44785e-21	7.34641e-06	6.21112e-06	5.81116e-08	2.96468e-13	1.43979e-21	6.26923e-06	1.58371e-05	3.34482e-08	3.24024e-16	7.63791e-20	1.58706e-05
0.64	831.365	334.138	0.28669	0.39422	666.947	575.455	0.46318	0.3767		-0.1	8.64698e-05	3.74524e-05	0.000112571	2.72061e-05	6.75765e-05	2.73169e-05		-0.1	7.37889e-06	2.32852e-08	1.28124e-13	4.51673e-21	7.40217e-06	6.55376e-06	6.18707e-08	3.22546e-13	1.60992e-21	6.61563e-06	2.2984e-05	5.5382e-08	8.0198e-16	1.85564e-19	2.30394e-05
0.7	586.365	1079.96	0.64811	0.39422	836.947	314.005	0.27282	0.3767		-0.09	7.81352e-05	5.37764e-05	0.000111746	4.63228e-05	2.72829e-05	1.87549e-05		-0.09678	7.7893e-06	2.4829e-08	1.3955e-13	5.04297e-21	7.81413e-06	6.96567e-06	6.64381e-08	3.54999e-13	1.82804e-21	7.03211e-06	2.58527e-05	6.50134e-08	1.07096e-15	2.46508e-19	2.59177e-05
0.76	837.365	615.628	0.4237	0.39422	1008.95	354.385	0.25994	0.3767		-0.08	0.000107784	5.74242e-05	0.000117792	3.63904e-05	6.43195e-05	2.91596e-05		-0.09539	8.2829e-06	2.67078e-08	1.53788e-13	5.7166e-21	8.30961e-06	7.40169e-06	7.13282e-08	3.90642e-13	2.07533e-21	7.47302e-06	2.71893e-05	6.96496e-08	1.21285e-15	2.78569e-19	2.72589e-05
0.82	907.365	269.678	0.22912	0.39422	992.947	417.745	0.29613	0.3767		-0.07	0.000121423	2.55591e-05	7.40296e-05	2.87957e-05	8.59919e-05	2.07683e-05		-0.09399	8.80565e-06	2.87232e-08	1.69445e-13	6.47896e-21	8.83438e-06	7.86313e-06	7.65627e-08	4.2978e-13	2.3556e-21	7.93969e-06	2.85887e-05	7.46015e-08	1.37319e-15	3.14739e-19	2.86633e-05
0.88	854.365	223.183	0.20712	0.39422	930.947	303.015	0.24556	0.3767		-0.06	0.0001647	7.86614e-05	0.000187089	6.73826e-05	8.9814e-05	1.67689e-05		-0.0926	9.35913e-06	3.08843e-08	1.8666e-13	7.34158e-21	9.39001e-06	8.35132e-06	8.21647e-08	4.72748e-13	2.67321e-21	8.43349e-06	3.00534e-05	7.98896e-08	1.55431e-15	3.55536e-19	3.01333e-05
0.94	754.365	448.683	0.37296	0.39422	737.947	524.42	0.41543	0.3767		-0.05	0.000257405	9.71305e-05	0.000204289	7.95744e-05	0.000127826	6.17143e-05		-0.09121	9.94498e-06	3.32014e-08	2.05585e-13	8.31742e-21	9.97818e-06	8.8677e-06	8.81586e-08	5.19911e-13	3.03306e-21	8.95586e-06	3.15863e-05	8.55354e-08	1.75886e-15	4.01544e-19	3.16718e-05
1	786.365	279.963	0.26255	0.39422	651.947	779.73	0.54463	0.55714		-0.04	0.000351377	7.12772e-05	0.000350513	8.32147e-05	0.000185062	4.32174e-05		-0.09	1.05649e-05	3.56852e-08	2.26384e-13	9.42116e-21	1.06006e-05	9.41376e-06	9.45707e-08	5.71669e-13	3.44068e-21	9.50833e-06	3.29782e-05	9.07593e-08	1.9583e-15	4.46345e-19	3.3069e-05
1.06	495.365	605.698	0.5501	0.60323	693.947	793.16	0.53336	0.55714		-0.03	0.000496904	9.28e-05	0.000375563	6.85497e-05	0.000276291	5.16563e-05		-0.08982	1.12208e-05	3.83471e-08	2.4924e-13	1.06693e-20	1.12592e-05	9.58893e-06	9.66432e-08	5.88678e-13	3.5774e-21	9.68558e-06	3.319e-05	9.1562e-08	1.98981e-15	4.53418e-19	3.32815e-05
1.12	651.365	785.438	0.54666	0.60323	409.947	1632.3	0.79927	0.55714		-0.02	0.000481462	9.11809e-05	0.000307325	3.55758e-05	0.000228151	0.000102354		-0.08843	1.14313e-05	3.92086e-08	2.56757e-13	1.10875e-20	1.14705e-05	9.99104e-06	1.01428e-07	6.28458e-13	3.90232e-21	1.00925e-05	3.48674e-05	9.79936e-08	2.25049e-15	5.11895e-19	3.49654e-05
1.18	425.365	1070.65	0.71567	0.60323	728.947	1186.18	0.61938	0.55714		-0.01	0.000507275	0.000119325	0.000499171	0.000116895	0.000583195	7.78101e-05		-0.08704	1.19146e-05	4.11994e-08	2.7435e-13	1.20805e-20	1.19558e-05	1.06012e-05	1.08761e-07	6.90754e-13	4.42505e-21	1.071e-05	3.66216e-05	1.04856e-07	2.54466e-15	5.77801e-19	3.67264e-05
1.24	458.365	914.843	0.66621	0.60323	683.947	756.01	0.52502	0.55714		1.66533e-16	0.000982708	0.000114344	0.000669701	0.000154809	0.000599987	0.000192696		-0.08565	1.26481e-05	4.42548e-08	3.01931e-13	1.36756e-20	1.26924e-05	1.12459e-05	1.16601e-07	7.59078e-13	5.01682e-21	1.13625e-05	3.84555e-05	1.12177e-07	2.87653e-15	6.52066e-19	3.85676e-05
1.3	508.365	781.593	0.60591	0.60323	551.947	903.23	0.6207	0.55714		0.01	0.00114	0.000341224	0.000767112	9.15812e-05	0.00065981	0.000224597		-0.08425	1.34236e-05	4.75273e-08	3.32221e-13	1.54784e-20	1.34711e-05	1.1927e-05	1.2498e-07	8.33999e-13	5.68664e-21	1.20519e-05	4.03723e-05	1.19985e-07	3.25083e-15	7.35734e-19	4.04923e-05
1.36	518.365	727.743	0.58401	0.60323	479.947	879.35	0.64692	0.55714		0.02	0.00156	0.000437632	0.00109	0.000218303	0.00087064	0.000126067		-0.08286	1.42432e-05	5.10316e-08	3.65478e-13	1.75154e-20	1.42942e-05	1.26462e-05	1.33934e-07	9.16138e-13	6.44464e-21	1.27802e-05	4.23754e-05	1.28311e-07	3.67288e-15	8.29977e-19	4.25037e-05
1.42	620.365	924.073	0.59832	0.60323	689.947	543.5	0.44064	0.3767		0.03	0.00158	0.000314951	0.00138	0.000300389	0.00104	0.000269251		-0.08147	1.51091e-05	5.47832e-08	4.01987e-13	1.98167e-20	1.51639e-05	1.34057e-05	1.43501e-07	1.00617e-12	7.30226e-21	1.35492e-05	4.4468e-05	1.37187e-07	4.14863e-15	9.36111e-19	4.46052e-05
1.48	572.365	710.153	0.55372	0.60323	881.947	432.18	0.32887	0.3767		0.04	0.00222	0.000548355	0.00193	0.000343109	0.0012	0.000173213		-0.08008	1.60238e-05	5.87989e-08	4.42057e-13	2.2416e-20	1.60826e-05	1.42073e-05	1.53719e-07	1.10484e-12	8.27241e-21	1.4361e-05	4.66537e-05	1.46648e-07	4.68478e-15	1.05561e-18	4.68003e-05
1.54	722.365	799.403	0.52531	0.60323	1212.95	365.045	0.23134	0.3767		0.05	0.00345	0.000924807	0.00224	0.00034185	0.0015	0.000446693		-0.08	1.69898e-05	6.30962e-08	4.86028e-13	2.53514e-20	1.70529e-05	1.46216e-05	1.59047e-07	1.15727e-12	8.80021e-21	1.47806e-05	4.67824e-05	1.47211e-07	4.71763e-15	1.06293e-18	4.69296e-05
1.6	462.365	846.503	0.64674	0.60323	867.947	779.37	0.47311	0.3767		0.06	0.00288	0.000679287	0.00294	0.000378925	0.00197	0.000351322		-0.07869	1.74891e-05	6.53398e-08	5.09417e-13	2.69463e-20	1.75544e-05	1.50533e-05	1.64632e-07	1.21295e-12	9.36963e-21	1.52179e-05	4.8936e-05	1.5673e-07	5.28883e-15	1.19014e-18	4.90927e-05
1.66	944.365	809.533	0.46156	0.39422	943.947	455.91	0.32568	0.3767		0.07	0.00431	0.000891054	0.00355	0.000528758	0.00247	0.000304676		-0.0773	1.80096e-05	6.7694e-08	5.34269e-13	2.86656e-20	1.80773e-05	1.59458e-05	1.76284e-07	1.33137e-12	1.06103e-20	1.61221e-05	5.13186e-05	1.67472e-07	5.96921e-15	1.34155e-18	5.14861e-05
1.72	741.365	789.788	0.51581	0.39422	837.947	566.92	0.40354	0.3767		0.08	0.00525	0.000859574	0.00435	0.000600114	0.00272	0.000277261		-0.07591	1.9086e-05	7.26123e-08	5.87184e-13	3.24067e-20	1.91586e-05	1.68872e-05	1.88722e-07	1.46108e-12	1.2013e-20	1.70759e-05	5.38054e-05	1.78914e-07	6.73536e-15	1.51193e-18	5.39843e-05
1.78	717.365	592.828	0.45247	0.39422	697.947	803.82	0.53525	0.3767		0.09	0.00643	0.000816421	0.00533	0.00097519	0.00321	0.000395645		-0.07451	2.02219e-05	7.78722e-08	6.45215e-13	3.66291e-20	2.02997e-05	1.78798e-05	2.01996e-07	1.60312e-12	1.35985e-20	1.80818e-05	5.64002e-05	1.911e-07	7.59784e-15	1.70362e-18	5.65913e-05
1.84	580.365	671.473	0.53639	0.39422	665.947	686.54	0.50761	0.3767		0.1	0.00786	0.00117	0.00651	0.000720889	0.0034	0.00032395		-0.07312	2.14201e-05	8.34964e-08	7.08844e-13	4.13935e-20	2.15036e-05	1.89263e-05	2.1616e-07	1.75862e-12	1.53902e-20	1.91425e-05	5.91072e-05	2.04075e-07	8.56853e-15	1.91924e-18	5.93113e-05
1.9	1208.36	436.093	0.26519	0.39422	990.947	700.915	0.41429	0.3767		0.11	0.00876	0.00149	0.0075	0.00106	0.00415	0.000319323		-0.07173	2.26839e-05	8.95089e-08	7.78597e-13	4.67686e-20	2.27734e-05	2.00293e-05	2.31271e-07	1.92883e-12	1.74146e-20	2.02605e-05	6.19304e-05	2.17888e-07	9.66071e-15	2.16173e-18	6.21483e-05
1.96	869.365	478.908	0.3552	0.39422	745.947	583.74	0.43901	0.3767		0.12	0.0104	0.000979103	0.009	0.00122	0.00528	0.000446637		-0.07034	2.40164e-05	9.5935e-08	8.55049e-13	5.28315e-20	2.41124e-05	2.11914e-05	2.47388e-07	2.11511e-12	1.97016e-20	2.14388e-05	6.48742e-05	2.3259e-07	1.08892e-14	2.43439e-18	6.51068e-05
2.02	779.365	423.558	0.35211	0.39422	1003.95	831.81	0.45312	0.3767		0.13	0.01198	0.00106	0.01003	0.00104	0.0055	0.000534903		-0.07	2.54211e-05	1.02802e-07	9.38826e-13	5.96688e-20	2.55239e-05	2.20212e-05	2.59014e-07	2.25242e-12	2.14326e-20	2.22802e-05	6.56131e-05	2.36327e-07	1.12124e-14	2.50608e-18	6.58494e-05
2.08	940.365	480.873	0.33835	0.39422	684.947	457.925	0.40068	0.3767		0.14	0.01307	0.00112	0.01144	0.00149	0.00653	0.000294534		-0.06895	2.64244e-05	1.07763e-07	1.00065e-12	6.4837e-20	2.65321e-05	2.24156e-05	2.64574e-07	2.31893e-12	2.22845e-20	2.26802e-05	6.79429e-05	2.48234e-07	1.22708e-14	2.74091e-18	6.81911e-05
2.14	955.365	411.598	0.3011	0.39422	1002.95	424.895	0.29758	0.3767		0.15	0.01519	0.00125	0.01207	0.00145	0.00672	0.000405267		-0.06756	2.69013e-05	1.10138e-07	1.03061e-12	6.73779e-20	2.70115e-05	2.37048e-05	2.82897e-07	2.54189e-12	2.52012e-20	2.39877e-05	7.11411e-05	2.64877e-07	1.3824e-14	3.08542e-18	7.1406e-05
2.2	922.365	163.403	0.1505	0.39422	782.947	907.595	0.53687	0.3767		0.16	0.01565	0.00149	0.0138	0.00139	0.00729	0.000196127		-0.06617	2.84609e-05	1.17974e-07	1.13115e-12	7.60683e-20	2.85789e-05	2.50622e-05	3.02427e-07	2.78576e-12	2.84941e-20	2.53646e-05	7.44734e-05	2.8258e-07	1.55698e-14	3.47257e-18	7.4756e-05
2.26	929.365	294.808	0.24082	0.39422	714.947	693.375	0.49234	0.3767		0.17	0.01877	0.00148	0.01603	0.00143	0.00843	0.000435092		-0.06477	3.01036e-05	1.26343e-07	1.24126e-12	8.5863e-20	3.02299e-05	2.64909e-05	3.2324e-07	3.05243e-12	3.2211e-20	2.68142e-05	7.79446e-05	3.01405e-07	1.75314e-14	3.90754e-18	7.8246e-05
2.32	1211.36	583.838	0.32522	0.39422	757.947	426.72	0.3602	0.3767		0.18	0.01893	0.000831516	0.01707	0.00143	0.00894	0.000118658		-0.06338	3.18334e-05	1.35277e-07	1.36182e-12	9.69001e-20	3.19687e-05	2.79944e-05	3.45415e-07	3.34398e-12	3.64057e-20	2.83398e-05	8.15596e-05	3.21421e-07	1.9735e-14	4.39614e-18	8.1881e-05
2.38	706.365	360.763	0.33807	0.39422	1299.95	153.65	0.1057	0.3767		0.19	0.02031	0.000797827	0.01914	0.0018	0.00889	0.000461169		-0.06199	3.36544e-05	1.44815e-07	1.49381e-12	1.09335e-19	3.37992e-05	2.95761e-05	3.69036e-07	3.66266e-12	4.11388e-20	2.99452e-05	8.53234e-05	3.42698e-07	2.22098e-14	4.94488e-18	8.56661e-05
2.44	800.365	402.773	0.33477	0.39422	947.947	482.57	0.33734	0.3767		0.2	0.0206	0.000636032	0.01937	0.00175	0.01057	0.000523131		-0.0606	3.5571e-05	1.54993e-07	1.63826e-12	1.23341e-19	3.5726e-05	3.12397e-05	3.94192e-07	4.01095e-12	4.64782e-20	3.16339e-05	8.92413e-05	3.6531e-07	2.49883e-14	5.56103e-18	8.96066e-05
2.5	511.365	479.338	0.48384	0.39422	790.947	588.915	0.42679	0.3767		0.21	0.02265	0.000655529	0.02127	0.00105	0.01002	0.000474392		-0.06	3.75876e-05	1.65854e-07	1.79634e-12	1.39115e-19	3.77535e-05	3.27575e-05	4.17414e-07	4.3403e-12	5.16791e-20	3.31749e-05	9.09814e-05	3.75503e-07	2.62906e-14	5.84984e-18	9.13569e-05
2.56	903.365	658.018	0.42143	0.39422	877.947	591.52	0.40254	0.3767		0.22	0.02241	0.000796163	0.02198	0.00128	0.01109	0.000635953		-0.05921	3.94282e-05	1.75898e-07	1.94601e-12	1.54455e-19	3.96041e-05	3.2989e-05	4.20978e-07	4.3915e-12	5.25004e-20	3.341e-05	9.33185e-05	3.89337e-07	2.81072e-14	6.25275e-18	9.37078e-05
2.62	1338.36	314.043	0.19005	0.39422	715.947	1010.29	0.58526	0.3767		0.23	0.02399	0.000496615	0.02145	0.00136	0.01079	0.000197906		-0.05782	3.9709e-05	1.77441e-07	1.96929e-12	1.56876e-19	3.98864e-05	3.48279e-05	4.49493e-07	4.80722e-12	5.92915e-20	3.52774e-05	9.75604e-05	4.14861e-07	3.1607e-14	7.02915e-18	9.79753e-05
2.68	760.365	260.173	0.25494	0.39422	727.947	612.27	0.45684	0.3767		0.24	0.02553	0.00133	0.02316	0.000960143	0.01148	0.000414955		-0.05643	4.19399e-05	1.89798e-07	2.15848e-12	1.76869e-19	4.21297e-05	3.67604e-05	4.79842e-07	5.26128e-12	6.6948e-20	3.72403e-05	0.000101973	4.4197e-07	3.55333e-14	7.90043e-18	0.000102415
2.74	751.365	781.938	0.50997	0.39422	1326.95	446.355	0.25171	0.3767		0.25	0.02597	0.000371818	0.02426	0.000962125	0.01234	0.000939111		-0.05504	4.42854e-05	2.02976e-07	2.36538e-12	1.99373e-19	4.44883e-05	3.87909e-05	5.12136e-07	5.75712e-12	7.55786e-20	3.93031e-05	0.000106561	4.70757e-07	3.99368e-14	8.87799e-18	0.000107032
2.8	958.365	390.343	0.28942	0.39422	1101.95	465.48	0.29697	0.3767		0.26	0.02513	0.00146	0.02454	0.000858838	0.01193	0.000326531		-0.05364	4.67507e-05	2.17025e-07	2.59161e-12	2.24696e-19	4.69677e-05	4.09238e-05	5.46492e-07	6.29846e-12	8.53053e-20	4.14703e-05	0.000111331	5.01319e-07	4.48744e-14	9.97457e-18	0.000111833
2.86	1001.36	452.688	0.31133	0.39422	1132.95	47.845	0.04052	0.3767		0.27	0.02527	0.00116	0.02498	0.000891489	0.01265	0.000673251		-0.05225	4.93413e-05	2.31999e-07	2.83893e-12	2.53187e-19	4.95734e-05	4.31636e-05	5.83035e-07	6.88938e-12	9.62651e-20	4.37466e-05	0.000116289	5.33759e-07	5.04092e-14	1.12044e-17	0.000116823
2.92	934.365	370.383	0.28387	0.39422	794.947	519.575	0.39526	0.3767		0.28	0.02626	0.00226	0.02518	0.000720675	0.01281	0.000552033		-0.05086	5.20629e-05	2.47958e-07	3.10926e-12	2.85235e-19	5.23109e-05	4.5515e-05	6.21895e-07	7.53427e-12	1.08612e-19	4.61369e-05	0.000121442	5.68184e-07	5.66118e-14	1.25835e-17	0.00012201
2.98	850.365	759.523	0.47179	0.39422	756.947	718.805	0.48708	0.3767		0.29	0.02511	0.00213	0.02617	0.00102	0.01266	0.000453395		-0.05	5.49213e-05	2.6496e-07	3.40466e-12	3.21277e-19	5.51863e-05	4.79831e-05	6.63211e-07	8.23793e-12	1.22519e-19	4.86463e-05	0.000124729	5.90527e-07	6.08179e-14	1.35191e-17	0.00012532
3.04	510.365	976.423	0.65673	0.39422	1200.95	614.065	0.33833	0.3767		0.3	0.02351	0.00175	0.02622	0.000493016	0.01245	0.000921001		-0.04947	5.79226e-05	2.83072e-07	3.7274e-12	3.61804e-19	5.82057e-05	4.81288e-05	6.65666e-07	8.28033e-12	1.23371e-19	4.87944e-05	0.000126794	6.04709e-07	6.35611e-14	1.41296e-17	0.000127399
3.1	541.365	663.788	0.55079	0.39422	936.947	623.505	0.39957	0.55714		0.31	0.02316	0.00228	0.02485	0.000898512	0.01344	0.000972497		-0.04808	5.80998e-05	2.84149e-07	3.74686e-12	3.64284e-19	5.8384e-05	5.05728e-05	7.07127e-07	9.00558e-12	1.3818e-19	5.12799e-05	0.000132353	6.43454e-07	7.13447e-14	1.58625e-17	0.000132997
3.16	667.365	265.078	0.28428	0.39422	349.947	1539.4	0.81478	0.7902		0.32	0.0232	0.00228	0.0256	0.000646778	0.01278	0.000708748		-0.04669	6.10731e-05	3.02361e-07	4.07995e-12	4.07364e-19	6.13755e-05	5.32896e-05	7.53799e-07	9.84284e-12	1.55812e-19	5.40434e-05	0.000138126	6.84544e-07	8.00605e-14	1.78045e-17	0.00013881
3.22	723.365	419.318	0.36696	0.39422	594.947	1570.58	0.72526	0.7902		0.33	0.02349	0.00229	0.02547	0.000453602	0.01324	0.000561962		-0.0453	6.43794e-05	3.229e-07	4.46498e-12	4.58572e-19	6.47023e-05	5.61388e-05	8.03388e-07	1.07559e-11	1.7566e-19	5.69422e-05	0.000144118	7.28114e-07	8.98175e-14	1.99805e-17	0.000144846
3.28	738.365	467.043	0.38746	0.39422	497.947	1313.82	0.72516	0.55714		0.34	0.02266	0.0025	0.02438	0.000463202	0.0131	0.00114		-0.0439	6.78482e-05	3.44764e-07	4.8854e-12	5.16117e-19	6.8193e-05	5.91262e-05	8.56065e-07	1.17513e-11	1.97999e-19	5.99823e-05	0.000150337	7.74302e-07	1.00737e-13	2.2418e-17	0.000151112
3.34	639.365	547.458	0.46128	0.39422	1011.95	516.13	0.33776	0.3767		0.35	0.02221	0.00158	0.02318	0.000541734	0.01301	0.000532299		-0.04251	7.14866e-05	3.68035e-07	5.34437e-12	5.80771e-19	7.18547e-05	6.22577e-05	9.12011e-07	1.28364e-11	2.23134e-19	6.31697e-05	0.00015679	8.23255e-07	1.12955e-13	2.5148e-17	0.000157614
3.4	565.365	552.748	0.49436	0.39422	703.947	793.31	0.52984	0.3767		0.36	0.02112	0.00218	0.02287	0.000960074	0.01281	0.000628796		-0.04112	7.53019e-05	3.92798e-07	5.84533e-12	6.53398e-19	7.56947e-05	6.55392e-05	9.71416e-07	1.4019e-11	2.51413e-19	6.65107e-05	0.000163484	8.75129e-07	1.26622e-13	2.82051e-17	0.000164359
3.46	692.365	590.953	0.46049	0.39422	897.947	525.82	0.36932	0.3767		0.37	0.02061	0.00211	0.02197	0.000578004	0.0127	0.000975805		-0.04	7.93016e-05	4.19143e-07	6.39201e-12	7.34964e-19	7.97208e-05	6.89773e-05	1.03448e-06	1.53075e-11	2.8322e-19	7.00118e-05	0.000169058	9.19162e-07	1.38801e-13	3.09322e-17	0.000169977
3.52	599.365	775.858	0.56417	0.39422	1057.95	794.22	0.42881	0.3767		0.38	0.02019	0.0024	0.02197	0.00109	0.01162	0.00112		-0.03973	8.34935e-05	4.47165e-07	6.98847e-12	8.26553e-19	8.39407e-05	6.98428e-05	1.05049e-06	1.56399e-11	2.91585e-19	7.08933e-05	0.000170427	9.30087e-07	1.41905e-13	3.16276e-17	0.000171357
3.58	856.365	383.013	0.30904	0.22557	932.947	564.845	0.37712	0.3767		0.39	0.01945	0.00172	0.02149	0.00118	0.01305	0.000838804		-0.03834	8.4549e-05	4.54286e-07	7.14243e-12	8.50617e-19	8.50033e-05	7.25783e-05	1.10142e-06	1.67112e-11	3.18989e-19	7.36797e-05	0.000177624	9.88298e-07	1.5899e-13	3.54585e-17	0.000178613
3.64	1068.36	223.993	0.17332	0.22557	1367.95	352.87	0.20506	0.21485		0.4	0.01795	0.0013	0.01995	0.00112	0.01263	0.00103		-0.03695	8.78857e-05	4.76965e-07	7.6391e-12	9.29376e-19	8.83627e-05	7.63489e-05	1.17244e-06	1.82402e-11	3.59206e-19	7.75214e-05	0.000185085	1.04994e-06	1.78087e-13	3.97458e-17	0.000186135
3.7	1077.36	294.228	0.21452	0.22557	1277.95	350.52	0.21525	0.21485		0.41	0.01823	0.00193	0.01931	0.000592309	0.01197	0.00129		-0.03556	9.24866e-05	5.08649e-07	8.34869e-12	1.04479e-18	9.29952e-05	8.02963e-05	1.2478e-06	1.99052e-11	4.04416e-19	8.15441e-05	0.000192817	1.11521e-06	1.99425e-13	4.45428e-17	0.000193932
3.76	814.365	379.583	0.31792	0.22557	1166.95	394.955	0.25287	0.21485		0.42	0.01718	0.00163	0.01765	0.000646106	0.01254	0.000897369		-0.03416	9.73047e-05	5.42328e-07	9.12243e-12	1.1743e-18	9.7847e-05	8.44274e-05	1.32773e-06	2.17179e-11	4.55227e-19	8.57552e-05	0.000200828	1.1843e-06	2.23261e-13	4.99092e-17	0.000202012
3.82	665.365	240.248	0.26529	0.22557	1262.95	242.795	0.16125	0.21485		0.43	0.01593	0.00127	0.01685	0.000381243	0.01176	0.00137		-0.03277	0.000102349	5.78122e-07	9.96595e-12	1.31962e-18	0.000102927	8.87499e-05	1.41249e-06	2.36912e-11	5.12323e-19	9.01624e-05	0.000209125	1.25742e-06	2.49881e-13	5.59112e-17	0.000210383
3.88	1107.36	320.678	0.22456	0.22557	1134.95	88.675	0.07247	0.21485		0.44	0.01563	0.00172	0.01625	0.000540549	0.01213	0.00133		-0.03138	0.000107629	6.16154e-07	1.08854e-11	1.48263e-18	0.000108245	9.32713e-05	1.50236e-06	2.58387e-11	5.76469e-19	9.47736e-05	0.000217717	1.33479e-06	2.79601e-13	6.26229e-17	0.000219052
3.94	778.365	644.643	0.45301	0.22557	1491.95	442.33	0.22868	0.21485		0.45	0.01489	0.000805729	0.01521	0.000877167	0.01154	0.00138		-0.03	0.000113153	6.56556e-07	1.18873e-11	1.66546e-18	0.00011381	9.79995e-05	1.59762e-06	2.81754e-11	6.48521e-19	9.95971e-05	0.000226547	1.41602e-06	3.12523e-13	7.00697e-17	0.000227963
4	817.365	426.328	0.34279	0.22557	1223.95	407.11	0.2496	0.21485		0.46	0.01308	0.00105	0.01493	0.000577356	0.0112	0.00128		-0.02999	0.000118933	6.99467e-07	1.29789e-11	1.87046e-18	0.000119632	0.000100106	1.64048e-06	2.92466e-11	6.82301e-19	0.000101747	0.000226612	1.41663e-06	3.12775e-13	7.01267e-17	0.000228029
4.06	902.365	254.103	0.21972	0.22557	1280.95	373.265	0.22565	0.21485		0.47	0.01312	0.000520531	0.01451	0.000935056	0.01227	0.00161		-0.0286	0.000121509	7.18802e-07	1.34798e-11	1.96646e-18	0.000122228	0.000102943	1.69857e-06	3.07175e-11	7.29437e-19	0.000104641	0.000235819	1.50319e-06	3.49793e-13	7.85144e-17	0.000237322
4.12	1000.36	288.773	0.224	0.22557	1102.95	288.395	0.20728	0.21485		0.48	0.01389	0.00101	0.01301	0.000568094	0.01093	0.00118		-0.02721	0.000124977	7.45033e-07	1.4168e-11	2.1003e-18	0.000125722	0.000108109	1.80554e-06	3.34825e-11	8.2029e-19	0.000109915	0.000245345	1.59473e-06	3.9109e-13	8.78884e-17	0.00024694
4.18	709.365	150.508	0.17504	0.22557	714.947	460.375	0.3917	0.3767		0.49	0.01174	0.000337674	0.01305	0.000950262	0.01107	0.00116		-0.02582	0.000131297	7.93408e-07	1.54631e-11	2.35792e-18	0.000132091	0.000113508	1.91886e-06	3.64894e-11	9.22281e-19	0.000115427	0.0002552	1.6915e-06	4.37148e-13	9.83625e-17	0.000256892
4.24	875.365	371.398	0.29789	0.22557	734.947	291.675	0.28411	0.3767		0.5	0.01101	0.00021599	0.01223	0.00062794	0.01107	0.00112		-0.02442	0.000137903	8.44755e-07	1.68733e-11	2.64663e-18	0.000138748	0.000119148	2.03887e-06	3.97585e-11	1.03675e-18	0.000121187	0.000265392	1.79378e-06	4.88502e-13	1.10064e-16	0.000267186
4.3	848.365	570.693	0.40216	0.22557	733.947	529.76	0.41921	0.3767		0.51	0.00996	0.000350376	0.01206	0.000731727	0.0113	0.00124		-0.02303	0.000144806	8.99244e-07	1.84086e-11	2.97011e-18	0.000145705	0.000125038	2.16595e-06	4.33121e-11	1.1652e-18	0.000127204	0.000275931	1.90187e-06	5.45746e-13	1.23133e-16	0.000277833
4.36	976.365	470.813	0.32533	0.22557	713.947	1173.46	0.62173	0.55714		0.52	0.01097	0.000229325	0.01123	0.0011	0.01169	0.00103		-0.02164	0.000152018	9.57055e-07	2.00796e-11	3.33248e-18	0.000152975	0.000131188	2.30048e-06	4.71743e-11	1.30932e-18	0.000133488	0.000286825	2.01607e-06	6.09539e-13	1.37727e-16	0.000288841
4.42	833.365	196.968	0.19117	0.22557	348.947	1818.48	0.839	0.7902		0.53	0.00999	0.000582156	0.01017	0.000734829	0.01107	0.000937049		-0.02025	0.000159551	1.01838e-06	2.18981e-11	3.73835e-18	0.000160569	0.000137607	2.44288e-06	5.13709e-11	1.47097e-18	0.00014005	0.000298083	2.13671e-06	6.8061e-13	1.54021e-16	0.00030022
4.48	751.365	549.938	0.42261	0.39422	155.947	1217.89	0.88649	0.7902		0.54	0.00922	0.000780743	0.01034	0.000716277	0.01149	0.00119		-0.02	0.000167416	1.08341e-06	2.38767e-11	4.19283e-18	0.000168499	0.000141718	2.5351e-06	5.41469e-11	1.58068e-18	0.000144253	0.000300147	2.15911e-06	6.94226e-13	1.57147e-16	0.000302306
4.54	856.365	544.013	0.38848	0.39422	531.947	1360.93	0.71897	0.7902		0.55	0.00944	0.00034066	0.00958	0.000481949	0.01128	0.000930149		-0.01886	0.000172454	1.1256e-06	2.51869e-11	4.50084e-18	0.00017358	0.000144306	2.59356e-06	5.59299e-11	1.65227e-18	0.0001469	0.000309715	2.26411e-06	7.59769e-13	1.7221e-16	0.000311979
4.6	857.365	708.928	0.45262	0.39422	134.947	1452.67	0.915	0.7902		0.56	0.00819	0.000708598	0.00832	0.000710001	0.01107	0.000892407		-0.01747	0.000175626	1.15237e-06	2.6029e-11	4.70165e-18	0.000176778	0.000151295	2.75298e-06	6.08818e-11	1.85554e-18	0.000154048	0.000321729	2.39862e-06	8.47913e-13	1.9251e-16	0.000324128
4.66	737.365	362.128	0.32936	0.39422	857.947	760.22	0.4698	0.55714		0.57	0.00802	0.000560978	0.00806	0.000461809	0.01089	0.000838491		-0.01608	0.000184194	1.22547e-06	2.83698e-11	5.27121e-18	0.00018542	0.000158584	2.9216e-06	6.62593e-11	2.08343e-18	0.000161505	0.000334136	2.54063e-06	9.46036e-13	2.1516e-16	0.000336677
4.72	1107.36	401.678	0.26618	0.39422	933.947	413.76	0.30701	0.55714		0.58	0.00806	0.00073559	0.00776	0.000595884	0.01189	0.000967893		-0.01468	0.000193134	1.30295e-06	3.09152e-11	5.90861e-18	0.000194437	0.000166184	3.09992e-06	7.20978e-11	2.33884e-18	0.000169284	0.000346945	2.6905e-06	1.05524e-12	2.40429e-16	0.000349636
4.78	852.365	506.353	0.37267	0.39422	512.947	602.545	0.54016	0.55714		0.59	0.00705	0.000940961	0.00817	0.00062574	0.0118	0.000697831		-0.01329	0.000202458	1.38504e-06	3.36823e-11	6.62181e-18	0.000203843	0.000174107	3.28845e-06	7.84356e-11	2.62507e-18	0.000177396	0.000360166	2.84865e-06	1.17674e-12	2.68614e-16	0.000363014
4.84	1191.36	320.538	0.21201	0.39422	878.947	424.435	0.32564	0.55714		0.6	0.00728	0.00050395	0.00829	0.000877155	0.01061	0.000137385		-0.0119	0.000212181	1.47202e-06	3.66901e-11	7.41965e-18	0.000213654	0.000182364	3.48775e-06	8.5314e-11	2.94574e-18	0.000185852	0.000373808	3.01549e-06	1.31188e-12	3.00045e-16	0.000376823
4.9	551.365	704.938	0.56112	0.39422	357.947	1000.72	0.73655	0.55714		0.61	0.00668	0.00081099	0.00754	0.00147	0.01101	0.000870058		-0.01051	0.000222318	1.56414e-06	3.99587e-11	8.31202e-18	0.000223882	0.000190967	3.69837e-06	9.27776e-11	3.30496e-18	0.000194665	0.000387881	3.19146e-06	1.46216e-12	3.35088e-16	0.000391072
4.96	765.365	514.748	0.40211	0.39422	1233.95	640.26	0.34162	0.3767		0.62	0.00626	0.000823237	0.00735	0.000357326	0.01118	0.000452112		-0.01	0.000232882	1.66169e-06	4.35101e-11	9.30992e-18	0.000234543	0.000198158	3.87673e-06	9.92499e-11	3.62551e-18	0.000202035	0.000393154	3.25841e-06	1.52142e-12	3.48931e-16	0.000396413
5.02	822.365	460.903	0.35916	0.39422	1342.95	264.995	0.1648	0.3767		0.63	0.006	0.000853542	0.00643	0.000965415	0.01102	0.000532314		-0.00912	0.000241715	1.74445e-06	4.65935e-11	1.0199e-17	0.00024346	0.000199928	3.92092e-06	1.00875e-10	3.70726e-18	0.000203849	0.000402395	3.37703e-06	1.62923e-12	3.74152e-16	0.000405772
5.08	760.365	474.173	0.38409	0.39422	697.947	985.82	0.58548	0.55714		0.64	0.00561	0.000830009	0.00562	0.000756338	0.01153	0.000429751		-0.00773	0.000243889	1.76497e-06	4.7368e-11	1.04256e-17	0.000245654	0.000209258	4.15601e-06	1.09657e-10	4.15772e-18	0.000213415	0.00041736	3.57268e-06	1.81492e-12	4.17689e-16	0.000420933
5.14	869.365	495.908	0.36323	0.39422	398.947	1003.24	0.71548	0.55714		0.65	0.00555	0.00085169	0.00564	0.000881581	0.01192	0.000543656		-0.00634	0.000255354	1.87429e-06	5.1558e-11	1.16727e-17	0.000257228	0.000218972	4.4043e-06	1.19181e-10	4.66201e-18	0.000223377	0.000432786	3.77891e-06	2.02124e-12	4.66202e-16	0.000436565
5.2	820.365	390.073	0.32226	0.39422	589.947	1022	0.63402	0.55714		0.66	0.00506	0.000890967	0.00561	0.00039338	0.01211	0.000526089		-0.00494	0.000267293	1.98999e-06	5.61076e-11	1.30665e-17	0.000269284	0.000229082	4.66648e-06	1.29507e-10	5.22647e-18	0.000233749	0.000448684	3.99625e-06	2.25042e-12	5.20249e-16	0.00045268
5.26	868.365	450.993	0.34183	0.39422	625.947	702.94	0.52897	0.55714		0.67	0.00499	0.000802692	0.00502	0.000532285	0.01178	0.000523984		-0.00355	0.000279723	2.11241e-06	6.1047e-11	1.46238e-17	0.000281836	0.000239602	4.94327e-06	1.40701e-10	5.85812e-18	0.000244545	0.000465063	4.22524e-06	2.50494e-12	5.80449e-16	0.000469288
5.32	898.365	388.443	0.30187	0.22557	837.947	840.92	0.50089	0.55714		0.68	0.00452	0.000643433	0.00504	0.000650914	0.01254	0.00048955		-0.00216	0.000292661	2.2419e-06	6.64084e-11	1.63636e-17	0.000294903	0.000250544	5.2354e-06	1.52832e-10	6.56485e-18	0.00025578	0.000481934	4.46647e-06	2.78751e-12	6.47489e-16	0.0004864
5.38	1031.36	294.138	0.22191	0.22557	1142.95	776.995	0.4047	0.55714		0.69	0.00494	0.000789709	0.00448	0.000375608	0.01178	0.000810675		-0.000770771	0.000306122	2.37885e-06	7.22266e-11	1.83069e-17	0.000308501	0.000261923	5.54368e-06	1.65978e-10	7.35541e-18	0.000267467	0.000499306	4.72052e-06	3.10115e-12	7.22133e-16	0.000504027
5.44	896.365	218.613	0.19607	0.22557	179.947	1379.85	0.88463	0.7902		0.7	0.0042	0.000634214	0.00411	0.000701474	0.0134	0.00108		1.66533e-16	0.000320125	2.52367e-06	7.85393e-11	2.04769e-17	0.000322649	0.000273667	5.86651e-06	1.80112e-10	8.23286e-18	0.000279534	0.00050915	4.86701e-06	3.28947e-12	7.67061e-16	0.000514017
5.5	880.365	372.973	0.29758	0.22557	358.947	1258.63	0.7781	0.7902		0.71	0.00439	0.000957592	0.00345	0.000461745	0.01394	0.00116		0.000620621	0.00033458	2.67563e-06	8.5336e-11	2.28813e-17	0.000337256	0.000273754	5.86892e-06	1.80219e-10	8.23958e-18	0.000279623	0.000517191	4.98803e-06	3.44917e-12	8.05226e-16	0.000522179
5.56	918.365	194.743	0.17495	0.22557	584.947	855.425	0.59389	0.55714		0.72	0.00377	0.000866783	0.004	0.000544345	0.0142	0.00165		0.00201	0.000334687	2.67676e-06	8.53873e-11	2.28997e-17	0.000337364	0.00028605	6.21197e-06	1.95644e-10	9.22825e-18	0.000292262	0.000535598	5.26965e-06	3.83525e-12	8.97706e-16	0.000540868
5.62	656.365	650.013	0.49757	0.39422	964.947	495.125	0.33911	0.3767		0.73	0.00356	0.000844902	0.00357	0.000629975	0.0153	0.00157		0.0034	0.000349827	2.83857e-06	9.28143e-11	2.56043e-17	0.000352666	0.000298827	6.57375e-06	2.12348e-10	1.03335e-17	0.000305401	0.000554538	5.56606e-06	4.26342e-12	1.00061e-15	0.000560104
5.68	821.365	282.988	0.25625	0.39422	1232.95	483.345	0.28162	0.3767		0.74	0.00328	0.00101	0.00385	0.000673847	0.01517	0.00196		0.00479	0.000365564	3.00956e-06	1.00868e-10	2.86227e-17	0.000368573	0.0003121	6.95518e-06	2.30434e-10	1.1569e-17	0.000319055	0.000574021	5.87797e-06	4.73816e-12	1.1151e-15	0.000579899
5.74	951.365	305.938	0.24333	0.39422	785.947	832.34	0.51433	0.55714		0.75	0.0035	0.000776892	0.00273	0.000579489	0.01553	0.00146		0.00619	0.000381915	3.19021e-06	1.09599e-10	3.19908e-17	0.000385106	0.000325884	7.35725e-06	2.50012e-10	1.29496e-17	0.000333242	0.000594058	6.20613e-06	5.26438e-12	1.24245e-15	0.000600264
5.8	829.365	468.308	0.36088	0.39422	812.947	956.045	0.54045	0.55714		0.76	0.00339	0.000955922	0.00311	0.0006126	0.01565	0.0015		0.00758	0.000398902	3.38102e-06	1.19063e-10	3.57483e-17	0.000402283	0.000340196	7.78098e-06	2.71201e-10	1.44922e-17	0.000347977	0.000614658	6.55129e-06	5.84751e-12	1.38407e-15	0.00062121
5.86	1766.36	507.663	0.22324	0.39422	602.947	808.895	0.57294	0.55714		0.77	0.0031	0.000598058	0.00313	0.000800005	0.01566	0.0016		0.00897	0.000416543	3.58252e-06	1.29319e-10	3.99394e-17	0.000420126	0.000355051	8.22744e-06	2.94128e-10	1.62154e-17	0.000363278	0.000635833	6.91427e-06	6.49353e-12	1.54154e-15	0.000642747
5.92	1417.36	807.328	0.36289	0.39422	513.947	982.46	0.65655	0.55714		0.78	0.00318	0.000832596	0.00303	0.000729808	0.01601	0.00159		0.01	0.000434859	3.79528e-06	1.40431e-10	4.46132e-17	0.000438654	0.000370465	8.69776e-06	3.18932e-10	1.814e-17	0.000379164	0.0006519	7.19523e-06	7.01667e-12	1.66946e-15	0.000659095
5.98	1487.36	1331.38	0.47233	0.39422	667.947	1125.37	0.62754	0.55714		0.79	0.00295	0.00078202	0.00272	0.000604986	0.01614	0.00174		0.01036	0.00045387	4.01986e-06	1.52469e-10	4.98243e-17	0.00045789	0.000373299	8.78497e-06	3.23604e-10	1.85093e-17	0.000382084	0.000657592	7.29591e-06	7.20904e-12	1.71659e-15	0.000664888
6.04	2035.36	817.798	0.28663	0.39422	723.947	961.61	0.5705	0.55714		0.8	0.0026	0.000798085	0.00223	0.000384822	0.0148	0.00195		0.01175	0.000457365	4.06155e-06	1.54738e-10	5.08231e-17	0.000461426	0.000386457	9.1931e-06	3.45761e-10	2.02891e-17	0.00039565	0.000679946	7.69708e-06	8.0013e-12	1.91115e-15	0.000687643
6.1	1331.36	863.638	0.39346	0.39422	949.947	525.4	0.35612	0.55714		0.81	0.00237	0.00085687	0.00228	0.000442998	0.01516	0.00168		0.01314	0.000473598	4.25687e-06	1.65506e-10	5.56333e-17	0.000477855	0.000403042	9.71467e-06	3.74775e-10	2.26885e-17	0.000412757	0.000702905	8.11869e-06	8.8783e-12	2.12735e-15	0.000711023
6.16	1720.36	946.573	0.35493	0.39422	1179.95	912.85	0.43619	0.55714		0.82	0.00194	0.000668829	0.0021	0.000612634	0.01377	0.00152		0.01453	0.000494063	4.50695e-06	1.79624e-10	6.21075e-17	0.00049857	0.000420238	1.02638e-05	4.06144e-10	2.53666e-17	0.000430502	0.000726478	8.56168e-06	9.84885e-12	2.36755e-15	0.00073504
6.22	1167.36	946.578	0.44778	0.39422	813.947	907.96	0.5273	0.55714		0.83	0.00194	0.000592051	0.00222	0.000723663	0.01342	0.00182		0.01593	0.000515288	4.77077e-06	1.94908e-10	6.93218e-17	0.000520059	0.000438063	1.08417e-05	4.40053e-10	2.83554e-17	0.000448905	0.000750677	9.02704e-06	1.09226e-11	2.63436e-15	0.000759704
6.28	1228.36	688.393	0.35914	0.39422	574.947	1431.28	0.71342	0.7902		0.84	0.00209	0.000649187	0.00204	0.000573239	0.01332	0.00131		0.01732	0.000537295	5.04902e-06	2.11451e-10	7.73591e-17	0.000542344	0.000456534	1.14498e-05	4.76702e-10	3.16902e-17	0.000467984	0.000775511	9.5158e-06	1.21103e-11	2.93066e-15	0.000785027
6.34	1382.36	842.303	0.37862	0.39422	336.947	1748.51	0.83843	0.7902		0.85	0.00174	0.000528029	0.00209	0.000662719	0.01213	0.00116		0.01871	0.000560105	5.34242e-06	2.29355e-10	8.63115e-17	0.000565448	0.00047567	1.20896e-05	5.16302e-10	3.54103e-17	0.00048776	0.00080099	1.0029e-05	1.34236e-11	3.25967e-15	0.000811019
6.4	997.365	1146.03	0.53468	0.39422	354.947	1827.97	0.8374	0.7902		0.86	0.00168	0.000587733	0.00186	0.000633871	0.01097	0.00104		0.02	0.000583743	5.65174e-06	2.48726e-10	9.62813e-17	0.000589395	0.00049549	1.27625e-05	5.59084e-10	3.95595e-17	0.000508253	0.000825221	1.05282e-05	1.47661e-11	3.59734e-15	0.000835749
6.46	1447.36	721.778	0.33275	0.39422	309.947	1638.8	0.84095	0.7902		0.87	0.00139	0.000457356	0.00157	0.00056339	0.0104	0.000448188		0.0201	0.000608231	5.97777e-06	2.69681e-10	1.07382e-16	0.000614209	0.000502937	1.3018e-05	5.75627e-10	4.11989e-17	0.000515955	0.000827123	1.05678e-05	1.48755e-11	3.62491e-15	0.000837691
6.52	807.365	964.178	0.54426	0.39422	454.947	1710.47	0.7899	0.7902		0.88	0.00134	0.000497012	0.00147	0.000581623	0.00961	0.000968291		0.02149	0.000617434	6.10174e-06	2.77791e-10	1.11763e-16	0.000623536	0.000516011	1.34702e-05	6.05294e-10	4.41863e-17	0.000529482	0.000853921	1.11333e-05	1.648e-11	4.03029e-15	0.000865054
6.58	824.365	263.733	0.24238	0.22557	493.947	1606.16	0.7648	0.7902		0.89	0.00134	0.000543224	0.00127	0.000481205	0.0089	0.000725494		0.02288	0.000633593	6.32133e-06	2.92344e-10	1.19739e-16	0.000639914	0.000537254	1.42142e-05	6.55196e-10	4.93447e-17	0.000551469	0.000881392	1.17268e-05	1.82529e-11	4.48014e-15	0.000893119
6.64	738.365	261.043	0.2612	0.22557	634.947	1494.17	0.70178	0.7902		0.9	0.000959612	0.000303076	0.00137	0.000513322	0.00767	0.000609766		0.02427	0.000659852	6.6833e-06	3.16851e-10	1.33493e-16	0.000666536	0.000559237	1.49963e-05	7.09076e-10	5.50947e-17	0.000574234	0.000909547	1.23494e-05	2.02112e-11	4.97924e-15	0.000921896
6.7	1118.36	348.743	0.23771	0.22557	485.947	1413.84	0.74421	0.7902		0.91	0.000774705	0.000258147	0.000955017	0.000412812	0.00659	0.00054545		0.02567	0.000687033	7.06458e-06	3.43346e-10	1.48797e-16	0.000694098	0.000581981	1.58182e-05	7.67237e-10	6.15027e-17	0.0005978	0.000938394	1.30025e-05	2.23737e-11	5.53287e-15	0.000951396
6.76	841.365	189.288	0.18366	0.22557	669.947	1062.2	0.61323	0.55714		0.92	0.000698754	0.00022541	0.000816504	0.000355387	0.00662	0.000552257		0.02706	0.000715161	7.46611e-06	3.71984e-10	1.65824e-16	0.000722628	0.000605504	1.66817e-05	8.30008e-10	6.86428e-17	0.000622186	0.000967942	1.36874e-05	2.47611e-11	6.14686e-15	0.00098163
6.82	1372.36	103.153	0.06991	0.22557	665.947	1518.54	0.69515	0.7902		0.93	0.000644649	0.000241242	0.000899456	0.000389823	0.00575	0.000390418		0.02845	0.00074426	7.88888e-06	4.02933e-10	1.84764e-16	0.000752149	0.000629827	1.75888e-05	8.97741e-10	7.65969e-17	0.000647416	0.000998201	1.44055e-05	2.73962e-11	6.82767e-15	0.00101
6.88	973.365	431.068	0.30693	0.22557	491.947	1817.33	0.78697	0.7902		0.94	0.000638963	0.000444696	0.000746343	0.000372387	0.00457	0.000231753		0.02984	0.000774355	8.33391e-06	4.36373e-10	2.05826e-16	0.00078269	0.00065497	1.85415e-05	9.70814e-10	8.54563e-17	0.000673512	0.00103	1.51582e-05	3.03036e-11	7.58241e-15	0.00104
6.94	899.365	199.358	0.18145	0.22557	491.947	1704.33	0.77601	0.7902		0.95	0.000671866	0.000406008	0.000509609	0.000202174	0.00391	0.00028187		0.03	0.000805472	8.80228e-06	4.72496e-10	2.29246e-16	0.000814275	0.000669258	1.90896e-05	1.01374e-09	9.07901e-17	0.000688349	0.00103	1.52471e-05	3.0657e-11	7.67438e-15	0.00105
7	967.365	329.578	0.25412	0.22557	701.947	1783.48	0.71758	0.7902		0.96	0.000555596	0.00029973	0.000498141	0.000239926	0.00343	0.00031993		0.03123	0.000823159	9.07219e-06	4.93737e-10	2.43328e-16	0.000832232	0.000680953	1.95418e-05	1.04963e-09	9.53218e-17	0.000700496	0.00106	1.59471e-05	3.35109e-11	8.41895e-15	0.00108
7.06	1234.36	487.883	0.28328	0.22557	712.947	1802.55	0.71658	0.7902		0.97	0.000399559	0.00026197	0.000430338	0.000140905	0.00249	0.000233436		0.03262	0.000837637	9.29511e-06	5.1151e-10	2.55281e-16	0.000846933	0.000707797	2.05919e-05	1.13463e-09	1.06306e-16	0.00072839	0.00109	1.67737e-05	3.7048e-11	9.34598e-15	0.00111
7.12	742.365	561.703	0.43073	0.39422	1021.95	590.28	0.36613	0.55714		0.98	0.000465713	0.000368924	0.000332073	0.000154933	0.00252	0.000189318		0.03401	0.000870875	9.81356e-06	5.53639e-10	2.84218e-16	0.000880689	0.000735524	2.1694e-05	1.22627e-09	1.18532e-16	0.000757219	0.00113	1.76396e-05	4.09476e-11	1.03731e-14	0.00114
7.18	689.365	657.208	0.48806	0.39422	642.947	835.495	0.56512	0.55714		0.99	0.000375823	0.000318601	0.000231174	0.000130568	0.00191	0.000195895		0.03541	0.000905213	1.03589e-05	5.99121e-10	3.16373e-16	0.000915572	0.000764153	2.28504e-05	1.32505e-09	1.3214e-16	0.000787005	0.00116	1.85465e-05	4.52459e-11	1.15108e-14	0.00118
7.24	948.365	444.193	0.31898	0.39422	643.947	616.41	0.48908	0.55714		1	0.000332109	0.000271425	0.000139835	5.01312e-05	0.00137	0.000125261		0.0368	0.000940676	1.09322e-05	6.48215e-10	3.52098e-16	0.000951609	0.000793707	2.40637e-05	1.43152e-09	1.47281e-16	0.000817772	0.0012	1.94962e-05	4.99823e-11	1.27709e-14	0.00121
7.3	630.365	376.223	0.37376	0.39422	564.947	893.125	0.61254	0.55714		1.01	0.00040595	0.00030872	0.000194053	0.000151163	0.00108	3.62565e-05		0.03819	0.000977292	1.15351e-05	7.01195e-10	3.91782e-16	0.000988828	0.000824206	2.53362e-05	1.54625e-09	1.64124e-16	0.000849544	0.00123	2.04904e-05	5.52001e-11	1.41661e-14	0.00125
7.36	415.365	357.498	0.46256	0.39422	821.947	757.28	0.47953	0.55714		1.02	0.000299061	0.000275086	0.000109269	3.44664e-05	0.00111	0.000180696		0.03958	0.00102	1.21687e-05	7.58359e-10	4.35853e-16	0.00103	0.000855672	2.66705e-05	1.66984e-09	1.82859e-16	0.000882344	0.00127	2.15311e-05	6.09466e-11	1.57108e-14	0.00129
7.42	827.365	437.478	0.34588	0.39422	316.947	1677.2	0.84106	0.7902		1.03	0.000241907	0.000202537	6.06256e-05	5.03921e-05	0.00060238	8.93269e-05		0.04	0.00105	1.28345e-05	8.20024e-10	4.84789e-16	0.00107	0.000879624	2.77008e-05	1.76753e-09	1.98084e-16	0.000907327	0.00128	2.18549e-05	6.27947e-11	1.62092e-14	0.0013
7.48	661.365	607.588	0.47881	0.39422	563.947	1512.21	0.72837	0.7902		1.04	0.000290491	0.000272814	6.01514e-05	6.01514e-05	0.00034014	9.71857e-05		0.04097	0.00108	1.33496e-05	8.68822e-10	5.24496e-16	0.0011	0.000888126	2.80695e-05	1.80296e-09	2.03693e-16	0.000916197	0.0013	2.262e-05	6.72737e-11	1.74205e-14	0.00133
7.54	765.365	379.748	0.33163	0.39422	918.947	998.035	0.52063	0.55714		1.05	0.000239302	0.000239302	7.17629e-05	3.49166e-05	0.000368535	6.16772e-05		0.04236	0.00109	1.35341e-05	8.86532e-10	5.39114e-16	0.00111	0.00092159	2.95358e-05	1.94632e-09	2.26857e-16	0.000951128	0.00134	2.37593e-05	7.42383e-11	1.93125e-14	0.00137
7.6	869.365	432.908	0.33243	0.39422	417.947	1462.62	0.77775	0.55714		1.06	0.000160875	0.000160875	7.26938e-05	3.00987e-05	0.000268523	5.11452e-05		0.04375	0.00114	1.42689e-05	9.58249e-10	5.99411e-16	0.00115	0.000956086	3.10724e-05	2.10067e-09	2.52607e-16	0.00098716	0.00138	2.4951e-05	8.19024e-11	2.14058e-14	0.00141
7.66	945.365	470.448	0.33228	0.39422	531.947	720.93	0.57542	0.55714		1.07	0.000168683	0.000168683	8.96316e-06	8.96316e-06	0.000220949	6.51818e-05		0.04515	0.00118	1.50406e-05	1.03557e-09	6.66323e-16	0.00119	0.000991635	3.26823e-05	2.26683e-09	2.81224e-16	0.00102	0.00142	2.61972e-05	9.03341e-11	2.37215e-14	0.00145
7.72	1045.36	448.948	0.30044	0.22557	902.947	774.395	0.46168	0.55714		1.08	0.000181763	0.000181763	1.1389e-05	8.09066e-06	0.000110543	5.42134e-05		0.04654	0.00122	1.58508e-05	1.11891e-09	7.4056e-16	0.00124	0.00103	3.43687e-05	2.44565e-09	3.13023e-16	0.00106	0.00146	2.75003e-05	9.96077e-11	2.62826e-14	0.00149
7.78	1049.36	270.608	0.20501	0.22557	708.947	870.885	0.55125	0.55714		1.09	9.94198e-05	9.94198e-05	0	0	0.000175055	6.92207e-05		0.04793	0.00127	1.67014e-05	1.20872e-09	8.2291e-16	0.00128	0.00107	3.61347e-05	2.63807e-09	3.4835e-16	0.0011	0.0015	2.88623e-05	1.09805e-10	2.91145e-14	0.00153
7.84	803.365	217.518	0.21307	0.22557	584.947	1356.42	0.69869	0.7902		1.1	0.000147381	0.000147381	1.79906e-05	1.79906e-05	7.13384e-05	4.57136e-05		0.04932	0.00131	1.7594e-05	1.30549e-09	9.14239e-16	0.00133	0.0011	3.79838e-05	2.84507e-09	3.87588e-16	0.00114	0.00154	3.02858e-05	1.21014e-10	3.22454e-14	0.00157
7.9	755.365	226.598	0.23076	0.22557	305.947	1525.14	0.83292	0.7902		1.11	6.62961e-05	6.62961e-05	2.86043e-06	2.86043e-06	6.47927e-05	2.51013e-05		0.05	0.00136	1.85307e-05	1.40973e-09	1.01551e-15	0.00138	0.00114	3.97771e-05	3.05117e-09	4.27874e-16	0.00118	0.00156	3.10053e-05	1.26895e-10	3.38951e-14	0.00159
7.96	748.365	246.193	0.24754	0.22557	713.947	747.46	0.51147	0.55714		1.12	9.55001e-05	9.55001e-05	3.97774e-06	3.97774e-06	5.49896e-05	4.04596e-05		0.05071	0.00141	1.9441e-05	1.51364e-09	1.11931e-15	0.00143	0.00114	3.99193e-05	3.06773e-09	4.31164e-16	0.00118	0.00159	3.17731e-05	1.33332e-10	3.5706e-14	0.00162
8.02	1011.36	585.838	0.36679	0.39422	1011.95	721.13	0.4161	0.55714		1.13	6.36678e-05	6.36678e-05	2.54407e-05	2.04832e-05	6.06404e-05	3.05727e-05		0.0521	0.00141	1.95133e-05	1.522e-09	1.12778e-15	0.00143	0.00119	4.1945e-05	3.30717e-09	4.79545e-16	0.00123	0.00163	3.33269e-05	1.46866e-10	3.95304e-14	0.00166
8.08	630.365	642.223	0.50466	0.39422	912.947	607.545	0.39957	0.55714		1.14	3.67476e-05	2.77067e-05	3.97774e-06	3.97774e-06	2.64977e-05	1.33977e-05		0.05349	0.00146	2.05439e-05	1.6429e-09	1.25221e-15	0.00148	0.00123	4.40646e-05	3.56461e-09	5.33252e-16	0.00127	0.00167	3.49496e-05	1.61732e-10	4.37559e-14	0.00171
8.14	668.365	614.993	0.47921	0.39422	565.947	1646.04	0.74415	0.55714		1.15	4.24441e-05	4.24441e-05	0	0	3.54345e-05	2.92205e-05		0.05488	0.00152	2.16245e-05	1.77305e-09	1.39011e-15	0.00154	0.00127	4.62818e-05	3.84135e-09	5.92859e-16	0.00132	0.00172	3.66441e-05	1.78055e-10	4.84237e-14	0.00175
8.2	523.365	546.318	0.51073	0.39422	963.947	573.21	0.3729	0.55714		1.16	8.77731e-05	8.77731e-05	0	0	2.40575e-05	8.71803e-06		0.05628	0.00157	2.27574e-05	1.91315e-09	1.5429e-15	0.00159	0.00132	4.86007e-05	4.13876e-09	6.59002e-16	0.00137	0.00176	3.84131e-05	1.95975e-10	5.35791e-14	0.0018
8.26	414.365	901.583	0.68512	0.39422	589.947	1312	0.68982	0.55714		1.17	4.75856e-05	4.75856e-05	2.86043e-06	2.86043e-06	1.68599e-05	7.54658e-06		0.05767	0.00163	2.39449e-05	2.06391e-09	1.71214e-15	0.00165	0.00136	5.10255e-05	4.45835e-09	7.32382e-16	0.00141	0.00181	4.02594e-05	2.15641e-10	5.92719e-14	0.00185
8.32	765.365	653.748	0.46067	0.39422	461.947	963.88	0.67601	0.55714		1.18	6.11196e-05	6.11196e-05	0	0	1.3028e-05	6.38117e-06		0.05906	0.00168	2.51893e-05	2.22613e-09	1.89959e-15	0.00171	0.00141	5.35604e-05	4.80168e-09	8.13775e-16	0.00146	0.00186	4.2186e-05	2.3722e-10	6.55569e-14	0.0019
8.38	1365.36	787.748	0.36586	0.39422	173.947	1092.36	0.86263	0.7902		1.19	0	0	0	0	1.02582e-05	1.02582e-05		0.06	0.00174	2.6493e-05	2.40063e-09	2.10715e-15	0.00177	0.00146	5.62097e-05	5.17044e-09	9.04039e-16	0.00151	0.00189	4.3536e-05	2.52985e-10	7.0173e-14	0.00193
8.44	2275.36	789.398	0.25757	0.39422	357.947	1133.72	0.76004	0.7902		1.2	0.000111913	0.000111913	1.83494e-05	1.15466e-05	0.000114506	7.84082e-05		0.06045	0.0018	2.78587e-05	2.5883e-09	2.33693e-15	0.00183	0.00146	5.65223e-05	5.2146e-09	9.1504e-16	0.00152	0.00191	4.41961e-05	2.60889e-10	7.24942e-14	0.00195
8.5	1005.36	716.348	0.41607	0.39422	595.947	922.49	0.60753	0.55714										0.06184	0.00181	2.80199e-05	2.6108e-09	2.36491e-15	0.00184	0.00151	5.89782e-05	5.56646e-09	1.00412e-15	0.00157	0.00196	4.62926e-05	2.86844e-10	8.01502e-14	0.002
8.56	525.365	730.148	0.58155	0.39422	569.947	841.7	0.59625	0.55714										0.06323	0.00186	2.92888e-05	2.79011e-09	2.59127e-15	0.00189	0.00156	6.18704e-05	5.99164e-09	1.11507e-15	0.00162	0.00201	4.8479e-05	3.153e-10	8.85975e-14	0.00205
8.62	555.365	623.598	0.52894	0.39422	273.947	952.86	0.7767	0.55714										0.06462	0.00193	3.07862e-05	3.00708e-09	2.87273e-15	0.00196	0.00161	6.48913e-05	6.44805e-09	1.23803e-15	0.00168	0.00206	5.07585e-05	3.46487e-10	9.79162e-14	0.00211
8.68	820.365	820.073	0.49991	0.39422	594.947	946.575	0.61405	0.55714										0.06602	0.00199	3.23536e-05	3.24028e-09	3.18415e-15	0.00203	0.00167	6.80459e-05	6.93788e-09	1.37429e-15	0.00173	0.00211	5.31346e-05	3.8066e-10	1.08194e-13	0.00216
8.74	808.365	1091.09	0.57442	0.39422	643.947	1075.41	0.62547	0.55714										0.06741	0.00206	3.3994e-05	3.4909e-09	3.52865e-15	0.00209	0.00172	7.13394e-05	7.46348e-09	1.52525e-15	0.00179	0.00216	5.56108e-05	4.18094e-10	1.19528e-13	0.00222
8.8	657.365	499.928	0.43198	0.39422	711.947	984.63	0.58036	0.55714										0.0688	0.00213	3.57104e-05	3.76017e-09	3.90966e-15	0.00217	0.00178	7.4777e-05	8.02735e-09	1.69246e-15	0.00185	0.00221	5.81908e-05	4.59089e-10	1.32023e-13	0.00227
8.86	571.365	564.238	0.49686	0.39422	279.947	965.35	0.7752	0.55714										0.07	0.0022	3.75059e-05	4.04943e-09	4.33098e-15	0.00224	0.00184	7.83645e-05	8.63214e-09	1.87764e-15	0.00191	0.00226	6.05045e-05	4.97594e-10	1.43833e-13	0.00232
8.92	604.365	425.433	0.41312	0.39422	671.947	825.03	0.55113	0.55714										0.07019	0.00227	3.93838e-05	4.36009e-09	4.79676e-15	0.00231	0.00185	7.94787e-05	8.82336e-09	1.93741e-15	0.00193	0.00227	6.08783e-05	5.03972e-10	1.45796e-13	0.00233
8.98	986.365	550.963	0.35839	0.39422	151.947	1265.23	0.89278	0.7902										0.07158	0.00229	3.9968e-05	4.4584e-09	4.94694e-15	0.00233	0.0019	8.21073e-05	9.28071e-09	2.08268e-15	0.00198	0.00232	6.36773e-05	5.53097e-10	1.60975e-13	0.00239
9.04	690.365	712.123	0.50776	0.39422	176.947	1217.11	0.87307	0.7902										0.07297	0.00235	4.13475e-05	4.69368e-09	5.31162e-15	0.00239	0.00196	8.60114e-05	9.97607e-09	2.30966e-15	0.00204	0.00238	6.65917e-05	6.06853e-10	1.777e-13	0.00245
9.1	868.365	422.993	0.32756	0.39422	259.947	764.05	0.74615	0.7902										0.07436	0.00242	4.34003e-05	5.05182e-09	5.88059e-15	0.00247	0.00202	9.00829e-05	1.07214e-08	2.56089e-15	0.00211	0.00244	6.96256e-05	6.65659e-10	1.96124e-13	0.00251
9.16	809.365	531.008	0.39616	0.39422	553.947	898.06	0.6185	0.55714										0.07576	0.0025	4.55459e-05	5.43623e-09	6.50925e-15	0.00255	0.00208	9.4328e-05	1.15203e-08	2.83889e-15	0.00218	0.00249	7.27832e-05	7.29972e-10	2.16417e-13	0.00257
9.22	245.365	14.9484	0.05742	0.39422	739.947	685.25	0.48081	0.55714										0.07715	0.00258	4.77879e-05	5.84876e-09	7.20373e-15	0.00263	0.00215	9.8753e-05	1.23763e-08	3.14646e-15	0.00225	0.00255	7.60688e-05	8.00289e-10	2.38763e-13	0.00263
9.28	187.365	134.878	0.41856	0.39422	350.947	686.315	0.66166	0.55714										0.07854	0.00266	5.01303e-05	6.29137e-09	7.97075e-15	0.00271	0.00222	0.000103365	1.32933e-08	3.48668e-15	0.00232	0.00261	7.94869e-05	8.7715e-10	2.63366e-13	0.00269
9.34	416.365	403.413	0.4921	0.39422	618.947	619.535	0.50024	0.55714										0.07993	0.00275	5.2577e-05	6.76617e-09	8.81774e-15	0.0028	0.00229	0.00010817	1.42754e-08	3.86294e-15	0.00239	0.00267	8.3042e-05	9.61142e-10	2.90448e-13	0.00275
9.4	784.365	624.133	0.44312	0.39422	415.947	1345.79	0.7639	0.7902										0.08	0.00283	5.5132e-05	7.2754e-09	9.75284e-15	0.00289	0.00232	0.000110593	1.4781e-08	4.06125e-15	0.00243	0.00267	8.32248e-05	9.65572e-10	2.91881e-13	0.00276
9.46	940.365	441.873	0.31968	0.39422	172.947	1444.44	0.89307	0.7902										0.08132	0.00287	5.64226e-05	7.53777e-09	1.02451e-14	0.00293	0.00236	0.000113175	1.53272e-08	4.27897e-15	0.00247	0.00273	8.67388e-05	1.0529e-09	3.20252e-13	0.00282
9.52	993.365	148.368	0.12995	0.22557	560.947	785.465	0.58338	0.55714										0.08271	0.00292	5.77995e-05	7.82143e-09	1.0785e-14	0.00298	0.00243	0.000118388	1.64533e-08	4.73889e-15	0.00255	0.00279	9.05822e-05	1.15312e-09	3.53047e-13	0.00288
9.58	991.365	308.538	0.23735	0.22557	828.947	629.685	0.4317	0.55714										0.0841	0.00301	6.05839e-05	8.40682e-09	1.19241e-14	0.00307	0.0025	0.000123816	1.76587e-08	5.24723e-15	0.00262	0.00285	9.45769e-05	1.26254e-09	3.89124e-13	0.00295
9.64	952.365	355.853	0.27201	0.22557	574.947	502.275	0.46627	0.55714										0.0855	0.0031	6.34898e-05	9.03427e-09	1.3181e-14	0.00316	0.00258	0.000129467	1.89487e-08	5.80898e-15	0.00271	0.00292	9.87282e-05	1.38199e-09	4.28805e-13	0.00302
9.7	917.365	259.828	0.22072	0.22557	607.947	809.47	0.57109	0.55714										0.08689	0.00319	6.65216e-05	9.70667e-09	1.45675e-14	0.00326	0.00265	0.000135348	2.03291e-08	6.42962e-15	0.00279	0.00298	0.000103041	1.51234e-09	4.72441e-13	0.00308
9.76	867.365	648.078	0.42765	0.22557	311.947	1129.63	0.78361	0.55714										0.08828	0.00329	6.96843e-05	1.04271e-08	1.60968e-14	0.00336	0.00273	0.000141467	2.18058e-08	7.11519e-15	0.00287	0.00304	0.000107521	1.65456e-09	5.20416e-13	0.00315
9.82	1277.36	227.228	0.15102	0.22557	462.947	764.795	0.62293	0.55714										0.08967	0.00339	7.29826e-05	1.11988e-08	1.77832e-14	0.00346	0.00281	0.000147833	2.33852e-08	7.87233e-15	0.00296	0.00311	0.000112173	1.80967e-09	5.73153e-13	0.00322
9.88	1091.36	155.038	0.12439	0.22557	497.947	391.82	0.44036	0.55714										0.09	0.00349	7.64217e-05	1.20253e-08	1.96424e-14	0.00356	0.00287	0.000152282	2.45149e-08	8.42859e-15	0.00302	0.00312	0.000113304	1.84851e-09	5.86422e-13	0.00324
9.94	1263.36	90.4184	0.06679	0.22557	656.947	390.305	0.37269	0.55714										0.09106	0.00355	7.88299e-05	1.26172e-08	2.10064e-14	0.00363	0.00289	0.000154454	2.50741e-08	8.70836e-15	0.00305	0.00317	0.000117003	1.97881e-09	6.31111e-13	0.00329
10	919.365	62.6584	0.06381	0.22557	567.947	641.87	0.53055	0.55714										0.09245	0.00359	8.00068e-05	1.29104e-08	2.16918e-14	0.00367	0.00298	0.000161339	2.68799e-08	9.63131e-15	0.00314	0.00324	0.000122017	2.16319e-09	6.94796e-13	0.00336
10.06	1006.36	-2.73658	-0.00273	0.22557	178.947	723.935	0.80181	0.7902										0.09384	0.00369	8.37433e-05	1.38578e-08	2.39504e-14	0.00377	0.00306	0.000168497	2.88101e-08	1.065e-14	0.00323	0.00331	0.000127221	2.36413e-09	7.64759e-13	0.00343
10.12	972.365	97.1534	0.09084	0.22557	485.947	598.84	0.55203	0.55714										0.09524	0.0038	8.76367e-05	1.4872e-08	2.6439e-14	0.00388	0.00315	0.000175936	3.08729e-08	1.17742e-14	0.00332	0.00338	0.000132619	2.58306e-09	8.41604e-13	0.00351
10.18	1106.36	208.763	0.15874	0.22557	500.947	899.565	0.64231	0.55714										0.09663	0.0039	9.16928e-05	1.59572e-08	2.91806e-14	0.004	0.00323	0.000183667	3.3077e-08	1.30145e-14	0.00342	0.00344	0.00013822	2.82153e-09	9.25992e-13	0.00358
10.24	967.365	235.578	0.19584	0.22557	411.947	970.13	0.70194	0.55714										0.09802	0.00401	9.59172e-05	1.71183e-08	3.22003e-14	0.00411	0.00332	0.000191698	3.54316e-08	1.43827e-14	0.00352	0.00351	0.000144028	3.0812e-09	1.01864e-12	0.00366
10.3	964.365	215.833	0.18288	0.22557	637.947	352.92	0.35617	0.3767										0.09941	0.00413	0.000100316	1.83604e-08	3.55255e-14	0.00423	0.00342	0.00020004	3.79465e-08	1.58917e-14	0.00362	0.00358	0.00015005	3.3639e-09	1.12035e-12	0.00373
10.36	1048.36	124.693	0.1063	0.22557	553.947	437.06	0.44103	0.3767										0.1	0.00424	0.000104896	1.96888e-08	3.91866e-14	0.00435	0.0035	0.000207499	4.02545e-08	1.73184e-14	0.0037	0.00361	0.000152672	3.49132e-09	1.16646e-12	0.00376
10.42	1104.36	43.9334	0.03826	0.22557	470.947	613.115	0.56557	0.3767										0.1008	0.00434	0.000109	2.09094e-08	4.26426e-14	0.00445	0.00351	0.000208702	4.06321e-08	1.75555e-14	0.00372	0.00365	0.000156293	3.67156e-09	1.23197e-12	0.00381
10.48	1003.36	200.518	0.16656	0.22557	692.947	498.245	0.41827	0.3767										0.10219	0.00436	0.000109663	2.11092e-08	4.32166e-14	0.00447	0.0036	0.000217696	4.34992e-08	1.93898e-14	0.00382	0.00372	0.000162763	4.00632e-09	1.35445e-12	0.00388
10.54	857.365	197.928	0.18756	0.22557	1105.95	245.14	0.18144	0.3767										0.10358	0.00448	0.000114623	2.26277e-08	4.76518e-14	0.00459	0.0037	0.000227031	4.65597e-08	2.14117e-14	0.00393	0.00379	0.000169467	4.37046e-09	1.48882e-12	0.00396
10.6	995.365	350.198	0.26026	0.22557	551.947	769.23	0.58223	0.55714										0.10497	0.0046	0.000119783	2.42507e-08	5.25319e-14	0.00472	0.0038	0.000236718	4.98258e-08	2.36397e-14	0.00404	0.00386	0.000176412	4.76645e-09	1.6362e-12	0.00404
10.66	762.365	158.003	0.17167	0.22557	577.947	526.02	0.47648	0.55714										0.10637	0.00472	0.000125151	2.59851e-08	5.79007e-14	0.00484	0.0039	0.000246768	5.33108e-08	2.60946e-14	0.00415	0.00394	0.000183605	5.19695e-09	1.79782e-12	0.00412
10.72	947.365	316.278	0.25029	0.22557	577.947	1065.02	0.64823	0.55714										0.10776	0.00484	0.000130733	2.78381e-08	6.38058e-14	0.00497	0.004	0.000257193	5.70284e-08	2.87989e-14	0.00426	0.00401	0.000191054	5.66486e-09	1.97503e-12	0.0042
10.78	896.365	392.613	0.30459	0.22557	797.947	386.32	0.32621	0.55714										0.10915	0.00497	0.000136537	2.98176e-08	7.02996e-14	0.00511	0.0041	0.000268004	6.09935e-08	3.17772e-14	0.00437	0.00408	0.000198764	6.17328e-09	2.16928e-12	0.00428
10.84	915.365	221.998	0.19519	0.22557	540.947	1177.16	0.68515	0.55714										0.11	0.0051	0.00014257	3.19316e-08	7.74392e-14	0.00524	0.00421	0.000279212	6.52216e-08	3.50567e-14	0.00449	0.00413	0.000203612	6.50557e-09	2.29715e-12	0.00433
10.9	1135.36	260.298	0.18651	0.22557	487.947	761.67	0.60952	0.55714										0.11054	0.00523	0.000148839	3.41888e-08	8.52874e-14	0.00538	0.00421	0.000279788	6.54418e-08	3.52304e-14	0.00449	0.00415	0.000206745	6.72557e-09	2.38218e-12	0.00436
10.96	720.365	262.573	0.26713	0.22557	806.947	506.555	0.38565	0.55714										0.11193	0.00524	0.000149161	3.43064e-08	8.57026e-14	0.00539	0.00432	0.000290831	6.97294e-08	3.86672e-14	0.00461	0.00423	0.000215004	7.32535e-09	2.61546e-12	0.00444
11.02	971.365	373.238	0.27758	0.22557	790.947	771.915	0.49391	0.55714										0.11332	0.00536	0.000155353	3.65985e-08	9.39129e-14	0.00552	0.00442	0.000302871	7.45342e-08	4.26413e-14	0.00473	0.0043	0.000223547	7.97653e-09	2.87104e-12	0.00452
11.08	562.365	322.003	0.36411	0.22557	632.947	464.345	0.42317	0.55714										0.11471	0.0055	0.000162119	3.91705e-08	1.03391e-13	0.00566	0.00453	0.000315345	7.96548e-08	4.70148e-14	0.00485	0.00438	0.000232384	8.68332e-09	3.15098e-12	0.00461
11.14	667.365	318.078	0.32278	0.22557	517.947	639.12	0.55236	0.55714										0.11611	0.00563	0.000169147	4.19152e-08	1.13803e-13	0.0058	0.00464	0.000328267	8.51106e-08	5.18268e-14	0.00497	0.00445	0.000241522	9.45027e-09	3.45754e-12	0.00469
11.2	903.365	288.018	0.24175	0.22557	958.947	500.635	0.343	0.55714										0.1175	0.00577	0.000176443	4.48434e-08	1.25239e-13	0.00595	0.00476	0.000341649	9.09225e-08	5.71202e-14	0.0051	0.00452	0.000250969	1.02823e-08	3.7932e-12	0.00478
11.26	1026.36	210.563	0.17023	0.22557	786.947	803.255	0.50513	0.55714										0.11889	0.00591	0.000184017	4.7967e-08	1.37799e-13	0.0061	0.00487	0.000355504	9.71125e-08	6.29421e-14	0.00523	0.0046	0.000260734	1.11846e-08	4.16063e-12	0.00486
11.32	839.365	169.458	0.16798	0.22557	797.947	771.32	0.49152	0.55714										0.12	0.00606	0.000191878	5.12981e-08	1.51588e-13	0.00625	0.00499	0.000369846	1.03704e-07	6.9344e-14	0.00536	0.00466	0.000268765	1.19594e-08	4.47883e-12	0.00493
11.38	900.365	299.273	0.24947	0.22557														0.12028	0.0062	0.000200034	5.485e-08	1.66725e-13	0.0064	0.00502	0.000373324	1.0533e-07	7.09551e-14	0.00539	0.00468	0.000270825	1.21629e-08	4.56277e-12	0.00495
11.44	796.365	404.113	0.33663	0.22557														0.12167	0.00624	0.000202015	5.57272e-08	1.7053e-13	0.00644	0.00511	0.000384688	1.10721e-07	7.63822e-14	0.00549	0.00475	0.00028125	1.32233e-08	5.00282e-12	0.00503
11.5	843.365	394.118	0.31848	0.22557														0.12306	0.00635	0.000208495	5.86365e-08	1.83338e-13	0.00656	0.00523	0.000400045	1.1819e-07	8.41185e-14	0.00563	0.00483	0.000292018	1.43725e-08	5.48424e-12	0.00512
11.56	807.365	338.178	0.29521	0.22557														0.12445	0.0065	0.000217271	6.26723e-08	2.01567e-13	0.00672	0.00535	0.000415931	1.26139e-07	9.26204e-14	0.00576	0.0049	0.000303138	1.56174e-08	6.01082e-12	0.00521
11.62	753.365	378.768	0.33456	0.22557														0.12585	0.00665	0.00022637	6.69728e-08	2.21566e-13	0.00688	0.00547	0.000432359	1.34596e-07	1.01962e-13	0.0059	0.00498	0.000314618	1.69656e-08	6.5867e-12	0.00529
11.68	833.365	337.968	0.28853	0.22557														0.12724	0.0068	0.000235803	7.15546e-08	2.43502e-13	0.00704	0.00559	0.000449345	1.43593e-07	1.12224e-13	0.00604	0.00505	0.000326468	1.84255e-08	7.21634e-12	0.00538
11.74	838.365	227.543	0.21347	0.22557														0.12863	0.00696	0.00024558	7.6435e-08	2.67557e-13	0.0072	0.00572	0.000466903	1.53161e-07	1.23495e-13	0.00618	0.00513	0.000338698	2.00057e-08	7.90465e-12	0.00547
11.8	546.365	330.363	0.37681	0.39422														0.13	0.00711	0.000255711	8.16325e-08	2.93933e-13	0.00737	0.00584	0.00048505	1.63335e-07	1.35871e-13	0.00633	0.0052	0.00035113	2.16903e-08	8.64562e-12	0.00556
11.86	669.365	667.908	0.49946	0.39422														0.13002	0.00727	0.000266207	8.71666e-08	3.22846e-13	0.00754	0.0059	0.000492933	1.67845e-07	1.41484e-13	0.00639	0.00521	0.000351315	2.17158e-08	8.65693e-12	0.00556
11.92	549.365	426.108	0.43682	0.39422														0.13141	0.00734	0.000270774	8.96223e-08	3.35943e-13	0.00761	0.00597	0.000503799	1.74151e-07	1.49459e-13	0.00648	0.00528	0.000364329	2.35659e-08	9.47896e-12	0.00565
11.98	777.365	256.728	0.24826	0.39422														0.1328	0.00743	0.000277077	9.30578e-08	3.54534e-13	0.00771	0.0061	0.000523166	1.85647e-07	1.64374e-13	0.00662	0.00536	0.00037775	2.55669e-08	1.03771e-11	0.00573
12.04	647.365	503.778	0.43763	0.39422														0.13419	0.00759	0.000288334	9.93279e-08	3.89258e-13	0.00788	0.00623	0.000543168	1.97864e-07	1.80742e-13	0.00677	0.00543	0.000391588	2.77306e-08	1.1358e-11	0.00582
12.1	582.365	402.303	0.40857	0.39422														0.13559	0.00775	0.000299987	1.06e-07	4.27299e-13	0.00805	0.00636	0.00056382	2.10844e-07	1.98702e-13	0.00693	0.00551	0.000405851	3.00695e-08	1.24293e-11	0.00591
12.16	702.365	529.103	0.42965	0.39422														0.13698	0.00792	0.000312049	1.13098e-07	4.68968e-13	0.00823	0.0065	0.000585139	2.24632e-07	2.18404e-13	0.00708	0.00558	0.00042055	3.25972e-08	1.35991e-11	0.006
12.22	786.365	307.963	0.28142	0.22557														0.13837	0.00808	0.000324531	1.20649e-07	5.146e-13	0.00841	0.00663	0.00060714	2.39276e-07	2.40013e-13	0.00724	0.00566	0.000435695	3.53281e-08	1.4876e-11	0.00609
12.28	996.365	243.113	0.19614	0.22557														0.13976	0.00825	0.000337445	1.28678e-07	5.64563e-13	0.00859	0.00677	0.000629841	2.54825e-07	2.63709e-13	0.0074	0.00573	0.000451295	3.82777e-08	1.62697e-11	0.00618
12.34	948.365	232.193	0.19668	0.22557														0.14	0.00842	0.000350801	1.37216e-07	6.19257e-13	0.00877	0.00685	0.000644074	2.64801e-07	2.79311e-13	0.00749	0.00575	0.000454035	3.88104e-08	1.65229e-11	0.0062
12.4	794.365	157.283	0.16527	0.22557														0.14115	0.00852	0.000359193	1.42699e-07	6.55219e-13	0.00888	0.0069	0.000653258	2.71331e-07	2.89688e-13	0.00756	0.00581	0.00046736	4.14628e-08	1.77905e-11	0.00628
12.46	654.365	665.183	0.5041	0.39422														0.14254	0.00859	0.000364614	1.46291e-07	6.79118e-13	0.00896	0.00704	0.000677407	2.88851e-07	3.18165e-13	0.00772	0.00588	0.000483901	4.49011e-08	1.94496e-11	0.00637
12.52	633.365	533.968	0.45743	0.39422														0.14393	0.00876	0.000378894	1.55936e-07	7.44621e-13	0.00914	0.00718	0.000702307	3.07443e-07	3.49374e-13	0.00788	0.00596	0.000500927	4.86119e-08	2.12595e-11	0.00646
12.58	738.365	406.043	0.35481	0.39422														0.14533	0.00893	0.000393654	1.66186e-07	8.16285e-13	0.00933	0.00732	0.000727975	3.27168e-07	3.8357e-13	0.00805	0.00603	0.000518449	5.26155e-08	2.32332e-11	0.00655
12.64	715.365	210.998	0.22777	0.39422														0.15	0.00911	0.000408907	1.77074e-07	8.94672e-13	0.00952	0.00746	0.000754427	3.48091e-07	4.21032e-13	0.00821	0.00627	0.000581082	6.85109e-08	3.12631e-11	0.00685
12.7	738.365	438.043	0.37236	0.39422														0.15228	0.00928	0.000424666	1.8864e-07	9.80397e-13	0.00971	0.0076	0.000781682	3.70281e-07	4.62063e-13	0.00838	0.00639	0.000613853	7.78514e-08	3.61102e-11	0.007
12.76	585.365	352.048	0.37555	0.39422														0.15367	0.00946	0.000440944	2.00922e-07	1.07413e-12	0.0099	0.00774	0.000809757	3.93809e-07	5.06994e-13	0.00855	0.00646	0.000634565	8.4131e-08	3.94168e-11	0.00709
12.82	748.365	388.193	0.34155	0.39422														0.15507	0.00964	0.000457754	2.13962e-07	1.17659e-12	0.0101	0.00786	0.000832777	4.13609e-07	5.45916e-13	0.00869	0.00653	0.000655845	9.08933e-08	4.30179e-11	0.00719
12.88	675.365	439.398	0.39416	0.39422														0.15646	0.00978	0.000471569	2.24949e-07	1.26522e-12	0.01025	0.00788	0.00083867	4.1875e-07	5.56186e-13	0.00872	0.0066	0.000677703	9.81734e-08	4.69389e-11	0.00728
12.94	545.365	228.448	0.29522	0.22557														0.15785	0.00982	0.000475109	2.27805e-07	1.28858e-12	0.01029	0.00803	0.000868439	4.45185e-07	6.10034e-13	0.0089	0.00667	0.000700151	1.06009e-07	5.12074e-11	0.00737
13	940.365	243.873	0.20593	0.22557														0.15924	0.00999	0.000493023	2.42496e-07	1.41096e-12	0.01049	0.00817	0.000899082	4.73198e-07	6.68965e-13	0.00907	0.00673	0.000723197	1.1444e-07	5.58533e-11	0.00746
13.06	819.365	289.158	0.26085	0.22557														0.16	0.01017	0.00051151	2.58084e-07	1.54466e-12	0.01069	0.00832	0.000930617	5.02875e-07	7.33447e-13	0.00925	0.00677	0.000736055	1.19317e-07	5.85645e-11	0.00751
13.12	817.365	216.328	0.20928	0.22557														0.16063	0.01036	0.000530584	2.74622e-07	1.6907e-12	0.01089	0.00846	0.000963063	5.34311e-07	8.03989e-13	0.00943	0.0068	0.000746854	1.23509e-07	6.09088e-11	0.00755
13.18	835.365	183.798	0.18034	0.22557														0.16202	0.01054	0.000550259	2.92162e-07	1.85018e-12	0.01109	0.00861	0.000996438	5.67601e-07	8.81145e-13	0.00961	0.00687	0.00077113	1.33262e-07	6.64091e-11	0.00764
13.24	879.365	519.058	0.37117	0.39422														0.16341	0.01072	0.000570548	3.10763e-07	2.02433e-12	0.01129	0.00875	0.00103	6.0285e-07	9.65519e-13	0.00979	0.00693	0.000796036	1.43747e-07	7.23921e-11	0.00773
13.3	493.365	591.868	0.54538	0.39422														0.1648	0.0109	0.000591467	3.30484e-07	2.21443e-12	0.01149	0.0089	0.00107	6.39611e-07	1.05638e-12	0.00997	0.00699	0.000821584	1.55017e-07	7.88988e-11	0.00782
13.36	690.365	450.123	0.39468	0.39422														0.1662	0.01108	0.000612715	3.51079e-07	2.4188e-12	0.01169	0.0089	0.00107	6.40163e-07	1.05777e-12	0.00997	0.00706	0.000847782	1.67127e-07	8.59737e-11	0.00791
13.42	830.365	118.223	0.12463	0.22557														0.16759	0.01108	0.00061303	3.51388e-07	2.42192e-12	0.0117	0.00905	0.0011	6.79654e-07	1.1586e-12	0.01015	0.00712	0.000874641	1.80136e-07	9.36649e-11	0.00799
13.48	757.365	156.428	0.17119	0.22557														0.16898	0.01127	0.000635251	3.73543e-07	2.64833e-12	0.0119	0.0092	0.00114	7.21441e-07	1.26881e-12	0.01034	0.00718	0.000902171	1.94106e-07	1.02024e-10	0.00808
13.54	800.365	372.773	0.31776	0.22557														0.17	0.01145	0.000658146	3.97017e-07	2.89535e-12	0.01211	0.00934	0.00118	7.6565e-07	1.38923e-12	0.01052	0.00722	0.000922805	2.05008e-07	1.08616e-10	0.00815
13.6	1137.36	213.128	0.15782	0.22557														0.17037	0.01163	0.000681729	4.21885e-07	3.1648e-12	0.01232	0.00949	0.00122	8.1241e-07	1.52078e-12	0.01071	0.00724	0.000930382	2.09105e-07	1.11108e-10	0.00817
13.66	865.365	294.248	0.25375	0.22557														0.17176	0.01182	0.000706015	4.48224e-07	3.45866e-12	0.01252	0.00964	0.00126	8.61859e-07	1.66446e-12	0.0109	0.0073	0.000959283	2.25204e-07	1.20978e-10	0.00826
13.72	707.365	403.678	0.36333	0.39422														0.17315	0.012	0.000731019	4.76115e-07	3.77907e-12	0.01273	0.00979	0.0013	9.14141e-07	1.82137e-12	0.01109	0.00736	0.000988886	2.42479e-07	1.31699e-10	0.00835
13.78	779.365	478.558	0.38044	0.39422														0.17454	0.01218	0.000756758	5.05643e-07	4.12836e-12	0.01294	0.00993	0.00134	9.69406e-07	1.99269e-12	0.01128	0.00741	0.00102	2.61011e-07	1.43341e-10	0.00843
13.84	765.365	377.748	0.33046	0.39422														0.17594	0.01237	0.000783245	5.36899e-07	4.50907e-12	0.01315	0.00996	0.00135	9.79262e-07	2.02382e-12	0.01131	0.00747	0.00105	2.80886e-07	1.55983e-10	0.00852
13.9	587.365	630.878	0.51786	0.39422														0.17733	0.0124	0.000787895	5.42478e-07	4.57818e-12	0.01319	0.01008	0.00139	1.02781e-06	2.1797e-12	0.01147	0.00752	0.00108	3.02195e-07	1.69707e-10	0.0086
13.96	618.365	662.243	0.51713	0.39422														0.17872	0.01255	0.000810496	5.69977e-07	4.92392e-12	0.01336	0.01023	0.00143	1.08953e-06	2.38379e-12	0.01166	0.00757	0.00111	3.25036e-07	1.84603e-10	0.00869
14.02	666.365	429.163	0.39174	0.39422														0.18	0.01273	0.000838528	6.04975e-07	5.37591e-12	0.01357	0.01037	0.00148	1.15473e-06	2.6065e-12	0.01185	0.00762	0.00115	3.47512e-07	1.9944e-10	0.00877
14.08	886.365	223.463	0.20135	0.39422														0.18011	0.01292	0.000867354	6.41998e-07	5.86825e-12	0.01378	0.01052	0.00152	1.22359e-06	2.84945e-12	0.01204	0.00763	0.00115	3.49511e-07	2.00768e-10	0.00877
14.14	744.365	240.533	0.24422	0.39422														0.1815	0.0131	0.000896992	6.81155e-07	6.40444e-12	0.01399	0.01066	0.00157	1.29631e-06	3.11445e-12	0.01224	0.00768	0.00118	3.75731e-07	2.18305e-10	0.00886
14.2	831.365	470.138	0.36123	0.39422														0.18289	0.01328	0.000927456	7.2256e-07	6.98827e-12	0.01421	0.01081	0.00162	1.37308e-06	3.40344e-12	0.01243	0.00772	0.00122	4.03813e-07	2.37329e-10	0.00894
14.26	694.365	453.783	0.39523	0.39422														0.18428	0.01364	0.000990927	8.12603e-07	8.31561e-12	0.01463	0.01095	0.00167	1.45412e-06	3.71852e-12	0.01263	0.00777	0.00125	4.3388e-07	2.5796e-10	0.00902
14.32	634.365	442.883	0.41112	0.39422														0.18568	0.0137	0.001	8.29881e-07	8.57911e-12	0.0147	0.01101	0.00169	1.48436e-06	3.83867e-12	0.0127	0.00782	0.00129	4.66063e-07	2.80331e-10	0.00911
14.38	771.365	447.238	0.36701	0.39422														0.18707	0.01382	0.00102	8.61498e-07	9.06839e-12	0.01484	0.0111	0.00172	1.53965e-06	4.06198e-12	0.01282	0.00786	0.00133	5.00502e-07	3.04583e-10	0.00919
14.44	752.365	352.853	0.31926	0.39422														0.18846	0.01399	0.00106	9.13158e-07	9.88741e-12	0.01505	0.01124	0.00178	1.62989e-06	4.43631e-12	0.01302	0.0079	0.00136	5.37346e-07	3.30868e-10	0.00927
14.5	559.365	449.258	0.44542	0.39422														0.18985	0.01417	0.00109	9.67729e-07	1.07783e-11	0.01526	0.01138	0.00183	1.72508e-06	4.8442e-12	0.01321	0.00795	0.0014	5.76751e-07	3.59353e-10	0.00935
14.56	730.365	545.723	0.42765	0.39422														0.19	0.01434	0.00113	1.02536e-06	1.17472e-11	0.01547	0.01152	0.00189	1.82548e-06	5.28856e-12	0.01341	0.00795	0.00141	5.81164e-07	3.62566e-10	0.00936
14.62	770.365	383.323	0.33226	0.39422														0.19124	0.01452	0.00117	1.08622e-06	1.28007e-11	0.01568	0.01166	0.00194	1.93135e-06	5.77257e-12	0.01361	0.00799	0.00144	6.18884e-07	3.90214e-10	0.00943
14.68	766.365	428.663	0.35871	0.39422														0.19263	0.01469	0.0012	1.15046e-06	1.3946e-11	0.01589	0.0118	0.002	2.04297e-06	6.29965e-12	0.01381	0.00802	0.00148	6.63921e-07	4.23644e-10	0.00951
14.74	840.365	123.373	0.12802	0.22557														0.19402	0.01486	0.00124	1.21827e-06	1.51908e-11	0.0161	0.01194	0.00206	2.16061e-06	6.87354e-12	0.014	0.00806	0.00152	7.12048e-07	4.59848e-10	0.00958
14.8	822.365	363.903	0.30676	0.22557														0.19542	0.01495	0.00126	1.25692e-06	1.59165e-11	0.01622	0.01201	0.0021	2.2276e-06	7.20853e-12	0.01411	0.00809	0.00157	7.63465e-07	4.9905e-10	0.00966
14.86	628.365	277.393	0.30626	0.22557														0.19681	0.01503	0.00128	1.28983e-06	1.65436e-11	0.01631	0.01221	0.00219	2.41522e-06	8.17815e-12	0.0144	0.00813	0.00161	8.18381e-07	5.41489e-10	0.00974
14.92	696.365	262.613	0.27385	0.22557														0.1982	0.0152	0.00132	1.36532e-06	1.80133e-11	0.01652	0.01234	0.00225	2.55282e-06	8.91797e-12	0.0146	0.00816	0.00165	8.77016e-07	5.87423e-10	0.00981
14.98	854.365	38.1834	0.04278	0.22557														0.19959	0.01536	0.00136	1.44495e-06	1.96098e-11	0.01673	0.01247	0.00232	2.69774e-06	9.72285e-12	0.01479	0.00819	0.0017	9.39607e-07	6.37131e-10	0.00989
15.04	878.365	415.143	0.32094	0.22557														0.2	0.01552	0.00141	1.52893e-06	2.13436e-11	0.01693	0.0126	0.00238	2.85033e-06	1.05983e-11	0.01499	0.0082	0.00171	9.58861e-07	6.52556e-10	0.00991
15.1	943.365	302.618	0.24288	0.22557														0.20098	0.01569	0.00145	1.61748e-06	2.32263e-11	0.01714	0.01273	0.00245	3.01097e-06	1.15504e-11	0.01519	0.00822	0.00174	1.0064e-06	6.90911e-10	0.00996
15.16	870.365	150.823	0.14769	0.22557														0.20237	0.01584	0.00149	1.71083e-06	2.52701e-11	0.01734	0.01286	0.00252	3.18004e-06	1.25855e-11	0.01538	0.00824	0.00179	1.07766e-06	7.49085e-10	0.01003
15.22	729.365	183.808	0.20129	0.22557														0.20376	0.016	0.00154	1.80921e-06	2.74884e-11	0.01754	0.01295	0.00257	3.30972e-06	1.3402e-11	0.01553	0.00827	0.00183	1.15367e-06	8.12e-10	0.0101
15.28	924.365	337.233	0.26731	0.22557														0.20516	0.01611	0.00157	1.88476e-06	2.92356e-11	0.01769	0.01298	0.00259	3.35797e-06	1.37108e-11	0.01558	0.00829	0.00188	1.23471e-06	8.8003e-10	0.01018
15.34	1000.36	201.773	0.16785	0.22557														0.20655	0.01616	0.00159	1.91288e-06	2.98957e-11	0.01774	0.01311	0.00266	3.54516e-06	1.49337e-11	0.01577	0.00831	0.00193	1.3211e-06	9.53574e-10	0.01025
15.4	718.365	499.743	0.41026	0.22557														0.20794	0.01631	0.00163	2.0221e-06	3.25075e-11	0.01794	0.01323	0.00274	3.74206e-06	1.62626e-11	0.01597	0.00833	0.00198	1.41316e-06	1.03306e-09	0.01032
15.46	772.365	351.153	0.31255	0.22557														0.20933	0.01646	0.00168	2.13714e-06	3.53407e-11	0.01814	0.01335	0.00281	3.94913e-06	1.77064e-11	0.01616	0.00835	0.00203	1.51125e-06	1.11896e-09	0.01038
15.52	910.365	269.423	0.22837	0.22557														0.21	0.0166	0.00173	2.25829e-06	3.84133e-11	0.01834	0.01346	0.00289	4.16685e-06	1.92745e-11	0.01636	0.00836	0.00206	1.56078e-06	1.1628e-09	0.01042
15.58	852.365	205.353	0.19415	0.22557														0.21072	0.01675	0.00179	2.38585e-06	4.1745e-11	0.01854	0.01358	0.00297	4.39573e-06	2.09775e-11	0.01655	0.00837	0.00208	1.61571e-06	1.21177e-09	0.01045
15.64	1088.36	127.293	0.10471	0.22557														0.21211	0.01689	0.00184	2.52012e-06	4.53569e-11	0.01873	0.01369	0.00305	4.63628e-06	2.28266e-11	0.01674	0.00838	0.00214	1.72695e-06	1.31202e-09	0.01052
15.7	1030.36	140.223	0.11979	0.22557														0.2135	0.01703	0.00189	2.66143e-06	4.92717e-11	0.01892	0.01379	0.00312	4.86858e-06	2.46689e-11	0.01692	0.00839	0.00219	1.84537e-06	1.42029e-09	0.01058
15.76	686.365	586.463	0.46076	0.22557														0.21489	0.01715	0.00194	2.79808e-06	5.31658e-11	0.0191	0.0138	0.00313	4.88904e-06	2.48338e-11	0.01693	0.0084	0.00224	1.97138e-06	1.5372e-09	0.01065
15.82	659.365	406.758	0.38153	0.22557														0.21629	0.01716	0.00195	2.81013e-06	5.35141e-11	0.01911	0.01391	0.00321	5.15459e-06	2.70123e-11	0.01712	0.00841	0.0023	2.10545e-06	1.66341e-09	0.01071
15.88	788.365	399.793	0.33648	0.22557														0.21768	0.01729	0.002	2.96655e-06	5.81105e-11	0.0193	0.01401	0.0033	5.43351e-06	2.93762e-11	0.01731	0.00842	0.00235	2.24805e-06	1.79963e-09	0.01077
15.94	925.365	219.148	0.19148	0.22557														0.21907	0.01742	0.00206	3.13108e-06	6.30895e-11	0.01949	0.01412	0.00338	5.72642e-06	3.19408e-11	0.0175	0.00842	0.00241	2.39968e-06	1.94663e-09	0.01084
16	521.365	425.488	0.44937	0.22557														0.22	0.01755	0.00212	3.30409e-06	6.84819e-11	0.01967	0.01421	0.00347	6.03394e-06	3.47226e-11	0.01769	0.00842	0.00245	2.50644e-06	2.05141e-09	0.01088
16.06	831.365	246.138	0.22843	0.22557														0.22046	0.01767	0.00218	3.48599e-06	7.43207e-11	0.01985	0.01431	0.00356	6.35675e-06	3.77393e-11	0.01788	0.00843	0.00247	2.56087e-06	2.10523e-09	0.0109
16.12	976.365	213.813	0.17965	0.22557														0.22185	0.01779	0.00224	3.67719e-06	8.06417e-11	0.02003	0.01441	0.00365	6.69554e-06	4.10102e-11	0.01806	0.00843	0.00253	2.73217e-06	2.27631e-09	0.01096
16.18	990.365	466.623	0.32027	0.22557														0.22324	0.0179	0.0023	3.87812e-06	8.74835e-11	0.02021	0.0145	0.00374	7.05101e-06	4.4556e-11	0.01824	0.00843	0.00259	2.91417e-06	2.46082e-09	0.01102
16.24	738.365	191.043	0.20555	0.22557														0.22463	0.01802	0.00236	4.08925e-06	9.48873e-11	0.02038	0.01451	0.00375	7.0904e-06	4.49559e-11	0.01826	0.00842	0.00265	3.10747e-06	2.65977e-09	0.01107
16.3	1105.36	187.848	0.14526	0.22557														0.22603	0.01803	0.00237	4.11266e-06	9.57217e-11	0.0204	0.01458	0.00383	7.42392e-06	4.83989e-11	0.01843	0.00842	0.00271	3.31273e-06	2.87425e-09	0.01113
16.36	834.365	280.883	0.25186	0.22557														0.22742	0.01812	0.00243	4.31103e-06	1.02898e-10	0.02056	0.01467	0.00393	7.81504e-06	5.25631e-11	0.01861	0.00841	0.00277	3.53063e-06	3.10542e-09	0.01119
16.42	948.365	-40.8066	-0.04496	0.22557														0.22881	0.01823	0.00249	4.54396e-06	1.11563e-10	0.02073	0.01475	0.00403	8.22517e-06	5.70746e-11	0.01879	0.0084	0.00283	3.76187e-06	3.35453e-09	0.01124
16.48	876.365	310.313	0.2615	0.22557														0.23	0.01833	0.00256	4.78855e-06	1.20934e-10	0.02089	0.01483	0.00412	8.65515e-06	6.19612e-11	0.01896	0.0084	0.00289	3.97101e-06	3.58306e-09	0.01129
16.54	994.365	331.283	0.2499	0.22557														0.2302	0.01842	0.00263	5.04533e-06	1.31068e-10	0.02106	0.01491	0.00422	9.10585e-06	6.72533e-11	0.01914	0.00839	0.0029	4.00721e-06	3.62292e-09	0.01129
16.6	786.365	352.963	0.3098	0.22557														0.23159	0.01852	0.0027	5.31485e-06	1.42022e-10	0.02122	0.01498	0.00433	9.57816e-06	7.29832e-11	0.01932	0.00838	0.00296	4.26743e-06	3.91204e-09	0.01135
16.66	997.365	222.028	0.18208	0.22557														0.23298	0.0186	0.00277	5.59768e-06	1.53863e-10	0.02138	0.01505	0.00443	1.0073e-05	7.91859e-11	0.01949	0.00837	0.00303	4.54337e-06	4.2234e-09	0.0114
16.72	743.365	342.618	0.31549	0.22557														0.23437	0.01869	0.00284	5.89442e-06	1.66659e-10	0.02154	0.01507	0.00446	1.02234e-05	8.11113e-11	0.01954	0.00835	0.00309	4.83587e-06	4.55867e-09	0.01145
16.78	857.365	250.928	0.22641	0.22557														0.23577	0.01871	0.00287	5.9847e-06	1.70626e-10	0.02158	0.01512	0.00453	1.05914e-05	8.58992e-11	0.01966	0.00834	0.00316	5.14587e-06	4.91959e-09	0.0115
16.84	961.365	217.088	0.18421	0.22557														0.23716	0.01877	0.00292	6.20569e-06	1.80483e-10	0.02169	0.01518	0.00464	1.11343e-05	9.31636e-11	0.01983	0.00832	0.00323	5.4743e-06	5.30807e-09	0.01155
16.9	667.365	541.078	0.44775	0.22557														0.23855	0.01884	0.00299	6.53214e-06	1.95417e-10	0.02184	0.01524	0.00475	1.17027e-05	1.01023e-10	0.02	0.0083	0.00329	5.82217e-06	5.72611e-09	0.0116
16.96	1098.36	44.4434	0.03889	0.22557														0.23994	0.01892	0.00307	6.87442e-06	2.11545e-10	0.02199	0.01529	0.00486	1.22978e-05	1.09524e-10	0.02016	0.00827	0.00336	6.19052e-06	6.17588e-09	0.01164
17.02	974.365	220.983	0.18487	0.22557														0.24	0.01898	0.00315	7.23324e-06	2.28961e-10	0.02214	0.01535	0.00497	1.29207e-05	1.18717e-10	0.02033	0.00827	0.00337	6.2069e-06	6.19604e-09	0.01165
17.08	770.365	412.323	0.34863	0.39422														0.24133	0.01905	0.00322	7.60932e-06	2.47762e-10	0.02228	0.0154	0.00508	1.35725e-05	1.28657e-10	0.02049	0.00825	0.00343	6.58046e-06	6.65969e-09	0.01169
17.14	935.365	428.298	0.31408	0.39422														0.24272	0.0191	0.00331	8.0034e-06	2.68054e-10	0.02242	0.01544	0.00519	1.42544e-05	1.39403e-10	0.02065	0.00822	0.0035	6.99312e-06	7.18e-09	0.01173
17.2	981.365	416.388	0.2979	0.39422														0.24411	0.01916	0.00339	8.41626e-06	2.89953e-10	0.02255	0.01546	0.00525	1.45942e-05	1.44888e-10	0.02072	0.0082	0.00358	7.42973e-06	7.73948e-09	0.01178
17.26	719.365	414.658	0.36565	0.39422														0.24551	0.01918	0.00343	8.62221e-06	3.01118e-10	0.02262	0.01548	0.00531	1.49676e-05	1.51016e-10	0.0208	0.00817	0.00365	7.89152e-06	8.34093e-09	0.01182
17.32	787.365	351.878	0.30887	0.39422														0.2469	0.01921	0.00347	8.8487e-06	3.1358e-10	0.02269	0.01552	0.00542	1.57135e-05	1.63566e-10	0.02096	0.00813	0.00372	8.37983e-06	8.98738e-09	0.01186
17.38	820.365	477.073	0.3677	0.39422														0.24829	0.01925	0.00355	9.30156e-06	3.39067e-10	0.02282	0.01556	0.00554	1.64934e-05	1.77124e-10	0.02111	0.0081	0.0038	8.89602e-06	9.68206e-09	0.01191
17.44	673.365	534.568	0.44255	0.39422														0.24968	0.01929	0.00364	9.77571e-06	3.66554e-10	0.02294	0.01559	0.00566	1.73086e-05	1.91768e-10	0.02126	0.00807	0.00387	9.44153e-06	1.04284e-08	0.01195
17.5	788.365	417.793	0.34638	0.39422														0.25	0.01933	0.00373	1.0272e-05	3.96193e-10	0.02306	0.01561	0.00578	1.81606e-05	2.07584e-10	0.02141	0.00806	0.00389	9.57143e-06	1.06079e-08	0.01196
17.56	770.365	358.323	0.31747	0.39422														0.25107	0.01936	0.00381	1.07915e-05	4.28145e-10	0.02318	0.01564	0.0059	1.90509e-05	2.2466e-10	0.02156	0.00803	0.00395	1.00179e-05	1.12301e-08	0.01199
17.62	790.365	411.623	0.34245	0.39422														0.25246	0.01939	0.0039	1.1335e-05	4.62585e-10	0.0233	0.01566	0.00603	1.99809e-05	2.43094e-10	0.0217	0.00799	0.00402	1.06266e-05	1.20911e-08	0.01202
17.68	639.365	352.458	0.35536	0.39422														0.25385	0.01941	0.00399	1.19036e-05	4.99698e-10	0.02341	0.01567	0.00611	2.06262e-05	2.56236e-10	0.0218	0.00795	0.0041	1.12694e-05	1.30156e-08	0.01206
17.74	836.365	311.713	0.27151	0.22557														0.25525	0.01942	0.00406	1.22985e-05	5.26121e-10	0.02349	0.01567	0.00615	2.09523e-05	2.62989e-10	0.02185	0.00791	0.00417	1.1948e-05	1.40081e-08	0.0121
17.8	720.365	271.573	0.27378	0.22557														0.25664	0.01943	0.00409	1.24982e-05	5.39685e-10	0.02352	0.01569	0.00628	2.19667e-05	2.84458e-10	0.02199	0.00787	0.00425	1.2664e-05	1.50734e-08	0.01213
17.86	909.365	424.508	0.31825	0.22557														0.25803	0.01944	0.00418	1.31201e-05	5.82758e-10	0.02363	0.0157	0.0064	2.30257e-05	3.07619e-10	0.02212	0.00783	0.00433	1.34195e-05	1.62165e-08	0.01217
17.92	917.365	337.828	0.26914	0.22557														0.25942	0.01945	0.00427	1.37702e-05	6.29148e-10	0.02373	0.0157	0.00653	2.41311e-05	3.32602e-10	0.02226	0.00778	0.00441	1.42164e-05	1.74429e-08	0.0122
17.98	927.365	298.978	0.2438	0.22557														0.26	0.01945	0.00437	1.44498e-05	6.79098e-10	0.02383	0.0157	0.00666	2.52846e-05	3.59545e-10	0.02239	0.00776	0.00444	1.45616e-05	1.79806e-08	0.01222
18.04	838.365	359.543	0.30014	0.22557														0.26081	0.01945	0.00447	1.51599e-05	7.32873e-10	0.02393	0.0157	0.00679	2.64882e-05	3.88595e-10	0.02252	0.00773	0.00449	1.50566e-05	1.87584e-08	0.01224
18.1	711.365	372.338	0.34358	0.22557														0.2622	0.01944	0.00456	1.59019e-05	7.90753e-10	0.02402	0.01569	0.00692	2.77437e-05	4.1991e-10	0.02264	0.00769	0.00457	1.59423e-05	2.01693e-08	0.01227
18.16	954.365	273.683	0.22286	0.22557														0.26359	0.01943	0.00466	1.66769e-05	8.53038e-10	0.02411	0.01568	0.00704	2.88613e-05	4.48648e-10	0.02275	0.00764	0.00465	1.68757e-05	2.1682e-08	0.0123
18.22	798.365	329.943	0.29242	0.22557														0.26498	0.01942	0.00475	1.73677e-05	9.10105e-10	0.02418	0.01568	0.00706	2.90531e-05	4.53661e-10	0.02277	0.00758	0.00473	1.7859e-05	2.33037e-08	0.01233
18.28	1054.36	305.183	0.22447	0.22557														0.26638	0.01941	0.00476	1.74863e-05	9.20051e-10	0.0242	0.01567	0.00719	3.04184e-05	4.90031e-10	0.02289	0.00753	0.00481	1.88947e-05	2.50419e-08	0.01236
18.34	712.365	287.253	0.28736	0.22557														0.26777	0.01939	0.00487	1.83315e-05	9.92137e-10	0.02428	0.01565	0.00733	3.18416e-05	5.29213e-10	0.02301	0.00748	0.00489	1.99853e-05	2.69045e-08	0.01239
18.4	781.365	459.388	0.37025	0.39422														0.26916	0.01937	0.00497	1.92138e-05	1.06966e-09	0.02436	0.01563	0.00746	3.3325e-05	5.71418e-10	0.02313	0.00742	0.00497	2.11332e-05	2.89e-08	0.01242
18.46	802.365	536.603	0.40076	0.39422														0.27	0.01934	0.00507	2.01347e-05	1.15303e-09	0.02443	0.01561	0.0076	3.48708e-05	6.16869e-10	0.02324	0.00739	0.00502	2.18559e-05	3.01742e-08	0.01244
18.52	1103.36	281.018	0.20299	0.39422														0.27055	0.0193	0.00518	2.10956e-05	1.24264e-09	0.0245	0.01558	0.00774	3.64812e-05	6.65807e-10	0.02335	0.00737	0.00506	2.23413e-05	3.10376e-08	0.01245
18.58	660.365	502.673	0.43221	0.39422														0.27194	0.01926	0.00529	2.20981e-05	1.33897e-09	0.02457	0.01554	0.00788	3.81586e-05	7.18488e-10	0.02346	0.00731	0.00514	2.36122e-05	3.33267e-08	0.01247
18.64	885.365	436.548	0.33024	0.39422														0.27333	0.01922	0.00539	2.31438e-05	1.44248e-09	0.02464	0.01551	0.00802	3.99054e-05	7.75187e-10	0.02357	0.00725	0.00522	2.49489e-05	3.57778e-08	0.0125
18.7	782.365	619.303	0.44183	0.39422														0.27472	0.01917	0.0055	2.42342e-05	1.55369e-09	0.0247	0.01551	0.00802	3.99824e-05	7.77729e-10	0.02357	0.00719	0.00531	2.63543e-05	3.84018e-08	0.01252
18.76	1028.36	471.393	0.31431	0.39422														0.27612	0.01917	0.00551	2.42823e-05	1.55867e-09	0.0247	0.01547	0.00816	4.17241e-05	8.36198e-10	0.02367	0.00713	0.00539	2.78317e-05	4.12102e-08	0.01255
18.82	821.365	339.988	0.29275	0.22557														0.27751	0.01912	0.00561	2.53711e-05	1.67315e-09	0.02476	0.01543	0.0083	4.36172e-05	9.01837e-10	0.02377	0.00707	0.00547	2.93841e-05	4.42154e-08	0.01257
18.88	797.365	382.028	0.32392	0.22557														0.2789	0.01906	0.00572	2.65562e-05	1.80145e-09	0.02481	0.01538	0.00844	4.55874e-05	9.7244e-10	0.02387	0.00701	0.00556	3.10151e-05	4.74306e-08	0.0126
18.94	841.365	369.288	0.30503	0.22557														0.28	0.019	0.00583	2.77913e-05	1.93921e-09	0.02486	0.01533	0.00859	4.76374e-05	1.04837e-09	0.02396	0.00696	0.00562	3.23637e-05	5.0133e-08	0.01261
19	903.365	395.018	0.30424	0.22557														0.28029	0.01893	0.00595	2.90782e-05	2.0871e-09	0.02491	0.01527	0.00873	4.97699e-05	1.13e-09	0.02405	0.00694	0.00564	3.2728e-05	5.08697e-08	0.01262
19.06	902.365	307.103	0.25392	0.22557														0.28168	0.01886	0.00606	3.04188e-05	2.24584e-09	0.02496	0.01522	0.00887	5.19878e-05	1.21776e-09	0.02414	0.00688	0.00573	3.45265e-05	5.45476e-08	0.01264
19.12	1050.36	481.523	0.31433	0.22557														0.28307	0.01879	0.00618	3.1815e-05	2.41618e-09	0.025	0.01516	0.00902	5.42941e-05	1.31208e-09	0.02423	0.00681	0.00581	3.64142e-05	5.84802e-08	0.01266
19.18	927.365	238.978	0.2049	0.22557														0.28446	0.01871	0.00629	3.32689e-05	2.59894e-09	0.02504	0.01514	0.00905	5.48378e-05	1.33477e-09	0.02425	0.00675	0.00589	3.83952e-05	6.26841e-08	0.01268
19.24	973.365	173.068	0.15096	0.22557														0.28586	0.01869	0.00632	3.3612e-05	2.64286e-09	0.02504	0.01509	0.00916	5.66916e-05	1.41343e-09	0.02431	0.00668	0.00598	4.04733e-05	6.71772e-08	0.0127
19.3	1060.36	232.673	0.17994	0.22557														0.28725	0.01863	0.00641	3.47825e-05	2.79498e-09	0.02507	0.01503	0.00931	5.91836e-05	1.52232e-09	0.02439	0.00661	0.00606	4.26527e-05	7.19784e-08	0.01272
19.36	784.365	480.133	0.3797	0.22557														0.28864	0.01854	0.00652	3.63579e-05	3.00523e-09	0.0251	0.01495	0.00946	6.17732e-05	1.63928e-09	0.02447	0.00654	0.00615	4.49377e-05	7.71079e-08	0.01274
19.42	1435.36	534.798	0.27145	0.22557														0.29	0.01845	0.00664	3.79974e-05	3.23066e-09	0.02513	0.01488	0.0096	6.44635e-05	1.76488e-09	0.02455	0.00648	0.00623	4.72799e-05	8.24648e-08	0.01275
19.48	822.365	363.903	0.30676	0.22557														0.29003	0.01835	0.00676	3.9703e-05	3.47234e-09	0.02516	0.0148	0.00975	6.72581e-05	1.89973e-09	0.02462	0.00647	0.00623	4.73328e-05	8.25869e-08	0.01275
19.54	990.365	265.623	0.21149	0.22557														0.29142	0.01826	0.00688	4.14772e-05	3.73137e-09	0.02518	0.01472	0.0099	7.01602e-05	2.0445e-09	0.02469	0.0064	0.00632	4.98424e-05	8.84381e-08	0.01277
19.6	737.365	526.128	0.41641	0.22557														0.29281	0.01815	0.007	4.33223e-05	4.00895e-09	0.0252	0.01464	0.01004	7.31733e-05	2.19986e-09	0.02476	0.00633	0.0064	5.24714e-05	9.46855e-08	0.01279
19.66	854.365	227.183	0.21005	0.22557														0.2942	0.01805	0.00712	4.52407e-05	4.30634e-09	0.02521	0.0146	0.01011	7.44643e-05	2.26801e-09	0.02478	0.00626	0.00649	5.52246e-05	1.01355e-07	0.0128
19.72	839.365	74.4584	0.08148	0.22557														0.2956	0.018	0.00717	4.60634e-05	4.43661e-09	0.02522	0.01455	0.01019	7.63011e-05	2.36658e-09	0.02482	0.00619	0.00657	5.8107e-05	1.08472e-07	0.01282
19.78	959.365	-4.74158	-0.00497	0.22557														0.29699	0.01793	0.00724	4.72349e-05	4.6249e-09	0.02523	0.01446	0.01034	7.95472e-05	2.54544e-09	0.02488	0.00612	0.00665	6.11239e-05	1.16068e-07	0.01283
19.84	937.365	267.128	0.22178	0.22557														0.29838	0.01782	0.00737	4.93074e-05	4.96607e-09	0.02524	0.01437	0.01049	8.29153e-05	2.73729e-09	0.02494	0.00604	0.00674	6.42806e-05	1.24171e-07	0.01284
19.9	771.365	218.238	0.22053	0.22557														0.29977	0.0177	0.00749	5.1461e-05	5.33137e-09	0.02524	0.01428	0.01063	8.64093e-05	2.94303e-09	0.025	0.00597	0.00682	6.75826e-05	1.32814e-07	0.01286
19.96	722.365	126.403	0.14893	0.22557														0.3	0.01758	0.00761	5.36982e-05	5.72243e-09	0.02525	0.01418	0.01078	9.00331e-05	3.16362e-09	0.02505	0.00596	0.00683	6.81434e-05	1.34298e-07	0.01286
20.02	852.365	116.353	0.12011	0.22557														0.30116	0.01746	0.00774	5.60218e-05	6.14098e-09	0.02525	0.01408	0.01093	9.37907e-05	3.40008e-09	0.0251	0.0059	0.0069	7.10357e-05	1.42031e-07	0.01287
20.08	799.365	286.858	0.26409	0.22557														0.30255	0.01733	0.00786	5.84346e-05	6.58888e-09	0.02525	0.01398	0.01108	9.76862e-05	3.65352e-09	0.02515	0.00582	0.00698	7.46456e-05	1.51858e-07	0.01288
20.14	930.365	225.723	0.19525	0.22557														0.30394	0.0172	0.00799	6.09396e-05	7.06807e-09	0.02524	0.01391	0.01116	0.000100109	3.81538e-09	0.02518	0.00575	0.00707	7.84185e-05	1.62334e-07	0.01289
20.2	921.365	290.488	0.23971	0.22557														0.30534	0.01712	0.00806	6.24993e-05	7.3737e-09	0.02524	0.01387	0.01122	0.000101724	3.92508e-09	0.02519	0.00567	0.00715	8.23605e-05	1.73499e-07	0.0129
20.26	1027.36	370.478	0.26504	0.22557														0.30673	0.01706	0.00811	6.35396e-05	7.58065e-09	0.02524	0.01376	0.01137	0.000105908	4.21601e-09	0.02524	0.0056	0.00723	8.6478e-05	1.85396e-07	0.01291
20.32	945.365	340.448	0.26477	0.22557														0.30812	0.01693	0.00824	6.62378e-05	8.12883e-09	0.02523	0.01365	0.01151	0.000110243	4.52763e-09	0.02528	0.00552	0.00731	9.07777e-05	1.98071e-07	0.01292
20.38	910.365	364.423	0.28587	0.22557														0.30951	0.01679	0.00836	6.90371e-05	8.71496e-09	0.02522	0.01354	0.01166	0.000114733	4.86134e-09	0.02531	0.00545	0.00739	9.52661e-05	2.1157e-07	0.01293
20.44	965.365	440.748	0.31345	0.22557														0.31	0.01664	0.00849	7.19409e-05	9.34154e-09	0.0252	0.01342	0.0118	0.000119382	5.21863e-09	0.02535	0.00542	0.00742	9.68947e-05	2.16536e-07	0.01293
20.5	715.365	257.998	0.26506	0.22557														0.3109	0.0165	0.00861	7.49522e-05	1.00112e-08	0.02518	0.01331	0.01195	0.000124196	5.6011e-09	0.02538	0.00537	0.00747	9.99504e-05	2.25947e-07	0.01294
20.56	868.365	235.993	0.21369	0.22557														0.31229	0.01635	0.00874	7.80745e-05	1.07269e-08	0.02517	0.01319	0.01209	0.00012918	6.01044e-09	0.02541	0.0053	0.00755	0.000104838	2.41253e-07	0.01295
20.62	781.365	238.388	0.23377	0.22557														0.31368	0.0162	0.00887	8.13111e-05	1.14914e-08	0.02514	0.01309	0.01221	0.000133246	6.3546e-09	0.02543	0.00522	0.00762	0.000109935	2.57547e-07	0.01295
20.68	1010.36	375.923	0.27117	0.22557														0.31508	0.01608	0.00896	8.39558e-05	1.21332e-08	0.02512	0.01306	0.01224	0.000134337	6.44844e-09	0.02543	0.00514	0.0077	0.00011525	2.74888e-07	0.01296
20.74	693.365	400.868	0.36635	0.22557														0.31647	0.01604	0.00899	8.46655e-05	1.23081e-08	0.02512	0.01294	0.01238	0.000139673	6.91703e-09	0.02546	0.00507	0.00778	0.00012079	2.93339e-07	0.01297
20.8	940.365	159.873	0.14531	0.22557														0.31786	0.01589	0.00912	8.81413e-05	1.31802e-08	0.02509	0.01281	0.01252	0.000145193	7.41823e-09	0.02548	0.00499	0.00785	0.000126564	3.12969e-07	0.01297
20.86	1045.36	326.948	0.23825	0.22557														0.31925	0.01573	0.00924	9.17419e-05	1.41115e-08	0.02506	0.01269	0.01266	0.000150901	7.9542e-09	0.0255	0.00492	0.00793	0.000132578	3.33847e-07	0.01298
20.92	871.365	116.738	0.11814	0.22557														0.32	0.01557	0.00937	9.54711e-05	1.51056e-08	0.02503	0.01256	0.0128	0.000156804	8.52725e-09	0.02551	0.00488	0.00797	0.000135927	3.45657e-07	0.01298
20.98	900.365	184.273	0.16989	0.22557														0.32064	0.01541	0.00949	9.93327e-05	1.61666e-08	0.025	0.01243	0.01294	0.000162907	9.13981e-09	0.02553	0.00484	0.008	0.000138843	3.56049e-07	0.01298
21.04	701.365	313.188	0.3087	0.22557														0.32203	0.01524	0.00962	0.000103331	1.72987e-08	0.02496	0.01229	0.01307	0.000169213	9.79449e-09	0.02554	0.00477	0.00807	0.000145365	3.79654e-07	0.01298
21.1	950.365	365.023	0.2775	0.22557														0.32342	0.01507	0.00975	0.000107468	1.85066e-08	0.02493	0.01216	0.0132	0.000175588	1.04784e-08	0.02554	0.00469	0.00814	0.000152154	4.04746e-07	0.01299
21.16	857.365	269.928	0.23945	0.22557														0.32481	0.01491	0.00987	0.000111656	1.97663e-08	0.02489	0.01216	0.01321	0.000175731	1.0494e-08	0.02554	0.00461	0.00821	0.000159218	4.31413e-07	0.01299
21.22	672.365	421.653	0.38542	0.22557														0.32621	0.01491	0.00987	0.00011175	1.9795e-08	0.02489	0.01203	0.01334	0.000182463	1.12413e-08	0.02555	0.00454	0.00828	0.000166566	4.59748e-07	0.01299
21.28	887.365	354.378	0.28539	0.22557														0.3276	0.01474	0.00999	0.00011618	2.11689e-08	0.02485	0.01189	0.01347	0.000189417	1.20395e-08	0.02555	0.00446	0.00835	0.000174209	4.89848e-07	0.01299
21.34	696.365	194.613	0.21843	0.22557														0.32899	0.01456	0.01012	0.000120763	2.26339e-08	0.0248	0.01175	0.01361	0.000196598	1.28919e-08	0.02555	0.00439	0.00842	0.000182154	5.21819e-07	0.01299
21.4	798.365	332.943	0.2943	0.22557														0.33	0.01439	0.01024	0.000125501	2.41956e-08	0.02476	0.01161	0.01374	0.000204012	1.3802e-08	0.02555	0.00434	0.00847	0.000188122	5.46284e-07	0.01299
21.46	513.365	400.168	0.43804	0.22557														0.33038	0.01422	0.01036	0.000130401	2.586e-08	0.02471	0.01147	0.01386	0.000211665	1.47734e-08	0.02555	0.00432	0.00849	0.000190411	5.55768e-07	0.01299
21.52	686.365	526.463	0.43408	0.22557														0.33177	0.01404	0.01049	0.000135465	2.76335e-08	0.02466	0.01133	0.01399	0.000219561	1.58102e-08	0.02554	0.00424	0.00855	0.000198991	5.91812e-07	0.01299
21.58	1039.36	83.4584	0.07433	0.22557														0.33316	0.01386	0.01061	0.000140699	2.95229e-08	0.02461	0.01119	0.01412	0.000227709	1.69164e-08	0.02553	0.00417	0.00862	0.000207903	6.30071e-07	0.01299
21.64	902.365	252.103	0.21837	0.22557														0.33455	0.01369	0.01073	0.000146107	3.15355e-08	0.02456	0.01116	0.01414	0.000229082	1.71065e-08	0.02553	0.0041	0.00868	0.000217157	6.70674e-07	0.01299
21.7	1043.36	322.118	0.2359	0.22557														0.33595	0.01366	0.01075	0.000147019	3.18809e-08	0.02455	0.01105	0.01424	0.000236113	1.80966e-08	0.02552	0.00402	0.00874	0.000226764	7.13755e-07	0.01299
21.76	642.365	336.203	0.34357	0.22557														0.33734	0.01351	0.01085	0.000151693	3.36787e-08	0.02451	0.0109	0.01436	0.00024478	1.93553e-08	0.02551	0.00395	0.0088	0.000236734	7.59456e-07	0.01299
21.82	926.365	319.063	0.25619	0.22557														0.33873	0.01333	0.01097	0.000157463	3.59606e-08	0.02445	0.01076	0.01448	0.000253715	2.06976e-08	0.02549	0.00388	0.00886	0.000247078	8.07928e-07	0.01299
21.88	825.365	417.648	0.336	0.22557														0.34	0.01315	0.01109	0.00016342	3.83897e-08	0.0244	0.01061	0.0146	0.000262927	2.21286e-08	0.02547	0.00381	0.00891	0.000256864	8.54769e-07	0.01298
21.94	1126.36	54.0634	0.0458	0.22557														0.34012	0.01296	0.0112	0.00016957	4.09749e-08	0.02434	0.01047	0.01471	0.000272419	2.36541e-08	0.02545	0.00381	0.00892	0.000257806	8.59326e-07	0.01298
22	801.365	278.688	0.25803	0.22557														0.34151	0.01278	0.01132	0.000175917	4.37258e-08	0.02428	0.01032	0.01483	0.0002822	2.52798e-08	0.02543	0.00374	0.00897	0.000268929	9.13817e-07	0.01298
22.06	606.365	318.263	0.34421	0.22557														0.3429	0.0126	0.01143	0.000182466	4.66523e-08	0.02422	0.01017	0.01494	0.000292276	2.7012e-08	0.0254	0.00366	0.00903	0.000280459	9.71576e-07	0.01297
22.12	756.365	280.513	0.27054	0.22557														0.34429	0.01242	0.01155	0.000189223	4.9765e-08	0.02415	0.01012	0.01498	0.000295899	2.76492e-08	0.02539	0.00359	0.00908	0.000292407	1.03279e-06	0.01297
22.18	670.365	208.823	0.23752	0.22557														0.34569	0.01235	0.01159	0.000191655	5.09088e-08	0.02413	0.01003	0.01505	0.000302652	2.88573e-08	0.02538	0.00353	0.00913	0.000304784	1.09764e-06	0.01296
22.24	789.365	-25.2916	-0.0331	0.22557														0.34708	0.01223	0.01166	0.000196192	5.30752e-08	0.02409	0.00988	0.01515	0.000313336	3.08226e-08	0.02535	0.00346	0.00918	0.000317602	1.16634e-06	0.01296
22.3	1034.36	406.883	0.28231	0.22557														0.34847	0.01205	0.01177	0.000203378	5.65945e-08	0.02403	0.00973	0.01526	0.000324335	3.29155e-08	0.02531	0.00339	0.00923	0.000330872	1.2391e-06	0.01295
22.36	1065.36	279.248	0.20768	0.22557														0.34986	0.01187	0.01188	0.000210786	6.03356e-08	0.02396	0.00958	0.01536	0.000335655	3.51437e-08	0.02528	0.00332	0.00928	0.000344606	1.31614e-06	0.01294
22.42	943.365	3.61842	0.00382	0.22557														0.35	0.01168	0.01199	0.000218422	6.43115e-08	0.02389	0.00944	0.01546	0.000347303	3.75155e-08	0.02524	0.00331	0.00928	0.000346016	1.32415e-06	0.01294
22.48	595.365	269.198	0.31137	0.22557														0.35125	0.0115	0.0121	0.000226291	6.85361e-08	0.02382	0.00929	0.01555	0.000359285	4.00395e-08	0.0252	0.00325	0.00932	0.000358817	1.3977e-06	0.01294
22.54	913.365	314.168	0.25593	0.22557														0.35264	0.01132	0.0122	0.000234398	7.30241e-08	0.02375	0.00914	0.01565	0.000371608	4.27251e-08	0.02516	0.00319	0.00937	0.000373516	1.48403e-06	0.01293
22.6	1028.36	226.393	0.18043	0.22557														0.35403	0.01113	0.01231	0.000242749	7.77909e-08	0.02368	0.00906	0.0157	0.000378402	4.42447e-08	0.02514	0.00312	0.00941	0.000388715	1.57539e-06	0.01292
22.66	615.365	846.498	0.57905	0.39422														0.35543	0.01103	0.01236	0.000247357	8.04845e-08	0.02365	0.009	0.01574	0.00038428	4.5582e-08	0.02512	0.00306	0.00945	0.000404427	1.67205e-06	0.01291
22.72	621.365	700.988	0.53011	0.39422														0.35682	0.01095	0.01241	0.000251348	8.28529e-08	0.02361	0.00885	0.01583	0.000397308	4.86206e-08	0.02508	0.00299	0.00949	0.000420664	1.77429e-06	0.0129
22.78	903.365	527.018	0.36845	0.39422														0.35821	0.01077	0.01251	0.000260201	8.82271e-08	0.02354	0.0087	0.01592	0.000410697	5.18516e-08	0.02503	0.00293	0.00952	0.000437438	1.88243e-06	0.01289
22.84	746.365	468.363	0.38557	0.39422														0.3596	0.01059	0.01261	0.000269314	9.39318e-08	0.02347	0.00856	0.016	0.000424455	5.52867e-08	0.02498	0.00287	0.00956	0.000454762	1.99676e-06	0.01288
22.9	624.365	593.733	0.48743	0.39422														0.36	0.0104	0.01271	0.000278693	9.9986e-08	0.02339	0.00841	0.01608	0.000438589	5.89379e-08	0.02493	0.00285	0.00957	0.000459851	2.03086e-06	0.01288
22.96	639.365	387.458	0.37734	0.39422														0.36099	0.01022	0.0128	0.000288342	1.0641e-07	0.02332	0.00827	0.01616	0.000453107	6.28181e-08	0.02488	0.0028	0.00959	0.000472649	2.11763e-06	0.01287
23.02	855.365	296.098	0.25715	0.22557														0.36238	0.01004	0.0129	0.000298267	1.13224e-07	0.02324	0.00812	0.01623	0.000468014	6.69408e-08	0.02482	0.00274	0.00962	0.00049111	2.24539e-06	0.01286
23.08	998.365	205.943	0.17101	0.22557														0.36377	0.00986	0.01299	0.000308475	1.20452e-07	0.02316	0.00802	0.01629	0.000479094	7.00966e-08	0.02478	0.00268	0.00965	0.000510159	2.38039e-06	0.01285
23.14	1080.36	312.973	0.22462	0.22557														0.36517	0.00973	0.01306	0.000316072	1.25976e-07	0.02311	0.00798	0.01631	0.000483318	7.13202e-08	0.02477	0.00262	0.00968	0.000529809	2.52301e-06	0.01284
23.2	811.365	114.838	0.12399	0.22557														0.36656	0.00969	0.01308	0.00031897	1.28116e-07	0.02308	0.00783	0.01637	0.000499026	7.59715e-08	0.02471	0.00256	0.00971	0.000550071	2.67367e-06	0.01282
23.26	766.365	318.663	0.29369	0.22557														0.36795	0.00951	0.01317	0.000329758	1.36242e-07	0.02301	0.00769	0.01644	0.000515144	8.09104e-08	0.02465	0.0025	0.00973	0.000570958	2.83277e-06	0.01281
23.32	1002.36	313.603	0.23831	0.22557														0.36934	0.00933	0.01325	0.000340845	1.44855e-07	0.02293	0.00755	0.0165	0.00053168	8.61537e-08	0.02458	0.00245	0.00975	0.000592484	3.00076e-06	0.0128
23.38	546.365	466.363	0.4605	0.22557														0.37	0.00916	0.01334	0.000352236	1.53982e-07	0.02285	0.00741	0.01656	0.000548641	9.17191e-08	0.02452	0.00242	0.00976	0.000602932	3.08377e-06	0.01279
23.44	758.365	166.343	0.17989	0.22557														0.37073	0.00898	0.01342	0.000363938	1.63653e-07	0.02276	0.00727	0.01662	0.000566034	9.7625e-08	0.02445	0.00239	0.00977	0.00061466	3.1781e-06	0.01278
23.5	452.365	385.353	0.46	0.22557														0.37212	0.00881	0.0135	0.000375956	1.73898e-07	0.02268	0.00713	0.01667	0.000583864	1.03891e-07	0.02438	0.00233	0.00979	0.000637499	3.36526e-06	0.01277
23.56	826.365	199.563	0.19452	0.22557														0.37351	0.00864	0.01358	0.000388296	1.84748e-07	0.0226	0.007	0.01672	0.000600544	1.09949e-07	0.02432	0.00228	0.00981	0.000661014	3.56276e-06	0.01275
23.62	877.365	266.228	0.2328	0.22557														0.3749	0.00848	0.01364	0.000399856	1.95219e-07	0.02252	0.00699	0.01672	0.00060214	1.10538e-07	0.02432	0.00222	0.00982	0.000685218	3.77112e-06	0.01274
23.68	1070.36	247.823	0.188	0.22557														0.3763	0.00847	0.01365	0.000400963	1.96237e-07	0.02252	0.00685	0.01677	0.000620867	1.17588e-07	0.02424	0.00217	0.00983	0.000710121	3.99089e-06	0.01272
23.74	835.365	340.798	0.28975	0.22557														0.37769	0.0083	0.01372	0.000413962	2.084e-07	0.02243	0.00672	0.01681	0.000640054	1.25062e-07	0.02417	0.00212	0.00985	0.000735737	4.22265e-06	0.0127
23.8	675.365	315.398	0.31834	0.39422														0.37908	0.00813	0.01379	0.000427301	2.21275e-07	0.02235	0.00658	0.01685	0.000659705	1.32987e-07	0.0241	0.00207	0.00985	0.000762077	4.467e-06	0.01269
23.86	781.365	579.388	0.42579	0.39422														0.38	0.00796	0.01386	0.000440984	2.34899e-07	0.02226	0.00645	0.01689	0.000679828	1.41385e-07	0.02402	0.00203	0.00986	0.000779916	4.63597e-06	0.01268
23.92	428.365	635.393	0.59731	0.39422														0.38047	0.0078	0.01393	0.000455018	2.49314e-07	0.02218	0.00632	0.01692	0.000700429	1.50286e-07	0.02394	0.00202	0.00986	0.000789154	4.72458e-06	0.01267
23.98	1016.36	189.413	0.15709	0.22557														0.38186	0.00763	0.01399	0.000469406	2.64562e-07	0.02209	0.00618	0.01695	0.000721515	1.59715e-07	0.02386	0.00197	0.00987	0.000816979	4.99605e-06	0.01265
24.04	1184.36	125.133	0.09556	0.22557														0.38325	0.00747	0.01405	0.000484157	2.80688e-07	0.02201	0.00605	0.01698	0.000743091	1.69704e-07	0.02378	0.00192	0.00987	0.000845564	5.28209e-06	0.01264
24.1	1076.36	9.31342	0.00858	0.22557														0.38464	0.00731	0.01411	0.000499273	2.9774e-07	0.02192	0.00604	0.01698	0.000745292	1.70742e-07	0.02377	0.00187	0.00987	0.00087492	5.58342e-06	0.01262
24.16	1033.36	162.968	0.13622	0.22557														0.38604	0.0073	0.01411	0.000500817	2.99511e-07	0.02191	0.00593	0.017	0.000765165	1.80282e-07	0.0237	0.00182	0.00987	0.000905059	5.90081e-06	0.0126
24.22	1030.36	175.223	0.14534	0.22557														0.38743	0.00715	0.01416	0.000514763	3.15767e-07	0.02183	0.0058	0.01702	0.000787742	1.91482e-07	0.02361	0.00177	0.00986	0.00093599	6.23503e-06	0.01258
24.28	761.365	60.0884	0.07315	0.22557														0.38882	0.007	0.01421	0.00053063	3.3482e-07	0.02174	0.00567	0.01704	0.000810828	2.03339e-07	0.02352	0.00173	0.00986	0.000967726	6.5869e-06	0.01256
24.34	904.365	79.9334	0.08121	0.22557														0.39	0.00684	0.01426	0.00054688	3.54954e-07	0.02165	0.00555	0.01705	0.000834429	2.15889e-07	0.02344	0.00169	0.00985	0.000995305	6.90011e-06	0.01254
24.4	895.365	206.698	0.18756	0.22557														0.39021	0.00669	0.01431	0.000563519	3.76226e-07	0.02156	0.00542	0.01706	0.000858551	2.29168e-07	0.02335	0.00168	0.00985	0.001	6.95728e-06	0.01254
24.46	845.365	413.948	0.32871	0.22557														0.3916	0.00654	0.01435	0.000580552	3.98696e-07	0.02147	0.0053	0.01707	0.000883199	2.43217e-07	0.02326	0.00164	0.00984	0.00103	7.34707e-06	0.01252
24.52	1182.36	99.3034	0.07748	0.22557														0.39299	0.00639	0.0144	0.000597984	4.22425e-07	0.02138	0.00518	0.01707	0.000908379	2.58078e-07	0.02316	0.00159	0.00983	0.00107	7.7572e-06	0.0125
24.58	842.365	74.2034	0.08096	0.22557														0.39438	0.00624	0.01443	0.000615819	4.47481e-07	0.02129	0.00515	0.01707	0.000915725	2.62511e-07	0.02314	0.00155	0.00982	0.0011	8.18863e-06	0.01248
24.64	976.365	-46.1866	-0.04965	0.22557														0.39578	0.0062	0.01444	0.000621028	4.54946e-07	0.02127	0.00506	0.01707	0.000934096	2.73793e-07	0.02307	0.00151	0.0098	0.00114	8.64239e-06	0.01246
24.7	999.365	167.858	0.14381	0.22557														0.39717	0.0061	0.01447	0.000634065	4.73931e-07	0.0212	0.00495	0.01707	0.000960356	2.9041e-07	0.02298	0.00147	0.00979	0.00118	9.11952e-06	0.01244
24.76	798.365	122.943	0.13344	0.22557														0.39856	0.00595	0.0145	0.000652724	5.01847e-07	0.02111	0.00483	0.01706	0.000987162	3.07975e-07	0.02288	0.00143	0.00977	0.00121	9.62113e-06	0.01242
24.82	1124.36	136.233	0.10807	0.22557														0.39995	0.00581	0.01453	0.000671802	5.31304e-07	0.02102	0.00472	0.01705	0.00101	3.26539e-07	0.02278	0.00139	0.00975	0.00125	1.01484e-05	0.0124
24.88	1306.36	98.7634	0.07029	0.22557														0.4	0.00567	0.01456	0.000691304	5.62382e-07	0.02092	0.0046	0.01703	0.00104	3.46155e-07	0.02268	0.00139	0.00975	0.00125	1.01678e-05	0.0124
24.94	1462.36	217.503	0.12948	0.22557														0.40134	0.00553	0.01459	0.000711235	5.95163e-07	0.02083	0.00449	0.01702	0.00107	3.66879e-07	0.02258	0.00135	0.00973	0.00129	1.07024e-05	0.01238
25	1030.36	148.223	0.12576	0.22557														0.40273	0.0054	0.01461	0.000731598	6.29732e-07	0.02074	0.00438	0.017	0.0011	3.88768e-07	0.02248	0.00131	0.0097	0.00133	1.12846e-05	0.01236
25.06	1075.36	233.398	0.17834	0.22557														0.40412	0.00527	0.01463	0.000752399	6.6618e-07	0.02064	0.00433	0.01698	0.00111	3.99587e-07	0.02243	0.00127	0.00967	0.00137	1.1896e-05	0.01233
25.12	904.365	305.933	0.25278	0.22557														0.40552	0.0052	0.01463	0.00076243	6.84171e-07	0.0206	0.00428	0.01697	0.00113	4.11883e-07	0.02238	0.00124	0.00965	0.00141	1.25382e-05	0.01231
25.18	744.365	452.533	0.37809	0.22557														0.40691	0.00513	0.01464	0.000773642	7.04601e-07	0.02055	0.00417	0.01694	0.00116	4.36288e-07	0.02227	0.0012	0.00962	0.00146	1.32125e-05	0.01229
25.24	729.365	552.808	0.43115	0.22557														0.4083	0.005	0.01465	0.00079533	7.45094e-07	0.02045	0.00407	0.01691	0.00119	4.6205e-07	0.02217	0.00117	0.00958	0.0015	1.39204e-05	0.01227
25.3	1002.36	286.603	0.22235	0.22557														0.40969	0.00488	0.01466	0.000817468	7.87762e-07	0.02036	0.00396	0.01688	0.00122	4.89238e-07	0.02206	0.00113	0.00955	0.00155	1.46633e-05	0.01225
25.36	1048.36	106.693	0.09237	0.22557														0.41	0.00475	0.01467	0.00084006	8.32711e-07	0.02026	0.00386	0.01684	0.00125	5.17926e-07	0.02195	0.00113	0.00954	0.00156	1.4834e-05	0.01224
25.42	771.365	261.238	0.25299	0.22557														0.42	0.00463	0.01468	0.000863109	8.80055e-07	0.02017	0.00376	0.0168	0.00129	5.4819e-07	0.02185	0.000903488	0.00925	0.00191	2.14262e-05	0.01208
25.48	894.365	504.783	0.36078	0.22557														0.42082	0.00451	0.01468	0.000886618	9.29911e-07	0.02007	0.00367	0.01675	0.00132	5.8011e-07	0.02174	0.000886882	0.00922	0.00194	2.20729e-05	0.01207
25.54	940.365	392.873	0.29468	0.22557														0.42221	0.00439	0.01467	0.000910592	9.82401e-07	0.01997	0.0036	0.01672	0.00134	6.02188e-07	0.02166	0.000859277	0.00917	0.00199	2.32105e-05	0.01205
25.6	1160.36	254.173	0.17969	0.22557														0.4236	0.00431	0.01467	0.000926716	1.01865e-06	0.01991	0.00357	0.0167	0.00135	6.1377e-07	0.02163	0.000832347	0.00912	0.00205	2.4402e-05	0.01202
25.66	1713.36	260.168	0.13183	0.22557														0.42499	0.00427	0.01467	0.000935032	1.03765e-06	0.01988	0.00348	0.01665	0.00139	6.49257e-07	0.02151	0.000806084	0.00907	0.0021	2.56497e-05	0.012
25.72	1332.36	101.553	0.07082	0.22557														0.42639	0.00416	0.01466	0.000959943	1.0958e-06	0.01978	0.00338	0.0166	0.00142	6.86663e-07	0.0214	0.000780477	0.00902	0.00216	2.69559e-05	0.01198
25.78	991.365	134.538	0.11949	0.22557														0.42778	0.00404	0.01465	0.000985327	1.15698e-06	0.01968	0.00329	0.01654	0.00146	7.26083e-07	0.02129	0.000755517	0.00896	0.00221	2.83232e-05	0.01196
25.84	974.365	-2.01658	-0.00207	0.22557														0.42917	0.00393	0.01464	0.00101	1.22134e-06	0.01958	0.0032	0.01648	0.00149	7.67618e-07	0.02117	0.000731194	0.0089	0.00227	2.97541e-05	0.01194
25.9	1092.36	226.953	0.17202	0.22557														0.43	0.00383	0.01462	0.00104	1.28903e-06	0.01949	0.00312	0.01641	0.00153	8.11372e-07	0.02106	0.00071697	0.00887	0.00231	3.064e-05	0.01192
25.96	544.365	117.533	0.17757	0.22557														0.43056	0.00372	0.0146	0.00106	1.36021e-06	0.01939	0.00303	0.01635	0.00157	8.57453e-07	0.02094	0.000707498	0.00885	0.00233	3.12513e-05	0.01192
26.02	681.365	169.888	0.19957	0.22557														0.43195	0.00362	0.01458	0.00109	1.43505e-06	0.01929	0.00296	0.01629	0.0016	8.98484e-07	0.02084	0.000684419	0.00879	0.00239	3.28174e-05	0.01189
26.08	668.365	290.993	0.30332	0.22557														0.43334	0.00353	0.01456	0.00112	1.50157e-06	0.0192	0.00294	0.01628	0.00161	9.05976e-07	0.02083	0.000661947	0.00873	0.00245	3.44553e-05	0.01187
26.14	888.365	90.2934	0.09226	0.22557														0.43473	0.00351	0.01455	0.00112	1.5137e-06	0.01919	0.00286	0.0162	0.00164	9.57061e-07	0.02071	0.000640072	0.00867	0.00251	3.6168e-05	0.01185
26.2	901.365	291.188	0.24417	0.22557														0.43613	0.00341	0.01453	0.00115	1.59636e-06	0.01909	0.00278	0.01613	0.00168	1.01083e-06	0.02059	0.000618783	0.0086	0.00257	3.79585e-05	0.01183
26.26	913.365	193.168	0.17457	0.22557														0.43752	0.00331	0.01449	0.00118	1.68321e-06	0.01899	0.0027	0.01605	0.00172	1.06741e-06	0.02047	0.00059807	0.00854	0.00264	3.98298e-05	0.01181
26.32	583.365	312.218	0.34862	0.39422														0.43891	0.00322	0.01446	0.00121	1.77444e-06	0.01889	0.00262	0.01596	0.00176	1.12694e-06	0.02035	0.000577923	0.00847	0.0027	4.17854e-05	0.01179
26.38	664.365	719.333	0.51986	0.39422														0.44	0.00312	0.01442	0.00124	1.87025e-06	0.01879	0.00255	0.01588	0.0018	1.18957e-06	0.02023	0.000562513	0.00842	0.00275	4.33799e-05	0.01178
26.44	602.365	691.603	0.53448	0.39422														0.4403	0.00303	0.01438	0.00127	1.97085e-06	0.01868	0.00247	0.01579	0.00184	1.25542e-06	0.02011	0.000558332	0.00841	0.00276	4.38285e-05	0.01177
26.5	707.365	611.678	0.46373	0.39422														0.44169	0.00294	0.01434	0.0013	2.07646e-06	0.01858	0.0024	0.0157	0.00189	1.32467e-06	0.01999	0.000539285	0.00834	0.00283	4.59626e-05	0.01175
26.56	658.365	461.843	0.41228	0.39422														0.44308	0.00285	0.0143	0.00133	2.18731e-06	0.01848	0.0024	0.0157	0.00189	1.32723e-06	0.01999	0.000520774	0.00827	0.0029	4.81912e-05	0.01173
26.62	688.365	324.293	0.32024	0.39422														0.44447	0.00285	0.0143	0.00133	2.1914e-06	0.01848	0.00233	0.01561	0.00193	1.39747e-06	0.01987	0.000502787	0.0082	0.00296	5.05182e-05	0.01172
26.68	837.365	293.628	0.25962	0.39422														0.44587	0.00277	0.01425	0.00136	2.30363e-06	0.01838	0.00226	0.01551	0.00197	1.47398e-06	0.01975	0.000485315	0.00813	0.00303	5.29472e-05	0.0117
26.74	584.365	454.133	0.4373	0.39422														0.44726	0.00268	0.0142	0.00139	2.42566e-06	0.01828	0.00219	0.01542	0.00202	1.55438e-06	0.01963	0.000468346	0.00806	0.0031	5.54823e-05	0.01168
26.8	524.365	693.233	0.56934	0.39422														0.44865	0.0026	0.01415	0.00142	2.55367e-06	0.01818	0.00213	0.01532	0.00206	1.63885e-06	0.0195	0.000451871	0.00798	0.00317	5.81275e-05	0.01166
26.86	820.365	500.073	0.37872	0.39422														0.45	0.00252	0.01409	0.00146	2.68791e-06	0.01807	0.00206	0.01521	0.00211	1.72758e-06	0.01938	0.000436333	0.00791	0.00324	6.0806e-05	0.01165
26.92	999.365	467.858	0.31887	0.39422														0.45004	0.00244	0.01403	0.00149	2.82866e-06	0.01797	0.002	0.01511	0.00215	1.82075e-06	0.01926	0.00043588	0.00791	0.00324	6.08871e-05	0.01165
26.98	791.365	279.538	0.26103	0.39422														0.45143	0.00237	0.01397	0.00152	2.9762e-06	0.01787	0.00193	0.015	0.0022	1.91858e-06	0.01913	0.000420361	0.00783	0.00331	6.37653e-05	0.01163
27.04	859.365	350.758	0.28985	0.39422														0.45282	0.00229	0.01391	0.00156	3.13083e-06	0.01776	0.00192	0.01498	0.00221	1.94106e-06	0.01911	0.000405306	0.00776	0.00338	6.67667e-05	0.01161
27.1	324.365	785.233	0.70767	0.60323														0.45421	0.00228	0.01389	0.00157	3.16631e-06	0.01774	0.00187	0.01489	0.00224	2.02128e-06	0.01901	0.000390704	0.00768	0.00345	6.98957e-05	0.0116
27.16	403.365	794.518	0.66327	0.60323														0.45561	0.00222	0.01384	0.00159	3.29286e-06	0.01766	0.00182	0.01478	0.00229	2.12906e-06	0.01889	0.000376545	0.00761	0.00353	7.31573e-05	0.01158
27.22	408.365	762.093	0.65111	0.60323														0.457	0.00215	0.01377	0.00163	3.4626e-06	0.01756	0.00176	0.01466	0.00234	2.24215e-06	0.01876	0.000362819	0.00753	0.0036	7.65563e-05	0.01157
27.28	434.365	777.883	0.64169	0.60323														0.45839	0.00208	0.0137	0.00167	3.64039e-06	0.01745	0.0017	0.01455	0.00239	2.36079e-06	0.01864	0.000349516	0.00745	0.00367	8.00976e-05	0.01155
27.34	263.365	865.418	0.76668	0.60323														0.45978	0.00201	0.01363	0.0017	3.82657e-06	0.01735	0.00165	0.01443	0.00243	2.48523e-06	0.01851	0.000336627	0.00737	0.00375	8.37866e-05	0.01154
27.4	305.365	636.848	0.67591	0.60323														0.46	0.00195	0.01356	0.00174	4.02149e-06	0.01724	0.00154	0.01419	0.00253	2.75253e-06	0.01826	0.000334624	0.00736	0.00376	8.43843e-05	0.01153
27.46	375.365	576.898	0.60582	0.60323														0.46117	0.00188	0.01348	0.00178	4.22552e-06	0.01714	0.00152	0.01414	0.00255	2.81053e-06	0.01821	0.000324141	0.00729	0.00382	8.76284e-05	0.01152
27.52	483.365	814.718	0.62763	0.60323														0.46256	0.00182	0.0134	0.00181	4.43904e-06	0.01704	0.00149	0.01406	0.00258	2.89594e-06	0.01814	0.00031205	0.00721	0.0039	9.16287e-05	0.01151
27.58	555.365	592.598	0.51622	0.60323														0.46395	0.00179	0.01336	0.00183	4.52943e-06	0.01699	0.00144	0.01394	0.00263	3.04623e-06	0.01801	0.000300344	0.00713	0.00397	9.57931e-05	0.0115
27.64	433.365	904.968	0.67619	0.60323														0.46535	0.00176	0.01332	0.00185	4.66245e-06	0.01693	0.00139	0.01381	0.00269	3.20369e-06	0.01789	0.000289013	0.00705	0.00405	0.000100127	0.01148
27.7	879.365	730.058	0.45361	0.39422														0.46674	0.0017	0.01323	0.00189	4.89615e-06	0.01683	0.00135	0.01368	0.00274	3.36865e-06	0.01777	0.000278048	0.00697	0.00412	0.000104637	0.01147
27.76	812.365	586.753	0.41937	0.39422														0.46813	0.00164	0.01314	0.00193	5.14058e-06	0.01672	0.0013	0.01355	0.00279	3.54141e-06	0.01764	0.00026744	0.00688	0.0042	0.000109329	0.01146
27.82	858.365	546.843	0.38915	0.39422														0.46952	0.00159	0.01306	0.00197	5.39616e-06	0.01662	0.00126	0.01342	0.00284	3.72231e-06	0.01752	0.00025718	0.0068	0.00428	0.00011421	0.01145
27.88	1098.36	390.443	0.26225	0.39422														0.47	0.0014	0.01272	0.00212	6.41491e-06	0.01624	0.00121	0.01328	0.00289	3.91169e-06	0.0174	0.000253717	0.00677	0.0043	0.00011594	0.01145
27.94	958.365	381.343	0.28465	0.39422														0.47091	0.00138	0.01268	0.00213	6.53936e-06	0.0162	0.00119	0.0132	0.00293	4.02897e-06	0.01732	0.00024726	0.00672	0.00435	0.000119285	0.01144
28	877.365	519.228	0.37178	0.39422														0.4723	0.00133	0.01258	0.00217	6.85784e-06	0.01609	0.00117	0.01315	0.00295	4.10992e-06	0.01727	0.000237669	0.00663	0.00443	0.000124561	0.01143
28.06	941.365	481.788	0.33854	0.39422														0.47369	0.00128	0.01249	0.00222	7.19044e-06	0.01599	0.00113	0.01301	0.003	4.31735e-06	0.01715	0.0002284	0.00655	0.00451	0.000130046	0.01142
28.12	956.365	610.513	0.38964	0.39422														0.47509	0.00123	0.01238	0.00226	7.53772e-06	0.01588	0.00109	0.01288	0.00305	4.53437e-06	0.01703	0.000219445	0.00647	0.00459	0.000135746	0.01141
28.18	914.365	335.083	0.26819	0.39422														0.47648	0.00119	0.01228	0.0023	7.90024e-06	0.01578	0.00105	0.01274	0.00311	4.76138e-06	0.0169	0.000210794	0.00638	0.00467	0.000141669	0.0114
28.24	1018.36	544.243	0.34829	0.39422														0.47787	0.00115	0.01218	0.00234	8.27859e-06	0.01568	0.00101	0.0126	0.00316	4.99879e-06	0.01678	0.000202439	0.0063	0.00474	0.000147821	0.01139
28.3	617.365	400.328	0.39337	0.39422														0.47926	0.00111	0.01207	0.00239	8.67338e-06	0.01557	0.000978725	0.01246	0.00322	5.24702e-06	0.01666	0.000194373	0.00621	0.00482	0.00015421	0.01138
28.36	858.365	575.843	0.40151	0.39422														0.48	0.00107	0.01199	0.00242	8.99487e-06	0.01549	0.000943557	0.01232	0.00327	5.50652e-06	0.01654	0.000190193	0.00617	0.00486	0.000157711	0.01138
28.42	1207.36	484.178	0.28623	0.39422														0.48065	0.00106	0.01196	0.00243	9.08524e-06	0.01547	0.000916712	0.01221	0.00332	5.71817e-06	0.01645	0.000186586	0.00613	0.0049	0.000160845	0.01138
28.48	789.365	569.708	0.41919	0.39422														0.48204	0.00103	0.01185	0.00248	9.51481e-06	0.01536	0.000909434	0.01217	0.00333	5.77772e-06	0.01642	0.000179073	0.00605	0.00498	0.000167732	0.01137
28.54	611.365	468.838	0.43403	0.39422														0.48343	0.000987394	0.01174	0.00252	9.96277e-06	0.01526	0.000876336	0.01203	0.00339	6.06111e-06	0.0163	0.000171824	0.00596	0.00506	0.000174881	0.01136
28.6	760.365	373.173	0.32921	0.39422														0.48482	0.000950461	0.01163	0.00256	1.04298e-05	0.01516	0.00084424	0.01189	0.00344	6.35717e-06	0.01618	0.000164832	0.00588	0.00513	0.000182298	0.01136
28.66	659.365	538.758	0.44967	0.39422														0.48622	0.000914689	0.01152	0.00261	1.09166e-05	0.01505	0.000813124	0.01174	0.0035	6.6664e-06	0.01606	0.000158089	0.00579	0.00521	0.000189994	0.01135
28.72	793.365	294.368	0.27063	0.39422														0.48761	0.000880049	0.0114	0.00266	1.14239e-05	0.01495	0.000782968	0.0116	0.00356	6.98932e-06	0.01594	0.000151589	0.00571	0.00529	0.000197976	0.01135
28.78	932.365	394.553	0.29735	0.39422														0.489	0.000846517	0.01129	0.0027	1.19525e-05	0.01485	0.000753749	0.01145	0.00361	7.32646e-06	0.01583	0.000145325	0.00562	0.00537	0.000206254	0.01134
28.84	625.365	441.648	0.41391	0.39422														0.49	0.000814984	0.01118	0.00275	1.24869e-05	0.01475	0.000725447	0.01131	0.00367	7.67838e-06	0.01571	0.000140959	0.00556	0.00542	0.000212397	0.01134
28.9	1005.36	277.348	0.21622	0.39422														0.49039	0.000814065	0.01117	0.00275	1.25031e-05	0.01475	0.000698817	0.01116	0.00373	8.03485e-06	0.0156	0.000139288	0.00554	0.00544	0.000214836	0.01134
28.96	716.365	650.913	0.47607	0.39422														0.49178	0.000782667	0.01105	0.00279	1.30765e-05	0.01464	0.00069804	0.01116	0.00373	8.04564e-06	0.01559	0.000133473	0.00545	0.00552	0.000223732	0.01133
29.02	877.365	290.228	0.24857	0.39422														0.49317	0.000752298	0.01094	0.00284	1.36736e-05	0.01454	0.000671508	0.01101	0.00379	8.42884e-06	0.01548	0.000127872	0.00537	0.0056	0.000232952	0.01133
29.08	827.365	438.478	0.34639	0.39422														0.49456	0.000722932	0.01082	0.00289	1.42952e-05	0.01444	0.000645829	0.01087	0.00384	8.82858e-06	0.01536	0.00012248	0.00529	0.00567	0.000242504	0.01132
29.14	1189.36	235.708	0.1654	0.39422														0.49596	0.000694544	0.0107	0.00293	1.49422e-05	0.01434	0.000620984	0.01072	0.0039	9.24549e-06	0.01525	0.000117288	0.0052	0.00575	0.000252399	0.01132
29.2	736.365	458.213	0.38358	0.39422														0.49735	0.000667109	0.01058	0.00298	1.56154e-05	0.01424	0.000596951	0.01057	0.00396	9.68021e-06	0.01514	0.000112293	0.00512	0.00582	0.000262647	0.01132
29.26	742.365	329.703	0.30754	0.39422														0.49874	0.000640603	0.01045	0.00303	1.63158e-05	0.01414	0.000573711	0.01042	0.00402	1.01334e-05	0.01503	0.000107486	0.00504	0.0059	0.000273258	0.01132
29.32	592.365	554.453	0.48347	0.39422														0.5	0.000615001	0.01033	0.00307	1.70443e-05	0.01404	0.000551243	0.01028	0.00408	1.06058e-05	0.01491	0.000103287	0.00496	0.00596	0.000283199	0.01131
29.38	659.365	419.758	0.38898	0.39422														0.50013	0.00061103	0.01031	0.00308	1.71622e-05	0.01402	0.000529528	0.01013	0.00413	1.1098e-05	0.0148	0.000102862	0.00496	0.00597	0.000284242	0.01131
29.44	783.365	481.218	0.38054	0.39422														0.50152	0.000590279	0.01021	0.00312	1.78019e-05	0.01394	0.000526159	0.01011	0.00414	1.11778e-05	0.01479	9.84157e-05	0.00487	0.00604	0.000295611	0.01131
29.5	723.365	460.318	0.38889	0.39422														0.50291	0.000566414	0.01009	0.00317	1.85895e-05	0.01384	0.000508547	0.00998	0.00419	1.16108e-05	0.01469	9.41407e-05	0.00479	0.00612	0.000307376	0.01131
29.56	732.365	584.553	0.44388	0.39422														0.5043	0.000543382	0.00996	0.00321	1.94083e-05	0.01374	0.00048828	0.00983	0.00425	1.2145e-05	0.01458	9.00315e-05	0.00471	0.00619	0.000319546	0.01131
29.62	653.365	660.268	0.50263	0.39422														0.5057	0.00052116	0.00984	0.00326	2.02592e-05	0.01364	0.000468709	0.00969	0.00431	1.27013e-05	0.01448	8.60827e-05	0.00463	0.00626	0.000332135	0.01131
29.68	894.365	325.783	0.267	0.39422														0.50709	0.000499726	0.00971	0.00331	2.11433e-05	0.01354	0.000449814	0.00954	0.00437	1.32805e-05	0.01437	8.22889e-05	0.00455	0.00633	0.000345152	0.01131
29.74	627.365	470.478	0.42855	0.39422														0.50848	0.000479057	0.00959	0.00336	2.20617e-05	0.01345	0.000431577	0.00939	0.00442	1.38834e-05	0.01426	7.8645e-05	0.00447	0.0064	0.00035861	0.0113
29.8	482.365	357.803	0.42587	0.39422														0.50987	0.000459132	0.00946	0.00341	2.30155e-05	0.01335	0.000413981	0.00925	0.00448	1.45109e-05	0.01416	7.51458e-05	0.00439	0.00646	0.000372521	0.0113
29.86	655.365	199.098	0.23301	0.39422														0.51	0.000452421	0.00942	0.00342	2.33534e-05	0.01332	0.000397006	0.0091	0.00454	1.51638e-05	0.01405	7.48258e-05	0.00438	0.00647	0.000373845	0.0113
29.92	808.365	538.093	0.39964	0.39422														0.51126	0.000439929	0.00934	0.00345	2.4006e-05	0.01325	0.000391286	0.00905	0.00456	1.53954e-05	0.01402	7.17866e-05	0.00431	0.00653	0.000386896	0.0113
29.98	650.365	460.523	0.41455	0.39422														0.51265	0.000421428	0.00921	0.0035	2.50342e-05	0.01316	0.000380637	0.00896	0.0046	1.58431e-05	0.01395	6.85624e-05	0.00423	0.0066	0.000401748	0.0113
30.04	703.365	484.018	0.40763	0.39422														0.51404	0.000403606	0.00908	0.00355	2.61014e-05	0.01306	0.000364855	0.00881	0.00466	1.65495e-05	0.01385	6.54685e-05	0.00416	0.00666	0.00041709	0.0113
30.1	471.365	605.738	0.56238	0.39422														0.51544	0.000386445	0.00896	0.0036	2.72088e-05	0.01297	0.000349643	0.00867	0.00471	1.72841e-05	0.01375	6.25005e-05	0.00408	0.00673	0.000432934	0.0113
30.16	721.365	435.488	0.37644	0.39422														0.51683	0.000369923	0.00883	0.00364	2.83577e-05	0.01287	0.000334986	0.00852	0.00477	1.80478e-05	0.01365	5.96539e-05	0.004	0.00679	0.000449292	0.0113
30.22	867.365	231.078	0.21037	0.22557														0.52	0.000354022	0.00871	0.00369	2.95494e-05	0.01278	0.000320866	0.00838	0.00483	1.88416e-05	0.01355	5.35933e-05	0.00383	0.00693	0.000488595	0.0113
30.28	794.365	418.283	0.34493	0.22557														0.52935	0.000338723	0.00858	0.00374	3.07853e-05	0.01269	0.000307267	0.00824	0.00488	1.96665e-05	0.01345	3.88263e-05	0.00335	0.00729	0.00062189	0.0113
30.34	1110.36	118.423	0.09637	0.22557														0.53	0.000330817	0.00851	0.00376	3.14617e-05	0.01264	0.000294175	0.0081	0.00494	2.05236e-05	0.01335	3.7951e-05	0.00332	0.00732	0.000632213	0.0113
30.4	872.365	104.653	0.10712	0.22557														0.53074	0.000324006	0.00845	0.00379	3.20666e-05	0.01259	0.000287405	0.00802	0.00497	2.09934e-05	0.0133	3.69763e-05	0.00328	0.00734	0.00064414	0.0113
30.46	758.365	182.343	0.19384	0.22557														0.53213	0.000309854	0.00833	0.00383	3.33948e-05	0.0125	0.000281572	0.00796	0.005	2.14139e-05	0.01326	3.52067e-05	0.00321	0.00739	0.000667057	0.0113
30.52	855.365	118.098	0.12132	0.22557														0.53352	0.000296248	0.0082	0.00388	3.47712e-05	0.01241	0.000269445	0.00782	0.00505	2.23384e-05	0.01316	3.35144e-05	0.00314	0.00743	0.000690656	0.0113
30.58	928.365	279.893	0.23165	0.22557														0.53491	0.000283171	0.00808	0.00393	3.61974e-05	0.01232	0.000257779	0.00768	0.00511	2.32984e-05	0.01307	3.18964e-05	0.00308	0.00748	0.000714951	0.0113
30.64	1031.36	11.1384	0.01068	0.22557														0.53631	0.000270605	0.00795	0.00397	3.76748e-05	0.01223	0.000246558	0.00754	0.00516	2.42949e-05	0.01297	3.03498e-05	0.00301	0.00752	0.000739958	0.0113
30.7	1148.36	17.1934	0.01475	0.22557														0.5377	0.000258535	0.00783	0.00402	3.92049e-05	0.01214	0.00023577	0.0074	0.00522	2.53291e-05	0.01288	2.88719e-05	0.00295	0.00756	0.00076569	0.0113
30.76	611.365	354.838	0.36725	0.22557														0.53909	0.000246943	0.0077	0.00406	4.07892e-05	0.01206	0.000225399	0.00727	0.00527	2.64023e-05	0.01279	2.74598e-05	0.00288	0.0076	0.000792165	0.0113
30.82	681.365	197.888	0.22506	0.22557														0.54	0.00023889	0.00761	0.0041	4.19634e-05	0.01199	0.000215433	0.00713	0.00532	2.75156e-05	0.0127	2.65698e-05	0.00284	0.00762	0.000809906	0.0113
30.88	714.365	465.083	0.39432	0.39422														0.54048	0.000235813	0.00758	0.00411	4.24293e-05	0.01197	0.000208506	0.00704	0.00536	2.8342e-05	0.01264	2.61111e-05	0.00282	0.00763	0.000819396	0.0113
30.94	742.365	403.703	0.35225	0.39422														0.54187	0.000225131	0.00746	0.00416	4.41269e-05	0.01188	0.000205858	0.007	0.00538	2.86702e-05	0.01261	2.48231e-05	0.00276	0.00767	0.000847399	0.0113
31	973.365	355.068	0.26728	0.39422														0.54326	0.000214881	0.00733	0.0042	4.58835e-05	0.0118	0.000196662	0.00687	0.00543	2.98676e-05	0.01252	2.35935e-05	0.00269	0.0077	0.000876189	0.0113
31.06	549.365	486.108	0.46946	0.39422														0.54465	0.000205047	0.00721	0.00425	4.77007e-05	0.01171	0.000187832	0.00674	0.00548	3.11089e-05	0.01244	2.24198e-05	0.00263	0.00773	0.000905783	0.01129
31.12	680.365	428.973	0.38669	0.39422														0.54605	0.000195617	0.00709	0.00429	4.95804e-05	0.01163	0.000179355	0.00661	0.00553	3.23956e-05	0.01235	2.12998e-05	0.00257	0.00776	0.000936194	0.01129
31.18	643.365	78.1184	0.10827	0.22557														0.54744	0.000186574	0.00697	0.00433	5.15241e-05	0.01154	0.000171219	0.00648	0.00558	3.37289e-05	0.01226	2.02313e-05	0.00251	0.00779	0.00096744	0.01129
31.24	752.365	323.853	0.30092	0.22557														0.54883	0.000177907	0.00685	0.00438	5.35337e-05	0.01146	0.000163414	0.00635	0.00563	3.51103e-05	0.01218	1.92122e-05	0.00246	0.00782	0.000999534	0.01129
31.3	693.365	280.868	0.2883	0.22557														0.55	0.000170363	0.00674	0.00442	5.54137e-05	0.01138	0.000155926	0.00622	0.00568	3.65412e-05	0.0121	1.83911e-05	0.00241	0.00784	0.00103	0.01129
31.36	774.365	214.983	0.2173	0.22557														0.55022	0.000169601	0.00673	0.00442	5.56109e-05	0.01138	0.000149405	0.00611	0.00573	3.78823e-05	0.01202	1.82404e-05	0.0024	0.00784	0.00103	0.01129
31.42	860.365	251.673	0.22632	0.22557														0.55161	0.000161644	0.00661	0.00446	5.77575e-05	0.01129	0.000148747	0.0061	0.00573	3.80231e-05	0.01201	1.73139e-05	0.00234	0.00786	0.00107	0.01129
31.48	573.365	444.068	0.43646	0.39422														0.553	0.000154023	0.00649	0.00451	5.99754e-05	0.01121	0.000141863	0.00597	0.00578	3.95574e-05	0.01193	1.64309e-05	0.00229	0.00788	0.0011	0.01128
31.54	678.365	249.143	0.26862	0.39422														0.55439	0.000146725	0.00638	0.00455	6.22663e-05	0.01113	0.000135266	0.00585	0.00583	4.11457e-05	0.01185	1.55894e-05	0.00223	0.0079	0.00114	0.01128
31.6	558.365	344.343	0.38146	0.39422														0.55579	0.00013974	0.00626	0.00459	6.46323e-05	0.01105	0.000128945	0.00573	0.00587	4.27894e-05	0.01177	1.47878e-05	0.00218	0.00791	0.00117	0.01128
31.66	649.365	394.608	0.37799	0.39422														0.55718	0.000133054	0.00614	0.00463	6.70752e-05	0.01098	0.00012289	0.00561	0.00592	4.44902e-05	0.0117	1.40243e-05	0.00212	0.00793	0.00121	0.01127
31.72	893.365	333.868	0.27205	0.39422														0.55857	0.000126658	0.00603	0.00467	6.95969e-05	0.0109	0.000117091	0.00549	0.00596	4.62496e-05	0.01162	1.32973e-05	0.00207	0.00794	0.00125	0.01127
31.78	729.365	277.808	0.27583	0.39422														0.55996	0.000120541	0.00592	0.00471	7.21994e-05	0.01082	0.000111539	0.00537	0.00601	4.80693e-05	0.01154	1.26052e-05	0.00202	0.00795	0.00129	0.01127
31.84	701.365	547.188	0.43826	0.39422														0.56	0.000119982	0.00591	0.00471	7.24471e-05	0.01081	0.000106225	0.00526	0.00605	4.9951e-05	0.01147	1.25858e-05	0.00202	0.00795	0.00129	0.01127
31.9	577.365	442.728	0.43401	0.39422														0.56135	0.000114691	0.0058	0.00475	7.48848e-05	0.01074	0.000105739	0.00525	0.00606	5.01302e-05	0.01146	1.19465e-05	0.00197	0.00795	0.00133	0.01126
31.96	655.365	523.098	0.44388	0.39422														0.56274	0.000109098	0.00569	0.00479	7.7655e-05	0.01067	0.000101139	0.00514	0.00609	5.18962e-05	0.01139	1.13197e-05	0.00192	0.00796	0.00137	0.01126
32.02	507.365	696.678	0.57862	0.39422														0.56413	0.000103753	0.00558	0.00483	8.05122e-05	0.01059	9.62743e-05	0.00503	0.00614	5.39068e-05	0.01132	1.07235e-05	0.00187	0.00796	0.00141	0.01126
32.08	499.365	535.358	0.51739	0.39422														0.56553	9.86458e-05	0.00547	0.00486	8.34582e-05	0.01052	9.16214e-05	0.00492	0.00618	5.59844e-05	0.01124	1.01564e-05	0.00182	0.00796	0.00146	0.01125
32.14	464.365	630.333	0.57581	0.39422														0.56692	9.37675e-05	0.00536	0.0049	8.64954e-05	0.01045	8.71725e-05	0.00481	0.00622	5.81308e-05	0.01117	9.61715e-06	0.00178	0.00796	0.0015	0.01125
32.2	730.365	405.723	0.35712	0.39422														0.56831	8.91087e-05	0.00526	0.00494	8.96257e-05	0.01037	8.29197e-05	0.0047	0.00626	6.03479e-05	0.0111	9.10455e-06	0.00173	0.00796	0.00155	0.01124
32.26	624.365	626.733	0.50095	0.39422														0.5697	8.4661e-05	0.00515	0.00497	9.28513e-05	0.0103	7.88555e-05	0.00459	0.00629	6.26373e-05	0.01103	8.61737e-06	0.00169	0.00795	0.00159	0.01124
32.32	595.365	335.198	0.36021	0.39422														0.57	8.34498e-05	0.00512	0.00498	9.37737e-05	0.01028	7.49726e-05	0.00449	0.00633	6.50011e-05	0.01096	8.51544e-06	0.00168	0.00795	0.0016	0.01124
32.38	603.365	386.518	0.39047	0.39422														0.57109	8.04157e-05	0.00505	0.00501	9.61744e-05	0.01023	7.39147e-05	0.00446	0.00634	6.56779e-05	0.01094	8.15445e-06	0.00164	0.00794	0.00164	0.01124
32.44	598.365	549.943	0.47892	0.39422														0.57248	7.63648e-05	0.00494	0.00504	9.95971e-05	0.01016	7.12637e-05	0.00439	0.00637	6.7441e-05	0.01089	7.71471e-06	0.0016	0.00793	0.00169	0.01123
32.5	460.365	630.673	0.57805	0.39422														0.57387	7.25004e-05	0.00484	0.00507	0.000103122	0.01009	6.77221e-05	0.00428	0.0064	6.99589e-05	0.01082	7.29707e-06	0.00156	0.00792	0.00174	0.01123
32.56	475.365	597.398	0.55688	0.39422														0.58	6.88149e-05	0.00474	0.00511	0.00010675	0.01002	6.43411e-05	0.00418	0.00644	7.25568e-05	0.01075	5.69622e-06	0.00138	0.00785	0.00197	0.0112
32.62	817.365	638.328	0.4385	0.39422														0.58361	6.5301e-05	0.00464	0.00514	0.000110485	0.00995	6.11142e-05	0.00408	0.00647	7.52366e-05	0.01069	4.91212e-06	0.00128	0.00778	0.00212	0.01119
32.68	685.365	695.548	0.50369	0.39422														0.58501	6.19514e-05	0.00454	0.00517	0.000114329	0.00988	5.80353e-05	0.00399	0.0065	7.80002e-05	0.01062	4.63801e-06	0.00124	0.00776	0.00218	0.01119
32.74	777.365	262.728	0.2526	0.39422														0.5864	5.87595e-05	0.00444	0.0052	0.000118283	0.00982	5.50982e-05	0.00389	0.00653	8.08497e-05	0.01056	4.37823e-06	0.00121	0.00773	0.00224	0.01118
32.8	694.365	567.783	0.44985	0.39422														0.58779	5.7319e-05	0.0044	0.00521	0.000120171	0.00978	5.22973e-05	0.00379	0.00656	8.37871e-05	0.01049	4.13209e-06	0.00117	0.0077	0.0023	0.01118
32.86	622.365	420.903	0.40345	0.39422														0.58918	5.57184e-05	0.00434	0.00523	0.00012235	0.00975	5.10326e-05	0.00375	0.00657	8.51915e-05	0.01046	3.89893e-06	0.00114	0.00766	0.00237	0.01117
32.92	824.365	405.733	0.32984	0.39422														0.59	5.2822e-05	0.00425	0.00526	0.000126533	0.00968	4.96269e-05	0.0037	0.00659	8.68144e-05	0.01043	3.76721e-06	0.00112	0.00764	0.00241	0.01117
32.98	663.365	368.418	0.35707	0.39422														0.59057	5.0064e-05	0.00415	0.00528	0.000130833	0.00962	4.70815e-05	0.00361	0.00661	8.99337e-05	0.01036	3.67811e-06	0.00111	0.00763	0.00243	0.01117
33.04	642.365	360.203	0.35928	0.39422														0.59196	4.74386e-05	0.00406	0.00531	0.000135254	0.00955	4.4656e-05	0.00352	0.00664	9.3147e-05	0.0103	3.46904e-06	0.00107	0.00759	0.0025	0.01117
33.1	748.365	481.193	0.39135	0.39422														0.59335	4.49399e-05	0.00397	0.00533	0.000139796	0.00949	4.23453e-05	0.00343	0.00667	9.64565e-05	0.01024	3.27112e-06	0.00104	0.00755	0.00256	0.01116
33.16	781.365	561.388	0.41809	0.39422														0.59474	4.25625e-05	0.00388	0.00536	0.000144464	0.00943	4.01445e-05	0.00335	0.00669	9.98642e-05	0.01017	3.08382e-06	0.00101	0.00751	0.00263	0.01116
33.22	648.365	520.693	0.4454	0.39422														0.59614	4.03011e-05	0.00379	0.00538	0.000149258	0.00936	3.8049e-05	0.00326	0.00671	0.000103372	0.01011	2.9066e-06	0.000982325	0.00747	0.0027	0.01116
33.28	809.365	253.008	0.23815	0.39422														0.59753	3.8881e-05	0.00373	0.0054	0.000152466	0.00932	3.60542e-05	0.00318	0.00673	0.000106983	0.01005	2.73897e-06	0.000952878	0.00742	0.00277	0.01115
33.34	504.365	418.933	0.45374	0.39422														0.59892	3.81507e-05	0.0037	0.00541	0.000154181	0.0093	3.48008e-05	0.00312	0.00675	0.000109403	0.01001	2.58043e-06	0.000924129	0.00738	0.00284	0.01115
33.4	723.365	303.318	0.29544	0.39422														0.6	3.61062e-05	0.00362	0.00543	0.000159236	0.00924	3.41558e-05	0.00309	0.00675	0.000110698	0.00999	2.46324e-06	0.000902267	0.00734	0.0029	0.01115
33.46	530.365	558.723	0.51302	0.39422														0.60031	3.4163e-05	0.00353	0.00545	0.000164425	0.00918	3.23496e-05	0.00301	0.00677	0.00011452	0.00993	2.43053e-06	0.000896068	0.00733	0.00292	0.01115
33.52	342.365	702.703	0.6724	0.39422														0.6017	3.23166e-05	0.00345	0.00547	0.00016975	0.00912	3.06316e-05	0.00293	0.00679	0.000118451	0.00987	2.28884e-06	0.000868686	0.00728	0.00299	0.01115
33.58	621.365	526.988	0.45891	0.39422														0.60309	3.05625e-05	0.00336	0.00549	0.000175213	0.00906	2.89979e-05	0.00286	0.0068	0.000122494	0.00981	2.15493e-06	0.000841973	0.00723	0.00307	0.01115
33.64	533.365	307.468	0.36567	0.39422														0.60448	2.88967e-05	0.00328	0.00551	0.000180818	0.009	2.74448e-05	0.00278	0.00682	0.00012665	0.00975	2.0284e-06	0.000815919	0.00718	0.00315	0.01114
33.7	608.365	579.093	0.48767	0.39422														0.60588	2.7315e-05	0.0032	0.00552	0.000186565	0.00894	2.59686e-05	0.00271	0.00683	0.000130921	0.00969	1.90889e-06	0.000790513	0.00713	0.00323	0.01114
33.76	592.365	540.453	0.47709	0.39422														0.60727	2.60461e-05	0.00314	0.00554	0.000191516	0.00889	2.45659e-05	0.00263	0.00684	0.00013531	0.00964	1.79602e-06	0.000765746	0.00707	0.00331	0.01114
33.82	538.365	712.043	0.56945	0.39422														0.60866	2.58137e-05	0.00313	0.00554	0.000192458	0.00888	2.34397e-05	0.00257	0.00685	0.000139098	0.00959	1.68945e-06	0.000741607	0.00702	0.00339	0.01114
33.88	610.365	523.923	0.4619	0.39422														0.61	2.43889e-05	0.00305	0.00555	0.000198499	0.00882	2.32334e-05	0.00256	0.00686	0.00013982	0.00958	1.59238e-06	0.000718921	0.00696	0.00347	0.01115
33.94	812.365	307.753	0.27475	0.39422														0.61005	2.30373e-05	0.00297	0.00557	0.00020469	0.00877	2.19679e-05	0.00249	0.00687	0.000144452	0.00952	1.58886e-06	0.000718085	0.00696	0.00347	0.01115
34	842.365	97.2034	0.10346	0.39422														0.61144	2.17552e-05	0.0029	0.00558	0.000211033	0.00871	2.07664e-05	0.00242	0.00687	0.000149208	0.00946	1.49392e-06	0.000695171	0.0069	0.00355	0.01115
34.06	805.365	471.348	0.36919	0.39422														0.61283	2.05396e-05	0.00282	0.00559	0.00021753	0.00865	1.96258e-05	0.00235	0.00688	0.000154091	0.00941	1.40435e-06	0.000672854	0.00684	0.00364	0.01115
34.12	364.365	457.833	0.55684	0.39422														0.61422	1.93871e-05	0.00275	0.0056	0.000224184	0.0086	1.85435e-05	0.00229	0.00689	0.000159103	0.00935	1.31986e-06	0.000651123	0.00678	0.00372	0.01115
34.18	481.365	336.888	0.41172	0.39422														0.61562	1.82949e-05	0.00268	0.00561	0.000230997	0.00854	1.75167e-05	0.00222	0.00689	0.000164246	0.00929	1.24018e-06	0.000629969	0.00671	0.00381	0.01116
34.24	663.365	383.418	0.36628	0.39422														0.61701	1.72601e-05	0.00261	0.00562	0.000237971	0.00849	1.65428e-05	0.00216	0.00689	0.000169523	0.00924	1.16505e-06	0.00060938	0.00665	0.0039	0.01116
34.3	670.365	638.823	0.48795	0.39422														0.6184	1.72311e-05	0.00261	0.00562	0.000238174	0.00849	1.56192e-05	0.0021	0.00689	0.000174935	0.00918	1.09423e-06	0.000589347	0.00658	0.00399	0.01117
34.36	579.365	1124.56	0.65998	0.39422														0.61979	1.62798e-05	0.00254	0.00563	0.000245107	0.00843	1.55934e-05	0.0021	0.00689	0.000175093	0.00918	1.02749e-06	0.000569858	0.00652	0.00408	0.01117
34.42	1906.36	46.7634	0.02394	0.22557														0.62	1.53515e-05	0.00248	0.00563	0.000252409	0.00838	1.47437e-05	0.00204	0.00689	0.000180486	0.00913	1.01774e-06	0.000566961	0.00651	0.0041	0.01118
34.48	1335.36	-131.702	-0.10942	0.22557														0.62118	1.44726e-05	0.00241	0.00564	0.000259879	0.00832	1.39139e-05	0.00198	0.00689	0.000186176	0.00907	9.64604e-07	0.000550904	0.00645	0.00418	0.01118
34.54	543.365	863.618	0.61381	0.39422														0.62257	1.36407e-05	0.00235	0.00564	0.000267517	0.00827	1.31277e-05	0.00192	0.00689	0.000192008	0.00902	9.0537e-07	0.000532475	0.00638	0.00427	0.01119
34.6	472.365	387.653	0.45075	0.39422														0.62396	1.28536e-05	0.00228	0.00565	0.000275327	0.00822	1.2383e-05	0.00186	0.00689	0.000197985	0.00896	8.49586e-07	0.000514559	0.00631	0.00437	0.0112
34.66	372.365	646.153	0.63441	0.39422														0.62536	1.21089e-05	0.00222	0.00565	0.000283309	0.00817	1.16777e-05	0.00181	0.00688	0.000204109	0.00891	7.97064e-07	0.000497147	0.00624	0.00447	0.01121
34.72	697.365	214.528	0.23526	0.22557														0.62675	1.14046e-05	0.00216	0.00565	0.000291467	0.00811	1.10099e-05	0.00175	0.00688	0.000210381	0.00885	7.47623e-07	0.000480228	0.00617	0.00456	0.01122
34.78	725.365	417.148	0.36511	0.22557														0.62814	1.12577e-05	0.00215	0.00565	0.000293251	0.0081	1.03778e-05	0.0017	0.00687	0.000216804	0.0088	7.01095e-07	0.000463793	0.0061	0.00466	0.01123
34.84	917.365	405.828	0.3067	0.22557														0.62953	1.07387e-05	0.0021	0.00565	0.000299802	0.00806	1.02459e-05	0.00169	0.00687	0.00021821	0.00879	6.57317e-07	0.00044783	0.00603	0.00476	0.01124
34.9	925.365	249.148	0.21213	0.22557														0.63	1.01092e-05	0.00204	0.00565	0.000308315	0.00801	9.77968e-06	0.00165	0.00686	0.000223379	0.00874	6.4311e-07	0.000442538	0.006	0.0048	0.01125
34.96	1074.36	356.483	0.24914	0.22557														0.63092	9.51426e-06	0.00199	0.00565	0.000317009	0.00796	9.21382e-06	0.0016	0.00685	0.00023011	0.00869	6.16137e-07	0.000432331	0.00596	0.00487	0.01126
35.02	673.365	231.568	0.2559	0.22557														0.63231	8.9522e-06	0.00193	0.00564	0.000325884	0.00791	8.67861e-06	0.00155	0.00684	0.000236997	0.00863	5.7741e-07	0.000417285	0.00588	0.00497	0.01127
35.08	744.365	439.533	0.37126	0.22557														0.6337	8.4213e-06	0.00188	0.00564	0.000334944	0.00786	8.17254e-06	0.0015	0.00682	0.000244044	0.00858	5.40998e-07	0.000402683	0.00581	0.00507	0.01129
35.14	813.365	289.668	0.26261	0.22557														0.6351	7.91997e-06	0.00182	0.00563	0.000344188	0.00781	7.69413e-06	0.00146	0.00681	0.000251251	0.00853	5.0677e-07	0.000388514	0.00573	0.00518	0.0113
35.2	861.365	457.588	0.34693	0.22557														0.63649	7.44668e-06	0.00177	0.00562	0.000353619	0.00776	7.24199e-06	0.00141	0.00679	0.000258621	0.00847	4.74602e-07	0.000374768	0.00566	0.00529	0.01132
35.26	918.365	158.743	0.14738	0.22557														0.63788	7.26359e-06	0.00175	0.00562	0.000357472	0.00774	6.81478e-06	0.00137	0.00678	0.000266156	0.00842	4.44379e-07	0.000361437	0.00558	0.0054	0.01134
35.32	579.365	123.558	0.17578	0.22557														0.63927	6.99997e-06	0.00172	0.00562	0.000363239	0.00771	6.64943e-06	0.00135	0.00677	0.000269238	0.0084	4.15989e-07	0.000348511	0.00551	0.0055	0.01136
35.38	568.365	345.493	0.37806	0.39422														0.64	6.57847e-06	0.00167	0.00561	0.000373048	0.00766	6.41124e-06	0.00132	0.00676	0.000273857	0.00836	4.01777e-07	0.000341881	0.00547	0.00556	0.01137
35.44	368.365	413.493	0.52886	0.39422														0.64066	6.18085e-06	0.00162	0.0056	0.000383047	0.00761	6.03016e-06	0.00128	0.00674	0.000281726	0.00831	3.89326e-07	0.00033598	0.00543	0.00562	0.01138
35.5	675.365	726.398	0.5182	0.39422														0.64205	5.80586e-06	0.00157	0.00559	0.000393238	0.00756	5.67036e-06	0.00124	0.00672	0.000289766	0.00826	3.64292e-07	0.000323834	0.00535	0.00573	0.0114
35.56	432.365	538.053	0.55446	0.39422														0.64344	5.45229e-06	0.00153	0.00557	0.000403623	0.00751	5.33075e-06	0.0012	0.0067	0.000297977	0.0082	3.40793e-07	0.000312066	0.00527	0.00584	0.01143
35.62	471.365	535.738	0.53196	0.39422														0.64483	5.11902e-06	0.00148	0.00556	0.000414201	0.00746	4.26228e-06	0.00107	0.00661	0.000328894	0.00801	3.18739e-07	0.000300665	0.0052	0.00595	0.01145
35.68	675.365	405.398	0.3751	0.39422														0.64623	4.80496e-06	0.00144	0.00555	0.000424975	0.00741	2.6985e-06	0.000832777	0.00639	0.00039777	0.00762	2.98047e-07	0.000289624	0.00512	0.00607	0.01148
35.74	633.365	457.968	0.41964	0.39422														0.64762	4.62827e-06	0.00141	0.00554	0.000431422	0.00739	1.79841e-06	0.000667066	0.00615	0.000465183	0.00729	2.78636e-07	0.000278932	0.00504	0.00618	0.0115
35.8	859.365	290.758	0.25281	0.22557														0.64901	4.50907e-06	0.00139	0.00553	0.000435944	0.00737	1.68743e-06	0.000644074	0.00611	0.000476284	0.00724	2.60433e-07	0.000268581	0.00496	0.0063	0.01153
35.86	844.365	403.033	0.3231	0.22557														0.65	4.23038e-06	0.00135	0.00552	0.000447109	0.00732	1.68342e-06	0.00064323	0.00611	0.000476701	0.00723	2.48164e-07	0.000261412	0.00491	0.00638	0.01155
35.92	952.365	421.853	0.30698	0.22557														0.6504	3.96795e-06	0.00131	0.0055	0.000458472	0.00727	1.57541e-06	0.000620119	0.00607	0.00048841	0.00718	2.43364e-07	0.000258562	0.00489	0.00642	0.01156
35.98	1062.36	106.503	0.09112	0.22557														0.65179	3.7209e-06	0.00127	0.00548	0.000470033	0.00722	1.47397e-06	0.000597717	0.00603	0.000500309	0.00713	2.27365e-07	0.000248868	0.00481	0.00654	0.01159
36.04	756.365	316.513	0.29501	0.22557														0.65318	3.48838e-06	0.00123	0.00546	0.000481792	0.00718	1.37874e-06	0.000576008	0.00598	0.000512399	0.00707	2.1237e-07	0.000239489	0.00473	0.00666	0.01162
36.1	924.365	244.233	0.209	0.22557														0.65457	3.26961e-06	0.00119	0.00544	0.00049375	0.00713	1.28934e-06	0.000554974	0.00594	0.00052468	0.00702	1.98321e-07	0.000230418	0.00465	0.00678	0.01166
36.16	840.365	276.373	0.24748	0.22557														0.65597	3.06381e-06	0.00116	0.00542	0.000505906	0.00708	1.20546e-06	0.0005346	0.00589	0.000537151	0.00697	1.8516e-07	0.000221647	0.00457	0.0069	0.01169
36.22	866.365	343.163	0.28372	0.22557														0.65736	2.91241e-06	0.00113	0.0054	0.000515489	0.00705	1.12676e-06	0.000514869	0.00585	0.000549812	0.00691	1.72834e-07	0.000213166	0.0045	0.00702	0.01173
36.28	587.365	381.878	0.394	0.39422														0.65875	2.87027e-06	0.00112	0.0054	0.000518261	0.00704	1.05295e-06	0.000495766	0.0058	0.000562662	0.00686	1.61293e-07	0.000204969	0.00442	0.00714	0.01176
36.34	566.365	507.663	0.47267	0.39422														0.66	2.6883e-06	0.00108	0.00537	0.000530816	0.00699	1.04221e-06	0.000492933	0.00579	0.00056462	0.00685	1.51546e-07	0.000197834	0.00435	0.00725	0.0118
36.4	544.365	786.533	0.59098	0.39422														0.66014	2.51726e-06	0.00105	0.00535	0.000543569	0.00695	9.83739e-07	0.000477275	0.00575	0.000575701	0.0068	1.5049e-07	0.000197049	0.00434	0.00727	0.0118
36.46	431.365	401.138	0.48185	0.39422														0.66153	2.35654e-06	0.00102	0.00533	0.000556521	0.0069	9.18856e-07	0.00045938	0.0057	0.000588929	0.00675	1.4038e-07	0.000189396	0.00426	0.00739	0.01184
36.52	658.365	400.843	0.37844	0.39422														0.66292	2.20554e-06	0.000982273	0.0053	0.000569671	0.00685	8.58046e-07	0.000442066	0.00565	0.000602344	0.0067	1.30919e-07	0.000182004	0.00419	0.00752	0.01188
36.58	670.365	376.823	0.35984	0.39422														0.66431	2.06371e-06	0.000950339	0.00527	0.000583019	0.00681	8.01069e-07	0.000425318	0.0056	0.000615945	0.00665	1.2207e-07	0.000174866	0.00411	0.00764	0.01192
36.64	902.365	531.103	0.3705	0.39422														0.66571	1.93054e-06	0.000919259	0.00524	0.000596564	0.00676	7.47696e-07	0.000409122	0.00555	0.000629731	0.00659	1.13793e-07	0.000167975	0.00403	0.00777	0.01197
36.7	856.365	283.013	0.24839	0.39422														0.6671	1.80988e-06	0.00089009	0.00522	0.000609808	0.00672	6.97712e-07	0.000393463	0.0055	0.000643701	0.00654	1.06054e-07	0.000161323	0.00396	0.00789	0.01201
																		0.66849	1.80552e-06	0.000889017	0.00522	0.000610306	0.00672	6.50914e-07	0.000378326	0.00545	0.000657853	0.00649	9.88202e-08	0.000154903	0.00388	0.00802	0.01206
																		0.66988	1.68819e-06	0.000859596	0.00519	0.000624243	0.00667	6.35776e-07	0.000373324	0.00543	0.00066268	0.00647	9.20591e-08	0.000148709	0.00381	0.00815	0.0121
																		0.67	1.57811e-06	0.000830983	0.00516	0.000638375	0.00663	6.07109e-07	0.000363698	0.0054	0.000672187	0.00643	9.14967e-08	0.000148185	0.0038	0.00816	0.01211
																		0.67127	1.47484e-06	0.000803161	0.00513	0.000652701	0.00658	5.66116e-07	0.000349564	0.00534	0.0006867	0.00638	8.57417e-08	0.000142734	0.00373	0.00828	0.01215
																		0.67266	1.378e-06	0.000776115	0.00509	0.000667219	0.00654	5.27765e-07	0.000335912	0.00529	0.000701391	0.00633	7.98402e-08	0.000136972	0.00366	0.0084	0.0122
																		0.67405	1.2872e-06	0.000749828	0.00506	0.000681928	0.00649	4.91893e-07	0.000322727	0.00524	0.000716257	0.00628	7.43285e-08	0.000131417	0.00358	0.00853	0.01225
																		0.67545	1.2021e-06	0.000724287	0.00503	0.000696826	0.00645	4.5835e-07	0.000309996	0.00518	0.000731297	0.00622	6.91821e-08	0.000126062	0.00351	0.00866	0.0123
																		0.67684	1.12235e-06	0.000699475	0.00499	0.000711912	0.00641	4.26992e-07	0.000297708	0.00513	0.000746508	0.00617	6.43778e-08	0.0001209	0.00344	0.00879	0.01235
																		0.67823	1.11075e-06	0.000695789	0.00499	0.000714207	0.0064	3.97684e-07	0.000285848	0.00507	0.000761887	0.00612	5.98939e-08	0.000115927	0.00337	0.00892	0.0124
																		0.67962	1.04764e-06	0.000675378	0.00496	0.000727183	0.00636	3.8307e-07	0.000279788	0.00504	0.000770031	0.00609	5.571e-08	0.000111137	0.0033	0.00905	0.01246
																		0.68	9.77662e-07	0.00065198	0.00492	0.000742639	0.00632	3.70299e-07	0.000274405	0.00502	0.000777434	0.00607	5.46159e-08	0.000109858	0.00328	0.00909	0.01247
																		0.68101	9.12139e-07	0.000629266	0.00489	0.000758276	0.00628	3.44717e-07	0.000263367	0.00496	0.000793143	0.00602	5.1807e-08	0.000106523	0.00323	0.00918	0.01251
																		0.6824	8.50802e-07	0.000607222	0.00485	0.000774092	0.00623	3.20826e-07	0.000252722	0.00491	0.000809014	0.00597	4.81667e-08	0.00010208	0.00316	0.00931	0.01257
																		0.68379	7.93397e-07	0.000585832	0.00481	0.000790086	0.00619	2.98519e-07	0.000242457	0.00485	0.000825042	0.00592	4.47724e-08	9.7803e-05	0.00309	0.00944	0.01263
																		0.68519	7.39685e-07	0.000565082	0.00477	0.000806254	0.00615	2.77696e-07	0.000232562	0.00479	0.000841226	0.00587	4.16081e-08	9.36866e-05	0.00302	0.00957	0.01268
																		0.68658	6.89443e-07	0.000544958	0.00474	0.000822593	0.0061	2.58264e-07	0.000223026	0.00474	0.00085756	0.00582	3.8659e-08	8.97255e-05	0.00295	0.0097	0.01274
																		0.68797	6.73202e-07	0.000538292	0.00472	0.000828156	0.00609	2.40134e-07	0.000213837	0.00468	0.000874043	0.00577	3.59109e-08	8.59148e-05	0.00288	0.00983	0.0128
																		0.68936	6.42458e-07	0.000525445	0.0047	0.000839101	0.00606	2.27969e-07	0.000207499	0.00464	0.00088587	0.00573	3.33508e-08	8.22495e-05	0.00282	0.00996	0.01286
																		0.69	5.9853e-07	0.000506529	0.00466	0.000855775	0.00602	2.23223e-07	0.000204986	0.00462	0.000890669	0.00572	3.22319e-08	8.06094e-05	0.00279	0.01002	0.01289
																		0.69075	5.57471e-07	0.000488196	0.00462	0.000872611	0.00598	2.07453e-07	0.000196461	0.00456	0.000907437	0.00567	3.09664e-08	7.87248e-05	0.00275	0.01009	0.01292
																		0.69214	5.19102e-07	0.000470432	0.00457	0.000889606	0.00593	1.92752e-07	0.000188252	0.00451	0.000924341	0.00562	2.87462e-08	7.53362e-05	0.00269	0.01022	0.01298
																		0.69353	4.83257e-07	0.000453223	0.00453	0.000906756	0.00589	1.79049e-07	0.000180349	0.00445	0.000941378	0.00557	2.66792e-08	7.20791e-05	0.00262	0.01035	0.01304
																		0.69492	4.49778e-07	0.000436556	0.00449	0.000924058	0.00585	1.6628e-07	0.000172743	0.00439	0.000958543	0.00552	2.47554e-08	6.8949e-05	0.00256	0.01047	0.01311
																		0.69632	4.18518e-07	0.000420418	0.00445	0.000941508	0.00581	1.54385e-07	0.000165425	0.00433	0.000975832	0.00547	2.29653e-08	6.59417e-05	0.0025	0.0106	0.01317
																		0.69771	4.02941e-07	0.00041215	0.00443	0.00095073	0.00579	1.43307e-07	0.000158384	0.00427	0.000993241	0.00543	2.12999e-08	6.3053e-05	0.00244	0.01073	0.01323
																		0.6991	3.89335e-07	0.000404795	0.00441	0.000959102	0.00577	1.33997e-07	0.000152282	0.00422	0.00101	0.00538	1.97509e-08	6.02788e-05	0.00238	0.01086	0.01329
																		0.7	3.621e-07	0.000389674	0.00436	0.000976835	0.00573	1.32992e-07	0.000151612	0.00422	0.00101	0.00538	1.88064e-08	5.85418e-05	0.00234	0.01094	0.01334
																		0.70049	3.36688e-07	0.000375043	0.00432	0.000994704	0.00569	1.23389e-07	0.0001451	0.00416	0.00103	0.00533	1.83106e-08	5.76152e-05	0.00232	0.01098	0.01336
																		0.70188	3.12984e-07	0.000360889	0.00427	0.00101	0.00565	1.14453e-07	0.00013884	0.0041	0.00105	0.00528	1.69715e-08	5.50583e-05	0.00226	0.01111	0.01342
																		0.70327	2.90878e-07	0.000347199	0.00423	0.00103	0.00561	1.06138e-07	0.000132823	0.00404	0.00106	0.00524	1.57269e-08	5.26044e-05	0.0022	0.01123	0.01349
																		0.70466	2.70268e-07	0.000333962	0.00418	0.00105	0.00557	9.84037e-08	0.000127041	0.00398	0.00108	0.00519	1.45704e-08	5.02498e-05	0.00215	0.01136	0.01355
																		0.70606	2.51058e-07	0.000321164	0.00414	0.00107	0.00553	9.12112e-08	0.000121485	0.00392	0.0011	0.00515	1.34959e-08	4.79911e-05	0.00209	0.01148	0.01362
																		0.71	2.38179e-07	0.000312312	0.00411	0.00108	0.0055	8.45241e-08	0.00011615	0.00387	0.00112	0.0051	1.08487e-08	4.20797e-05	0.00194	0.01182	0.0138
																		0.71023	2.33156e-07	0.000308796	0.00409	0.00109	0.00549	7.83085e-08	0.000111026	0.00381	0.00114	0.00506	1.07108e-08	4.1756e-05	0.00193	0.01184	0.01381
																		0.71162	2.16479e-07	0.000296843	0.00405	0.0011	0.00545	7.7793e-08	0.000110593	0.0038	0.00114	0.00505	9.91217e-09	3.98472e-05	0.00188	0.01196	0.01388
																		0.71301	2.00945e-07	0.000285297	0.004	0.00112	0.00541	7.25326e-08	0.000106106	0.00375	0.00115	0.00501	9.17109e-09	3.80181e-05	0.00183	0.01208	0.01394
																		0.7144	1.86482e-07	0.000274144	0.00395	0.00114	0.00537	6.71666e-08	0.000101384	0.00369	0.00117	0.00497	8.48355e-09	3.62658e-05	0.00177	0.01219	0.01401
																		0.7158	1.73017e-07	0.000263374	0.00391	0.00116	0.00533	6.21827e-08	9.68524e-05	0.00364	0.00119	0.00492	7.84582e-09	3.45873e-05	0.00173	0.01231	0.01407
																		0.71719	1.60486e-07	0.000252977	0.00386	0.00118	0.00529	5.75548e-08	9.25045e-05	0.00358	0.00121	0.00488	7.25444e-09	3.29799e-05	0.00168	0.01242	0.01413
																		0.71858	1.48826e-07	0.000242941	0.00381	0.0012	0.00526	5.32586e-08	8.83339e-05	0.00352	0.00123	0.00484	6.70615e-09	3.1441e-05	0.00163	0.01254	0.0142
																		0.71997	1.39037e-07	0.000234217	0.00377	0.00122	0.00522	4.92713e-08	8.43342e-05	0.00347	0.00125	0.0048	6.19793e-09	2.99679e-05	0.00158	0.01265	0.01426
																		0.72	1.3798e-07	0.000233257	0.00377	0.00122	0.00522	4.55715e-08	8.04992e-05	0.00341	0.00127	0.00476	6.18738e-09	2.99368e-05	0.00158	0.01265	0.01426
																		0.72136	1.27893e-07	0.000223914	0.00372	0.00124	0.00518	4.46075e-08	7.94787e-05	0.00339	0.00127	0.00474	5.72696e-09	2.85581e-05	0.00154	0.01276	0.01432
																		0.72275	1.18515e-07	0.000214902	0.00367	0.00126	0.00514	4.21395e-08	7.68231e-05	0.00335	0.00128	0.00471	5.29062e-09	2.72092e-05	0.00149	0.01286	0.01439
																		0.72414	1.09798e-07	0.000206211	0.00363	0.00128	0.00511	3.89566e-08	7.32999e-05	0.0033	0.0013	0.00467	4.88644e-09	2.59188e-05	0.00145	0.01297	0.01445
																		0.72554	1.01698e-07	0.000197832	0.00358	0.00129	0.00507	3.60055e-08	6.99241e-05	0.00324	0.00132	0.00463	4.51215e-09	2.46848e-05	0.00141	0.01308	0.01451
																		0.72693	9.41721e-08	0.000189755	0.00353	0.00131	0.00503	3.32699e-08	6.66903e-05	0.00319	0.00134	0.00459	4.1656e-09	2.35047e-05	0.00136	0.01318	0.01457
																		0.72832	8.71822e-08	0.000181972	0.00348	0.00133	0.005	3.07349e-08	6.35931e-05	0.00313	0.00136	0.00455	3.84483e-09	2.23767e-05	0.00132	0.01328	0.01463
																		0.72971	8.06916e-08	0.000174472	0.00344	0.00135	0.00496	2.83862e-08	6.06274e-05	0.00308	0.00138	0.00451	3.54797e-09	2.12985e-05	0.00128	0.01338	0.01469
																		0.73	8.01536e-08	0.000173838	0.00343	0.00135	0.00496	2.62106e-08	5.77883e-05	0.00302	0.0014	0.00448	3.48889e-09	2.10797e-05	0.00128	0.0134	0.0147
																		0.7311	7.46661e-08	0.000167249	0.00339	0.00137	0.00493	2.52638e-08	5.65223e-05	0.003	0.0014	0.00446	3.27331e-09	2.02682e-05	0.00124	0.01348	0.01474
																		0.73249	6.90739e-08	0.000160292	0.00334	0.00139	0.00489	2.41961e-08	5.50709e-05	0.00297	0.00141	0.00444	3.01925e-09	1.9284e-05	0.00121	0.01357	0.0148
																		0.73388	6.3885e-08	0.000153593	0.00329	0.00141	0.00486	2.2331e-08	5.24707e-05	0.00292	0.00143	0.0044	2.78429e-09	1.83438e-05	0.00117	0.01367	0.01485
																		0.73528	5.90716e-08	0.000147145	0.00324	0.00143	0.00482	2.06047e-08	4.99831e-05	0.00286	0.00145	0.00436	2.56706e-09	1.7446e-05	0.00113	0.01376	0.01491
																		0.73667	5.46076e-08	0.00014094	0.0032	0.00145	0.00479	1.90073e-08	4.76038e-05	0.00281	0.00147	0.00433	2.36624e-09	1.65889e-05	0.0011	0.01385	0.01496
																		0.73806	5.04687e-08	0.000134969	0.00315	0.00147	0.00475	1.75296e-08	4.53285e-05	0.00276	0.00149	0.00429	2.18066e-09	1.57707e-05	0.00106	0.01394	0.01501
																		0.73945	4.66322e-08	0.000129225	0.0031	0.00149	0.00472	1.61629e-08	4.31532e-05	0.00271	0.00151	0.00426	2.00919e-09	1.49899e-05	0.00103	0.01402	0.01506
																		0.74	4.56332e-08	0.000127693	0.00309	0.00149	0.00471	1.48991e-08	4.1074e-05	0.00265	0.00152	0.00422	1.94501e-09	1.46909e-05	0.00101	0.01406	0.01508
																		0.74084	4.3077e-08	0.000123701	0.00306	0.00151	0.00469	1.41323e-08	3.97771e-05	0.00262	0.00154	0.0042	1.85079e-09	1.42449e-05	0.000994029	0.01411	0.01511
																		0.74223	3.97831e-08	0.000118389	0.00301	0.00153	0.00465	1.37309e-08	3.9087e-05	0.0026	0.00154	0.00419	1.70451e-09	1.35342e-05	0.000961635	0.01419	0.01516
																		0.74362	3.67322e-08	0.000113282	0.00296	0.00155	0.00462	1.26513e-08	3.71885e-05	0.00255	0.00156	0.00415	1.56944e-09	1.28564e-05	0.000930053	0.01427	0.01521
																		0.74502	3.39071e-08	0.000108374	0.00291	0.00157	0.00459	1.16537e-08	3.53751e-05	0.0025	0.00158	0.00412	1.44476e-09	1.22101e-05	0.000899273	0.01434	0.01525
																		0.74641	3.12917e-08	0.000103658	0.00287	0.00159	0.00456	1.07322e-08	3.36433e-05	0.00245	0.0016	0.00409	1.32969e-09	1.1594e-05	0.000869284	0.01442	0.0153
																		0.7478	2.8871e-08	9.91269e-05	0.00282	0.0016	0.00452	9.88127e-09	3.19898e-05	0.00241	0.00161	0.00405	1.22351e-09	1.10068e-05	0.000840075	0.01449	0.01534
																		0.74919	2.66311e-08	9.4775e-05	0.00278	0.00162	0.00449	9.09559e-09	3.04114e-05	0.00236	0.00163	0.00402	1.12556e-09	1.04473e-05	0.000811636	0.01456	0.01538
																		0.75	2.5657e-08	9.28298e-05	0.00275	0.00163	0.00448	8.37037e-09	2.8905e-05	0.00231	0.00165	0.00399	1.07203e-09	1.01335e-05	0.000795413	0.0146	0.0154
																		0.75058	2.45591e-08	9.0596e-05	0.00273	0.00164	0.00446	7.80818e-09	2.77008e-05	0.00227	0.00166	0.00396	1.03523e-09	9.91419e-06	0.000783954	0.01462	0.01542
																		0.75197	2.26427e-08	8.65839e-05	0.00268	0.00166	0.00443	7.70113e-09	2.74676e-05	0.00226	0.00167	0.00396	9.51935e-10	9.40643e-06	0.000757017	0.01469	0.01545
																		0.75336	2.08709e-08	8.27328e-05	0.00264	0.00168	0.0044	7.0837e-09	2.60964e-05	0.00222	0.00168	0.00393	8.7515e-10	8.9229e-06	0.000730816	0.01475	0.01549
																		0.75475	1.9233e-08	7.90372e-05	0.00259	0.0017	0.00437	6.51421e-09	2.47886e-05	0.00217	0.0017	0.0039	8.04381e-10	8.46253e-06	0.000705336	0.01481	0.01552
																		0.75615	1.77194e-08	7.54915e-05	0.00255	0.00172	0.00434	5.98907e-09	2.35416e-05	0.00212	0.00172	0.00387	7.39172e-10	8.02432e-06	0.000680566	0.01486	0.01555
																		0.75754	1.6321e-08	7.20904e-05	0.0025	0.00173	0.00431	5.50494e-09	2.23528e-05	0.00208	0.00174	0.00384	6.791e-10	7.60728e-06	0.000656495	0.01492	0.01558
																		0.75893	1.50292e-08	6.88287e-05	0.00246	0.00175	0.00428	5.05874e-09	2.12197e-05	0.00203	0.00175	0.00381	6.23772e-10	7.21048e-06	0.000633109	0.01497	0.01561
																		0.76	1.42461e-08	6.67888e-05	0.00243	0.00176	0.00426	4.64759e-09	2.01399e-05	0.00199	0.00177	0.00378	5.84183e-10	6.91824e-06	0.000615567	0.01501	0.01563
																		0.76032	1.38364e-08	6.57013e-05	0.00242	0.00177	0.00425	4.26883e-09	1.91112e-05	0.00195	0.00179	0.00375	5.72825e-10	6.83301e-06	0.000610397	0.01502	0.01563
																		0.76171	1.27351e-08	6.27035e-05	0.00237	0.00179	0.00422	4.26099e-09	1.90896e-05	0.00195	0.00179	0.00375	5.25923e-10	6.47401e-06	0.000588345	0.01506	0.01566
																		0.7631	1.17187e-08	5.98305e-05	0.00233	0.00181	0.00419	3.92e-09	1.81314e-05	0.0019	0.0018	0.00372	4.82756e-10	6.13265e-06	0.000566942	0.0151	0.01568
																		0.76449	1.07808e-08	5.70776e-05	0.00229	0.00182	0.00417	3.59881e-09	1.71983e-05	0.00186	0.00182	0.0037	4.43033e-10	5.80813e-06	0.000546174	0.01514	0.0157
																		0.76589	9.9155e-09	5.44405e-05	0.00224	0.00184	0.00414	3.30314e-09	1.63099e-05	0.00182	0.00183	0.00367	4.0649e-10	5.49968e-06	0.000526029	0.01518	0.01571
																		0.76728	9.11748e-09	5.19148e-05	0.0022	0.00186	0.00411	3.03105e-09	1.54643e-05	0.00178	0.00185	0.00364	3.72879e-10	5.20658e-06	0.000506495	0.01521	0.01573
																		0.76867	8.38165e-09	4.94963e-05	0.00216	0.00187	0.00408	2.78069e-09	1.46596e-05	0.00174	0.00186	0.00362	3.41971e-10	4.92811e-06	0.000487559	0.01525	0.01574
																		0.77	7.81179e-09	4.75572e-05	0.00212	0.00189	0.00406	2.55041e-09	1.38938e-05	0.0017	0.00188	0.00359	3.14734e-10	4.67475e-06	0.000469988	0.01527	0.01575
																		0.77006	7.70334e-09	4.7181e-05	0.00212	0.00189	0.00406	2.33863e-09	1.31655e-05	0.00166	0.00189	0.00357	3.13556e-10	4.66361e-06	0.000469207	0.01527	0.01575
																		0.77145	7.07821e-09	4.4965e-05	0.00208	0.00191	0.00403	2.29665e-09	1.3018e-05	0.00165	0.0019	0.00356	2.87439e-10	4.41243e-06	0.000451429	0.0153	0.01576
																		0.77284	6.50223e-09	4.28445e-05	0.00204	0.00192	0.004	2.14393e-09	1.24727e-05	0.00162	0.00191	0.00354	2.63439e-10	4.17394e-06	0.00043421	0.01532	0.01576
																		0.77423	5.97168e-09	4.08158e-05	0.002	0.00194	0.00398	1.96497e-09	1.18141e-05	0.00158	0.00192	0.00352	2.4139e-10	3.94755e-06	0.000417539	0.01534	0.01576
																		0.77563	5.48309e-09	3.88753e-05	0.00196	0.00196	0.00395	1.80051e-09	1.11879e-05	0.00155	0.00194	0.00349	2.21137e-10	3.7327e-06	0.000401402	0.01536	0.01576
																		0.77702	5.03325e-09	3.70197e-05	0.00192	0.00197	0.00392	1.64942e-09	1.05928e-05	0.00151	0.00195	0.00347	2.02539e-10	3.52883e-06	0.000385789	0.01537	0.01576
																		0.77841	4.6192e-09	3.52455e-05	0.00188	0.00199	0.0039	1.51065e-09	1.00272e-05	0.00147	0.00196	0.00345	1.85464e-10	3.33544e-06	0.000370686	0.01538	0.01576
																		0.7798	4.23818e-09	3.35497e-05	0.00184	0.002	0.00387	1.38322e-09	9.49e-06	0.00144	0.00198	0.00342	1.69791e-10	3.15202e-06	0.00035608	0.01539	0.01575
																		0.78	4.23031e-09	3.35139e-05	0.00184	0.002	0.00387	1.26624e-09	8.97971e-06	0.0014	0.00199	0.0034	1.67645e-10	3.12642e-06	0.000354019	0.01539	0.01575
																		0.78119	3.88766e-09	3.1929e-05	0.0018	0.00202	0.00385	1.22265e-09	8.78497e-06	0.00139	0.00199	0.00339	1.55409e-10	2.97809e-06	0.000341961	0.01539	0.01574
																		0.78258	3.56525e-09	3.03805e-05	0.00176	0.00203	0.00382	1.15887e-09	8.49514e-06	0.00137	0.002	0.00338	1.42213e-10	2.81319e-06	0.000328316	0.0154	0.01573
																		0.78397	3.2688e-09	2.89013e-05	0.00173	0.00204	0.0038	1.06035e-09	8.03509e-06	0.00133	0.00201	0.00335	1.30109e-10	2.6569e-06	0.000315132	0.0154	0.01571
																		0.78537	2.99626e-09	2.74887e-05	0.00169	0.00206	0.00377	9.6998e-10	7.59841e-06	0.0013	0.00203	0.00333	1.19009e-10	2.50879e-06	0.000302399	0.01539	0.0157
																		0.78676	2.74579e-09	2.61398e-05	0.00165	0.00207	0.00375	8.87095e-10	7.184e-06	0.00127	0.00204	0.00331	1.08832e-10	2.36846e-06	0.000290105	0.01538	0.01568
																		0.78815	2.51564e-09	2.48521e-05	0.00162	0.00208	0.00373	8.11099e-10	6.79081e-06	0.00123	0.00205	0.00329	9.95036e-11	2.23554e-06	0.000278237	0.01537	0.01565
																		0.78954	2.30423e-09	2.36231e-05	0.00158	0.0021	0.0037	7.41435e-10	6.41784e-06	0.0012	0.00206	0.00327	9.09545e-11	2.10965e-06	0.000266785	0.01536	0.01563
																		0.79	2.26234e-09	2.33739e-05	0.00157	0.0021	0.0037	6.77592e-10	6.06413e-06	0.00117	0.00207	0.00325	8.8286e-11	2.06948e-06	0.000263085	0.01536	0.01562
																		0.79093	2.11007e-09	2.24504e-05	0.00155	0.00211	0.00368	6.42884e-10	5.86651e-06	0.00115	0.00208	0.00324	8.31216e-11	1.99046e-06	0.000255738	0.01534	0.0156
																		0.79232	1.93181e-09	2.13316e-05	0.00151	0.00212	0.00365	6.19098e-10	5.72874e-06	0.00114	0.00208	0.00323	7.59465e-11	1.87763e-06	0.000245084	0.01533	0.01557
																		0.79371	1.76817e-09	2.02645e-05	0.00148	0.00213	0.00363	5.65518e-10	5.41081e-06	0.00111	0.00209	0.00321	6.93754e-11	1.77084e-06	0.000234812	0.0153	0.01554
																		0.79511	1.61801e-09	1.92469e-05	0.00144	0.00214	0.00361	5.16452e-10	5.10948e-06	0.00108	0.0021	0.00319	6.33589e-11	1.66979e-06	0.000224912	0.01528	0.0155
																		0.7965	1.48024e-09	1.82768e-05	0.00141	0.00216	0.00359	4.71529e-10	4.82395e-06	0.00105	0.00211	0.00317	5.78515e-11	1.57419e-06	0.000215373	0.01525	0.01547
																		0.79789	1.35387e-09	1.7352e-05	0.00138	0.00217	0.00356	4.30411e-10	4.55346e-06	0.00103	0.00212	0.00315	5.28111e-11	1.48377e-06	0.000206184	0.01522	0.01543
																		0.79928	1.23799e-09	1.64708e-05	0.00135	0.00218	0.00354	3.92784e-10	4.29726e-06	0.000998262	0.00213	0.00313	4.81992e-11	1.39826e-06	0.000197336	0.01519	0.01538
																		0.8	1.19484e-09	1.61337e-05	0.00133	0.00218	0.00353	3.58361e-10	4.05465e-06	0.000971231	0.00213	0.00311	4.5967e-11	1.35582e-06	0.000192883	0.01517	0.01536
																		0.80067	1.13175e-09	1.56311e-05	0.00132	0.00219	0.00352	3.33877e-10	3.87673e-06	0.000950797	0.00214	0.00309	4.39804e-11	1.31742e-06	0.000188818	0.01515	0.01534
																		0.80206	1.03438e-09	1.48313e-05	0.00128	0.0022	0.0035	3.26876e-10	3.82496e-06	0.000944749	0.00214	0.00309	4.0122e-11	1.24101e-06	0.000180621	0.01511	0.01529
																		0.80345	9.45161e-10	1.40696e-05	0.00125	0.00221	0.00347	2.98086e-10	3.60755e-06	0.000918812	0.00215	0.00307	3.6594e-11	1.16879e-06	0.000172734	0.01507	0.01524
																		0.80484	8.63426e-10	1.33443e-05	0.00122	0.00221	0.00345	2.71767e-10	3.40181e-06	0.000893413	0.00215	0.00305	3.33689e-11	1.10056e-06	0.000165148	0.01502	0.01519
																		0.80624	7.88568e-10	1.26539e-05	0.00119	0.00222	0.00343	2.47712e-10	3.20715e-06	0.000868548	0.00216	0.00303	3.04213e-11	1.0361e-06	0.000157854	0.01498	0.01513
																		0.80763	7.20026e-10	1.19968e-05	0.00117	0.00223	0.00341	2.25732e-10	3.02301e-06	0.000844212	0.00217	0.00301	2.7728e-11	9.75229e-07	0.000150843	0.01493	0.01508
																		0.80902	6.57282e-10	1.13715e-05	0.00114	0.00224	0.00339	2.05653e-10	2.84887e-06	0.000820399	0.00217	0.003	2.52676e-11	9.17747e-07	0.000144106	0.01487	0.01502
																		0.81	6.23202e-10	1.10213e-05	0.00112	0.00224	0.00337	1.87315e-10	2.68421e-06	0.000797104	0.00218	0.00298	2.36621e-11	8.79164e-07	0.000139515	0.01483	0.01497
																		0.81041	5.99861e-10	1.07767e-05	0.00111	0.00225	0.00337	1.71263e-10	2.5351e-06	0.000775293	0.00218	0.00296	2.30204e-11	8.63481e-07	0.000137633	0.01482	0.01495
																		0.8118	5.47323e-10	1.02109e-05	0.00108	0.00225	0.00334	1.70572e-10	2.52856e-06	0.00077432	0.00218	0.00296	2.09684e-11	8.12262e-07	0.000131417	0.01476	0.01489
																		0.81319	4.99266e-10	9.67288e-06	0.00105	0.00226	0.00332	1.55288e-10	2.38145e-06	0.000752041	0.00219	0.00294	1.90951e-11	7.63929e-07	0.000125449	0.0147	0.01482
																		0.81458	4.55318e-10	9.16137e-06	0.00103	0.00227	0.0033	1.41339e-10	2.24244e-06	0.000730262	0.00219	0.00292	1.73854e-11	7.18328e-07	0.00011972	0.01463	0.01475
																		0.81598	4.15138e-10	8.67516e-06	0.001	0.00227	0.00328	1.28613e-10	2.11112e-06	0.000708977	0.00219	0.00291	1.58252e-11	6.75315e-07	0.000114223	0.01457	0.01468
																		0.81737	3.78412e-10	8.21312e-06	0.000975794	0.00228	0.00326	1.17004e-10	1.98709e-06	0.000688179	0.0022	0.00289	1.44019e-11	6.3475e-07	0.00010895	0.0145	0.01461
																		0.81876	3.44851e-10	7.77412e-06	0.000950587	0.00228	0.00324	1.06418e-10	1.86996e-06	0.000667861	0.0022	0.00287	1.31037e-11	5.96504e-07	0.000103893	0.01443	0.01453
																		0.82	3.21006e-10	7.45121e-06	0.000931505	0.00228	0.00322	9.67664e-11	1.75938e-06	0.000648018	0.0022	0.00285	1.20425e-11	5.64239e-07	9.95585e-05	0.01436	0.01446
																		0.82015	3.14191e-10	7.35711e-06	0.000925852	0.00228	0.00322	8.7969e-11	1.65501e-06	0.000628643	0.0022	0.00283	1.19199e-11	5.6045e-07	9.90452e-05	0.01435	0.01445
																		0.82154	2.86188e-10	6.96107e-06	0.000901586	0.00229	0.0032	8.67691e-11	1.64048e-06	0.000625894	0.0022	0.00283	1.08407e-11	5.2647e-07	9.43987e-05	0.01428	0.01437
																		0.82293	2.60617e-10	6.58502e-06	0.000877786	0.00229	0.00318	7.99523e-11	1.5565e-06	0.000609729	0.00221	0.00282	9.85695e-12	4.94452e-07	8.99466e-05	0.0142	0.01429
																		0.82432	2.37273e-10	6.22804e-06	0.000854449	0.00229	0.00316	7.26487e-11	1.46357e-06	0.00059127	0.00221	0.0028	8.96053e-12	4.64288e-07	8.56821e-05	0.01412	0.0142
																		0.82572	2.15968e-10	5.88923e-06	0.000831571	0.0023	0.00313	4.34199e-11	1.05049e-06	0.000500256	0.00221	0.00271	8.14384e-12	4.35878e-07	8.15984e-05	0.01404	0.01412
																		0.82711	1.96529e-10	5.56774e-06	0.00080915	0.0023	0.00311	3.69057e-11	9.45766e-07	0.000474212	0.0022	0.00268	7.39995e-12	4.09124e-07	7.7689e-05	0.01395	0.01403
																		0.8285	1.63291e-10	4.98562e-06	0.000766578	0.0023	0.00307	3.34701e-11	8.87853e-07	0.000459144	0.0022	0.00266	6.72253e-12	3.83936e-07	7.39475e-05	0.01386	0.01394
																		0.82989	8.20309e-11	3.30147e-06	0.000624576	0.0023	0.00293	3.03471e-11	8.33317e-07	0.000444468	0.0022	0.00264	6.10578e-12	3.60227e-07	7.03678e-05	0.01377	0.01384
																		0.83	7.55093e-11	3.14111e-06	0.000609112	0.0023	0.00291	2.7509e-11	7.81972e-07	0.000430179	0.00219	0.00262	6.0594e-12	3.58411e-07	7.00913e-05	0.01377	0.01384
																		0.83128	6.85298e-11	2.96309e-06	0.000591428	0.00229	0.00289	2.49302e-11	7.33642e-07	0.000416268	0.00219	0.00261	5.54438e-12	3.37915e-07	6.69439e-05	0.01368	0.01375
																		0.83267	6.21803e-11	2.79459e-06	0.000574146	0.00229	0.00287	2.25878e-11	6.88159e-07	0.000402729	0.00219	0.00259	5.0335e-12	3.16921e-07	6.36699e-05	0.01359	0.01365
																		0.83406	5.64055e-11	2.63515e-06	0.000557261	0.00229	0.00285	2.14603e-11	6.65666e-07	0.00039586	0.00218	0.00258	4.56868e-12	2.97172e-07	6.05402e-05	0.01349	0.01355
																		0.83546	5.11545e-11	2.4843e-06	0.000540768	0.00228	0.00282	2.04606e-11	6.45365e-07	0.000389555	0.00218	0.00257	4.14587e-12	2.78599e-07	5.75493e-05	0.0134	0.01345
																		0.83685	4.63812e-11	2.34162e-06	0.000524661	0.00228	0.0028	1.85293e-11	6.05109e-07	0.000376738	0.00218	0.00255	3.76136e-12	2.61134e-07	5.46918e-05	0.0133	0.01335
																		0.83824	4.20431e-11	2.20669e-06	0.000508936	0.00227	0.00278	1.67762e-11	5.67249e-07	0.000364273	0.00217	0.00254	3.41176e-12	2.44715e-07	5.19626e-05	0.0132	0.01325
																		0.83963	4.06966e-11	2.16368e-06	0.000503815	0.00227	0.00278	1.51854e-11	5.3165e-07	0.000352153	0.00217	0.00252	3.09397e-12	2.29283e-07	4.93566e-05	0.01309	0.01314
																		0.84	3.81015e-11	2.07912e-06	0.000493586	0.00227	0.00276	1.37421e-11	4.98184e-07	0.000340369	0.00216	0.0025	3.01438e-12	2.25334e-07	4.86831e-05	0.01306	0.01311
																		0.84102	3.45211e-11	1.95853e-06	0.000478607	0.00226	0.00274	1.2433e-11	4.66729e-07	0.000328917	0.00215	0.00248	2.80516e-12	2.14781e-07	4.68691e-05	0.01299	0.01304
																		0.84241	3.12696e-11	1.84456e-06	0.000463992	0.00225	0.00272	1.12459e-11	4.37172e-07	0.000317788	0.00215	0.00246	2.54276e-12	2.01156e-07	4.44953e-05	0.01288	0.01293
																		0.8438	2.83174e-11	1.73688e-06	0.000449737	0.00225	0.0027	1.04763e-11	4.17414e-07	0.000310132	0.00214	0.00245	2.30439e-12	1.88358e-07	4.22307e-05	0.01277	0.01282
																		0.8452	2.56378e-11	1.63515e-06	0.000435835	0.00224	0.00268	1.01698e-11	4.09404e-07	0.000306976	0.00214	0.00245	2.0879e-12	1.76339e-07	4.00709e-05	0.01266	0.0127
																		0.84659	2.32061e-11	1.53908e-06	0.000422281	0.00223	0.00266	9.19438e-12	3.83321e-07	0.000296474	0.00213	0.00243	1.89134e-12	1.65054e-07	3.80115e-05	0.01255	0.01259
																		0.84798	2.09999e-11	1.44836e-06	0.000409069	0.00223	0.00264	8.31054e-12	3.58827e-07	0.000286277	0.00212	0.00241	1.7129e-12	1.54461e-07	3.60486e-05	0.01244	0.01248
																		0.84937	1.99391e-11	1.40337e-06	0.000402359	0.00222	0.00262	7.50987e-12	3.3583e-07	0.000276377	0.00211	0.00239	1.55096e-12	1.44518e-07	3.41781e-05	0.01233	0.01236
																		0.85	1.89989e-11	1.36271e-06	0.000396194	0.00222	0.00261	6.78471e-12	3.14244e-07	0.000266767	0.00211	0.00237	1.48258e-12	1.40216e-07	3.33597e-05	0.01228	0.01231
																		0.85076	1.71844e-11	1.28187e-06	0.00038365	0.00221	0.00259	6.12811e-12	2.93985e-07	0.000257442	0.0021	0.00235	1.40401e-12	1.35189e-07	3.23961e-05	0.01221	0.01225
																		0.85215	1.55395e-11	1.20558e-06	0.000371432	0.0022	0.00257	5.53372e-12	2.74976e-07	0.000248394	0.00209	0.00234	1.27071e-12	1.26437e-07	3.06991e-05	0.0121	0.01213
																		0.85354	1.40485e-11	1.13361e-06	0.000359532	0.00219	0.00255	5.05128e-12	2.59014e-07	0.000240553	0.00208	0.00232	1.14981e-12	1.18227e-07	2.90833e-05	0.01198	0.01201
																		0.85493	1.26976e-11	1.06571e-06	0.000347947	0.00218	0.00253	4.99578e-12	2.57144e-07	0.000239618	0.00208	0.00232	1.04019e-12	1.10529e-07	2.75453e-05	0.01186	0.01189
																		0.85633	1.14738e-11	1.00169e-06	0.00033667	0.00217	0.00251	4.50906e-12	2.4042e-07	0.000231108	0.00207	0.0023	9.40806e-13	1.03311e-07	2.60819e-05	0.01174	0.01177
																		0.85772	1.03654e-11	9.41319e-07	0.000325695	0.00216	0.00249	4.06878e-12	2.24738e-07	0.000222856	0.00206	0.00228	8.50733e-13	9.65455e-08	2.46897e-05	0.01162	0.01164
																		0.85911	9.64754e-12	9.00848e-07	0.000318136	0.00215	0.00247	3.67062e-12	2.10036e-07	0.000214858	0.00204	0.00226	7.69113e-13	9.0205e-08	2.33658e-05	0.0115	0.01152
																		0.86	9.36183e-12	8.84411e-07	0.000315017	0.00215	0.00246	3.31062e-12	1.96256e-07	0.000207107	0.00203	0.00224	7.2093e-13	8.63566e-08	2.25525e-05	0.01142	0.01144
																		0.8605	8.45338e-12	8.30776e-07	0.00030463	0.00214	0.00244	2.98521e-12	1.83343e-07	0.000199596	0.00202	0.00222	6.95171e-13	8.4264e-08	2.2107e-05	0.01138	0.0114
																		0.86189	7.63123e-12	7.80238e-07	0.000294529	0.00212	0.00242	2.69115e-12	1.71245e-07	0.000192321	0.00201	0.0022	6.28199e-13	7.86986e-08	2.09106e-05	0.01125	0.01127
																		0.86328	6.88737e-12	7.32626e-07	0.000284707	0.00211	0.0024	2.42547e-12	1.59912e-07	0.000185275	0.002	0.00218	5.67553e-13	7.34862e-08	1.97738e-05	0.01113	0.01115
																		0.86467	6.21452e-12	6.87782e-07	0.00027516	0.0021	0.00238	2.40558e-12	1.59047e-07	0.000184727	0.002	0.00218	5.1265e-13	6.86053e-08	1.86938e-05	0.011	0.01102
																		0.86607	5.60604e-12	6.45554e-07	0.000265881	0.00209	0.00235	2.18549e-12	1.49299e-07	0.000178452	0.00198	0.00216	4.62955e-13	6.40358e-08	1.76683e-05	0.01088	0.01089
																		0.86746	5.05591e-12	6.05796e-07	0.000256865	0.00207	0.00233	1.96879e-12	1.39363e-07	0.000171848	0.00197	0.00214	4.17986e-13	5.97588e-08	1.66946e-05	0.01075	0.01077
																		0.86885	4.60993e-12	5.72303e-07	0.00024904	0.00206	0.00231	1.77315e-12	1.30061e-07	0.000165456	0.00196	0.00212	3.77301e-13	5.57563e-08	1.57704e-05	0.01062	0.01064
																		0.87	4.55866e-12	5.68373e-07	0.000248108	0.00206	0.00231	1.59657e-12	1.21355e-07	0.000159271	0.00195	0.0021	3.46594e-13	5.26403e-08	1.50417e-05	0.01052	0.01053
																		0.87024	4.10932e-12	5.33155e-07	0.000239602	0.00205	0.00229	1.43722e-12	1.13209e-07	0.000153287	0.00193	0.00208	3.40502e-13	5.20115e-08	1.48935e-05	0.0105	0.01051
																		0.87163	3.70338e-12	5.00018e-07	0.000231343	0.00203	0.00227	1.29347e-12	1.05589e-07	0.0001475	0.00192	0.00207	3.07224e-13	4.85085e-08	1.40617e-05	0.01037	0.01038
																		0.87302	3.33673e-12	4.68847e-07	0.000223326	0.00202	0.00224	1.16382e-12	9.84613e-08	0.000141903	0.0019	0.00205	2.77137e-13	4.52324e-08	1.32729e-05	0.01024	0.01025
																		0.87441	3.00565e-12	4.39531e-07	0.000215544	0.002	0.00222	1.13151e-12	9.66432e-08	0.000140445	0.0019	0.00204	2.49941e-13	4.21692e-08	1.2525e-05	0.01011	0.01012
																		0.87581	2.70676e-12	4.11965e-07	0.000207994	0.00199	0.0022	1.04692e-12	9.17962e-08	0.000136493	0.00189	0.00203	2.25364e-13	3.93056e-08	1.18162e-05	0.00998	0.00999
																		0.8772	2.43701e-12	3.8605e-07	0.000200669	0.00197	0.00218	9.41529e-13	8.55649e-08	0.000131263	0.00187	0.00201	2.0316e-13	3.66292e-08	1.11446e-05	0.00985	0.00986
																		0.87859	2.19361e-12	3.61693e-07	0.000193565	0.00196	0.00215	8.46547e-13	7.97405e-08	0.00012621	0.00186	0.00198	1.83102e-13	3.41281e-08	1.05084e-05	0.00972	0.00973
																		0.87998	2.17539e-12	3.5983e-07	0.000193012	0.00196	0.00215	7.60964e-13	7.42974e-08	0.000121327	0.00184	0.00196	1.64989e-13	3.17916e-08	9.90596e-06	0.00959	0.0096
																		0.88	1.97404e-12	3.38805e-07	0.000186676	0.00194	0.00213	6.83869e-13	6.92118e-08	0.000116611	0.00183	0.00194	1.64741e-13	3.17591e-08	9.89752e-06	0.00959	0.0096
																		0.88415	1.77602e-12	3.17302e-07	0.000179997	0.00193	0.00211	6.14438e-13	6.44612e-08	0.000112056	0.00181	0.00192	1.20549e-13	2.56678e-08	8.28497e-06	0.0092	0.00921
																		0.88555	1.59747e-12	2.97103e-07	0.000173524	0.00191	0.00209	5.51923e-13	6.00245e-08	0.000107659	0.0018	0.0019	1.08527e-13	2.38914e-08	7.8018e-06	0.00907	0.00908
																		0.88694	1.43653e-12	2.78135e-07	0.000167251	0.0019	0.00206	5.25683e-13	5.81116e-08	0.000105716	0.00179	0.00189	9.76835e-14	2.22335e-08	7.34489e-06	0.00894	0.00895
																		0.88833	1.29148e-12	2.60325e-07	0.000161174	0.00188	0.00204	4.9565e-13	5.58818e-08	0.000103414	0.00178	0.00188	8.79037e-14	2.06865e-08	6.91293e-06	0.00881	0.00882
																		0.88972	1.01379e-12	2.23905e-07	0.0001481	0.00184	0.00199	4.45008e-13	5.20145e-08	9.93169e-05	0.00176	0.00186	7.90856e-14	1.92433e-08	6.50467e-06	0.00868	0.00869
																		0.89	4.66575e-13	1.37889e-07	0.000112508	0.00171	0.00183	3.99444e-13	4.8405e-08	9.53639e-05	0.00175	0.00184	7.74173e-14	1.89646e-08	6.42519e-06	0.00866	0.00866
																		0.89111	3.53339e-13	1.15836e-07	0.000101822	0.00167	0.00177	3.5846e-13	4.50368e-08	9.15505e-05	0.00173	0.00182	7.11364e-14	1.78973e-08	6.11892e-06	0.00855	0.00856
																		0.8925	3.16664e-13	1.08136e-07	9.78752e-05	0.00165	0.00174	3.21604e-13	4.18945e-08	8.78726e-05	0.00171	0.0018	6.39721e-14	1.6642e-08	5.75454e-06	0.00843	0.00843
																		0.89389	2.83728e-13	1.00928e-07	9.40634e-05	0.00163	0.00172	2.88468e-13	3.89635e-08	8.43261e-05	0.0017	0.00178	5.75167e-14	1.54717e-08	5.41044e-06	0.0083	0.0083
																		0.89529	2.54156e-13	9.41812e-08	9.03827e-05	0.00161	0.0017	2.58684e-13	3.62302e-08	8.0907e-05	0.00168	0.00176	5.17012e-14	1.43809e-08	5.08559e-06	0.00817	0.00817
																		0.89668	2.2761e-13	8.78678e-08	8.68291e-05	0.00159	0.00168	2.41219e-13	3.4578e-08	7.8783e-05	0.00167	0.00175	4.64635e-14	1.33643e-08	4.77899e-06	0.00804	0.00805
																		0.89807	2.12062e-13	8.40407e-08	8.46189e-05	0.00158	0.00166	1.09326e-13	2.03602e-08	5.81274e-05	0.00154	0.0016	4.17473e-14	1.24171e-08	4.4897e-06	0.00791	0.00792
																		0.89946	2.03788e-13	8.19612e-08	8.33991e-05	0.00157	0.00165	8.5855e-14	1.73121e-08	5.29184e-05	0.0015	0.00155	3.75014e-14	1.15347e-08	4.21682e-06	0.00779	0.00779
																		0.9	1.82415e-13	7.64363e-08	8.00891e-05	0.00155	0.00163	7.67879e-14	1.60618e-08	5.06648e-05	0.00148	0.00153	3.59688e-14	1.12084e-08	4.11505e-06	0.00774	0.00774
																		0.90085	1.63244e-13	7.12695e-08	7.68955e-05	0.00153	0.00161	6.86619e-14	1.48987e-08	4.84977e-05	0.00146	0.00151	3.368e-14	1.07128e-08	3.95949e-06	0.00766	0.00766
																		0.90224	1.46053e-13	6.64387e-08	7.38151e-05	0.00151	0.00159	6.13811e-14	1.3817e-08	4.64144e-05	0.00145	0.00149	3.02413e-14	9.9476e-09	3.71688e-06	0.00753	0.00754
																		0.90363	1.3064e-13	6.19228e-08	7.08443e-05	0.00149	0.00156	5.48592e-14	1.28113e-08	4.4412e-05	0.00143	0.00147	2.71477e-14	9.23517e-09	3.48823e-06	0.00741	0.00741
																		0.90503	1.16825e-13	5.77023e-08	6.79799e-05	0.00147	0.00154	4.90185e-14	1.18763e-08	4.24877e-05	0.00141	0.00145	2.43652e-14	8.57206e-09	3.27279e-06	0.00729	0.00729
																		0.90642	1.04446e-13	5.37587e-08	6.52187e-05	0.00146	0.00152	4.89391e-14	1.18634e-08	4.24606e-05	0.00141	0.00145	2.18631e-14	7.95497e-09	3.06985e-06	0.00716	0.00716
																		0.90781	9.51849e-14	5.06928e-08	6.301e-05	0.00144	0.0015	4.37892e-14	1.10074e-08	4.0639e-05	0.00139	0.00143	1.96136e-14	7.38083e-09	2.87875e-06	0.00704	0.00704
																		0.9092	9.33563e-14	5.00745e-08	6.25575e-05	0.00144	0.0015	3.91084e-14	1.02e-08	3.88631e-05	0.00137	0.00141	1.75916e-14	6.84677e-09	2.69883e-06	0.00692	0.00692
																		0.91	8.34236e-14	4.66335e-08	5.99933e-05	0.00142	0.00148	3.49195e-14	9.44984e-09	3.71577e-05	0.00135	0.00139	1.65222e-14	6.5565e-09	2.60011e-06	0.00685	0.00685
																		0.91059	7.45297e-14	4.34202e-08	5.75231e-05	0.0014	0.00145	3.11719e-14	8.7531e-09	3.55202e-05	0.00133	0.00137	1.57746e-14	6.35008e-09	2.52949e-06	0.0068	0.0068
																		0.91198	6.65678e-14	4.04202e-08	5.51439e-05	0.00138	0.00143	2.78197e-14	8.10609e-09	3.39484e-05	0.00131	0.00135	1.41422e-14	5.88825e-09	2.37016e-06	0.00667	0.00668
																		0.91337	5.94421e-14	3.76199e-08	5.28529e-05	0.00136	0.00141	2.48221e-14	7.50538e-09	3.24398e-05	0.0013	0.00133	1.26759e-14	5.45892e-09	2.22029e-06	0.00656	0.00656
																		0.91476	5.30663e-14	3.50066e-08	5.06473e-05	0.00134	0.00139	2.21422e-14	6.94777e-09	3.09922e-05	0.00128	0.00131	1.13592e-14	5.05988e-09	2.07934e-06	0.00644	0.00644
																		0.91616	4.73629e-14	3.25683e-08	4.85243e-05	0.00132	0.00137	2.16378e-14	6.84039e-09	3.07078e-05	0.00127	0.0013	1.01769e-14	4.68908e-09	1.94684e-06	0.00632	0.00632
																		0.91755	4.22623e-14	3.02938e-08	4.64813e-05	0.0013	0.00135	1.97469e-14	6.43028e-09	2.96035e-05	0.00126	0.00129	9.11574e-15	4.34458e-09	1.8223e-06	0.0062	0.0062
																		0.91894	4.2193e-14	3.02622e-08	4.64524e-05	0.0013	0.00135	1.76065e-14	5.95013e-09	2.82715e-05	0.00124	0.00127	8.1634e-15	4.02459e-09	1.70528e-06	0.00609	0.00609
																		0.92	3.77018e-14	2.81724e-08	4.45157e-05	0.00128	0.00133	1.56943e-14	5.50472e-09	2.69943e-05	0.00122	0.00125	7.50349e-15	3.796e-09	1.62084e-06	0.006	0.006
																		0.92033	3.36253e-14	2.61944e-08	4.26249e-05	0.00126	0.0013	1.39865e-14	5.09161e-09	2.57698e-05	0.0012	0.00123	7.30895e-15	3.72743e-09	1.59536e-06	0.00597	0.00597
																		0.92172	2.99823e-14	2.43503e-08	4.08066e-05	0.00124	0.00128	1.24615e-14	4.70855e-09	2.4596e-05	0.00119	0.00121	6.54248e-15	3.45152e-09	1.49213e-06	0.00586	0.00586
																		0.92311	2.67275e-14	2.26315e-08	3.90583e-05	0.00122	0.00126	1.11001e-14	4.35343e-09	2.34712e-05	0.00117	0.00119	5.8551e-15	3.19539e-09	1.39522e-06	0.00574	0.00575
																		0.9245	2.38202e-14	2.10298e-08	3.73776e-05	0.0012	0.00124	9.88511e-15	4.02427e-09	2.23935e-05	0.00115	0.00117	5.23878e-15	2.95768e-09	1.30426e-06	0.00563	0.00563
																		0.9259	2.12241e-14	1.95376e-08	3.57623e-05	0.00118	0.00122	9.44919e-15	3.903e-09	2.19871e-05	0.00114	0.00116	4.68631e-15	2.73711e-09	1.21891e-06	0.00552	0.00552
																		0.92729	1.89063e-14	1.81475e-08	3.42103e-05	0.00117	0.0012	8.80098e-15	3.71924e-09	2.13611e-05	0.00113	0.00115	4.19117e-15	2.53248e-09	1.13885e-06	0.00541	0.00541
																		0.92868	1.84704e-14	1.78793e-08	3.39051e-05	0.00116	0.0012	7.83387e-15	3.43664e-09	2.03724e-05	0.00111	0.00113	3.74752e-15	2.34269e-09	1.06377e-06	0.0053	0.00531
																		0.93	1.68376e-14	1.6853e-08	3.27192e-05	0.00115	0.00118	6.97136e-15	3.17486e-09	1.94256e-05	0.00109	0.00111	3.36908e-15	2.17523e-09	9.96815e-07	0.0052	0.0052
																		0.93007	1.49916e-14	1.56477e-08	3.12871e-05	0.00113	0.00116	6.20233e-15	2.93243e-09	1.85193e-05	0.00108	0.00109	3.3501e-15	2.16668e-09	9.93378e-07	0.0052	0.0052
																		0.93146	1.33447e-14	1.45257e-08	2.99118e-05	0.00111	0.00114	5.51681e-15	2.70796e-09	1.76519e-05	0.00106	0.00108	2.99416e-15	2.0035e-09	9.27402e-07	0.00509	0.00509
																		0.93285	1.18759e-14	1.34814e-08	2.85915e-05	0.00109	0.00112	4.90588e-15	2.50017e-09	1.68218e-05	0.00104	0.00106	2.67545e-15	1.85224e-09	8.65581e-07	0.00499	0.00499
																		0.93424	1.05662e-14	1.25097e-08	2.73242e-05	0.00107	0.0011	4.36156e-15	2.30785e-09	1.60277e-05	0.00102	0.00104	2.39013e-15	1.71206e-09	8.0767e-07	0.00488	0.00488
																		0.93564	9.39862e-15	1.16057e-08	2.6108e-05	0.00105	0.00108	4.07567e-15	2.20375e-09	1.55863e-05	0.00101	0.00103	2.13477e-15	1.58217e-09	7.53436e-07	0.00478	0.00478
																		0.93703	8.35806e-15	1.07649e-08	2.49411e-05	0.00104	0.00106	3.8767e-15	2.1299e-09	1.52681e-05	0.00101	0.00102	1.90628e-15	1.46184e-09	7.02659e-07	0.00468	0.00468
																		0.93842	7.9851e-15	1.04544e-08	2.45007e-05	0.00103	0.00105	3.44492e-15	1.96526e-09	1.45416e-05	0.000987566	0.001	1.70186e-15	1.3504e-09	6.55134e-07	0.00458	0.00458
																		0.93981	7.43091e-15	9.98298e-09	2.38217e-05	0.00102	0.00104	3.0605e-15	1.81299e-09	1.38471e-05	0.000970195	0.000984044	1.51903e-15	1.2472e-09	6.10663e-07	0.00448	0.00448
																		0.94	6.605e-15	9.256e-09	2.27482e-05	0.000999503	0.00102	2.71832e-15	1.67217e-09	1.31832e-05	0.000952946	0.000966131	1.49559e-15	1.2337e-09	6.04811e-07	0.00447	0.00447
																		0.9412	5.86947e-15	8.58023e-09	2.17188e-05	0.000981598	0.001	2.41382e-15	1.54198e-09	1.25487e-05	0.000935822	0.000948372	1.35555e-15	1.15166e-09	5.69061e-07	0.00438	0.00438
																		0.94259	5.21458e-15	7.9522e-09	2.0732e-05	0.000963828	0.000984568	2.14292e-15	1.42163e-09	1.19424e-05	0.000918828	0.000930772	1.20939e-15	1.06323e-09	5.30155e-07	0.00429	0.00429
																		0.94398	4.63164e-15	7.36867e-09	1.97862e-05	0.000946197	0.00096599	1.90196e-15	1.31041e-09	1.13632e-05	0.000901968	0.000913332	1.07875e-15	9.8139e-10	4.9378e-07	0.00419	0.00419
																		0.94538	4.11287e-15	6.82658e-09	1.88799e-05	0.000928708	0.000947595	1.73631e-15	1.23132e-09	1.0939e-05	0.000889203	0.000900143	9.62013e-16	9.0567e-10	4.5978e-07	0.0041	0.0041
																		0.94677	3.65132e-15	6.3231e-09	1.80117e-05	0.000911366	0.000929384	1.68769e-15	1.20765e-09	1.081e-05	0.000885246	0.000896057	8.57719e-16	8.35625e-10	4.28009e-07	0.00401	0.00401
																		0.94816	3.40917e-15	6.0498e-09	1.75286e-05	0.000901453	0.000918988	1.49721e-15	1.11272e-09	1.02817e-05	0.000868666	0.000878948	7.64562e-16	7.70844e-10	3.9833e-07	0.00392	0.00392
																		0.94955	3.24078e-15	5.85558e-09	1.718e-05	0.000894175	0.000911361	1.3279e-15	1.02504e-09	9.77737e-06	0.000852231	0.000862009	6.81374e-16	7.10943e-10	3.70611e-07	0.00383	0.00383
																		0.95	2.8757e-15	5.42154e-09	1.63836e-05	0.000877138	0.000893527	1.17746e-15	9.44085e-10	9.29598e-06	0.000835945	0.000845242	6.564e-16	6.92537e-10	3.62037e-07	0.0038	0.0038
																		0.95094	2.55113e-15	5.01867e-09	1.5621e-05	0.000860259	0.000875885	1.04381e-15	8.69343e-10	8.83657e-06	0.000819812	0.000828649	6.07102e-16	6.55566e-10	3.44731e-07	0.00374	0.00374
																		0.95233	2.26265e-15	4.64479e-09	1.48911e-05	0.000843542	0.000858437	9.25109e-16	8.00356e-10	8.39824e-06	0.000803835	0.000812234	5.40808e-16	6.04383e-10	3.20575e-07	0.00365	0.00365
																		0.95372	2.0063e-15	4.29791e-09	1.41925e-05	0.000826989	0.000841186	8.1971e-16	7.36694e-10	7.98011e-06	0.000788016	0.000795997	4.81646e-16	5.57084e-10	2.98033e-07	0.00357	0.00357
																		0.95512	1.77856e-15	3.97614e-09	1.35241e-05	0.000810604	0.000824132	7.30596e-16	6.80805e-10	7.60096e-06	0.000773144	0.000780745	4.28862e-16	5.13384e-10	2.77003e-07	0.00348	0.00348
																		0.95651	1.5763e-15	3.67772e-09	1.28847e-05	0.00079439	0.000807279	7.26146e-16	6.77959e-10	7.58133e-06	0.000772359	0.000779941	3.81778e-16	4.73018e-10	2.5739e-07	0.0034	0.0034
																		0.9579	1.43742e-15	3.46482e-09	1.24158e-05	0.000782142	0.000794562	6.43107e-16	6.23779e-10	7.20108e-06	0.000756867	0.000764068	3.39788e-16	4.35739e-10	2.39104e-07	0.00332	0.00332
																		0.95929	1.39669e-15	3.40101e-09	1.22731e-05	0.00077835	0.000790627	5.69428e-16	5.73813e-10	6.83858e-06	0.000741542	0.000748381	3.0235e-16	4.01318e-10	2.22058e-07	0.00324	0.00324
																		0.96	1.23726e-15	3.14449e-09	1.16883e-05	0.000762486	0.000774177	5.04069e-16	5.27742e-10	6.49307e-06	0.000726386	0.00073288	2.84825e-16	3.84769e-10	2.13804e-07	0.0032	0.0032
																		0.96068	1.09575e-15	2.90673e-09	1.11292e-05	0.000746801	0.000757933	4.46105e-16	4.85271e-10	6.16383e-06	0.000711403	0.000717567	2.68978e-16	3.69542e-10	2.06173e-07	0.00316	0.00316
																		0.96207	9.70197e-16	2.68642e-09	1.05948e-05	0.000731296	0.000741894	3.94712e-16	4.46128e-10	5.85014e-06	0.000696593	0.000702444	2.39236e-16	3.40215e-10	1.91375e-07	0.00308	0.00308
																		0.96346	8.5882e-16	2.4823e-09	1.00841e-05	0.000715976	0.000726062	3.49156e-16	4.10059e-10	5.55135e-06	0.00068196	0.000687512	2.12737e-16	3.13152e-10	1.77593e-07	0.003	0.00301
																		0.96485	7.60045e-16	2.29323e-09	9.59613e-06	0.00070084	0.000710438	3.08783e-16	3.76829e-10	5.26679e-06	0.000667505	0.000672772	1.8913e-16	2.88185e-10	1.64759e-07	0.00293	0.00293
																		0.96625	6.72468e-16	2.11814e-09	9.13003e-06	0.000685891	0.000695023	3.03635e-16	3.72495e-10	5.22897e-06	0.000665543	0.000670773	1.68106e-16	2.65155e-10	1.52814e-07	0.00286	0.00286
																		0.96764	5.98527e-16	1.96389e-09	8.70682e-06	0.00067187	0.000680579	2.73014e-16	3.46222e-10	4.99586e-06	0.00065323	0.000658227	1.49387e-16	2.43917e-10	1.41697e-07	0.00278	0.00278
																		0.96903	5.94837e-16	1.95602e-09	8.68489e-06	0.000671132	0.000679819	2.4133e-16	3.18036e-10	4.73794e-06	0.000639137	0.000643875	1.32722e-16	2.24336e-10	1.31354e-07	0.00271	0.00271
																		0.97	5.26041e-16	1.80595e-09	8.25986e-06	0.000656563	0.000664824	2.13272e-16	2.92086e-10	4.49247e-06	0.000625226	0.000629719	1.22191e-16	2.11585e-10	1.24568e-07	0.00266	0.00266
																		0.97042	4.65089e-16	1.66706e-09	7.8541e-06	0.000642185	0.000650041	1.88431e-16	2.68199e-10	4.2589e-06	0.0006115	0.00061576	1.17891e-16	2.06285e-10	1.21735e-07	0.00264	0.00264
																		0.97181	4.111e-16	1.53854e-09	7.46683e-06	0.000628001	0.00063547	1.66443e-16	2.46215e-10	4.03668e-06	0.00059796	0.000601997	1.04693e-16	1.89649e-10	1.12791e-07	0.00257	0.00258
																		0.9732	3.6329e-16	1.41964e-09	7.09729e-06	0.000614012	0.000621111	1.46986e-16	2.25987e-10	3.82532e-06	0.000584606	0.000588432	9.29531e-17	1.7432e-10	1.04476e-07	0.00251	0.00251
																		0.97459	3.20962e-16	1.30967e-09	6.74472e-06	0.000600218	0.000606964	1.29773e-16	2.07379e-10	3.62433e-06	0.00057144	0.000575064	8.25111e-17	1.60197e-10	9.6749e-08	0.00244	0.00244
																		0.97599	2.83498e-16	1.20798e-09	6.40843e-06	0.00058662	0.00059303	1.24637e-16	2.01681e-10	3.5614e-06	0.000567218	0.000570779	7.3226e-17	1.4719e-10	8.957e-08	0.00238	0.00238
																		0.97738	2.50346e-16	1.11395e-09	6.08773e-06	0.000573219	0.000579308	1.14547e-16	1.90265e-10	3.43323e-06	0.000558462	0.000561895	6.49714e-17	1.35212e-10	8.2902e-08	0.00231	0.00231
																		0.97877	2.46121e-16	1.10167e-09	6.04507e-06	0.000571403	0.000577449	1.01084e-16	1.74527e-10	3.25158e-06	0.000545673	0.000548925	5.76346e-17	1.24183e-10	7.67103e-08	0.00225	0.00225
																		0.98	2.21017e-16	1.02704e-09	5.78196e-06	0.000560016	0.000565799	8.91821e-17	1.60059e-10	3.07894e-06	0.000533074	0.000536153	5.18269e-17	1.15158e-10	7.16025e-08	0.0022	0.0022
																		0.98016	1.95077e-16	9.46724e-10	5.49048e-06	0.000547011	0.000552503	7.86624e-17	1.4676e-10	2.9149e-06	0.000520665	0.00052358	5.11151e-17	1.14032e-10	7.09625e-08	0.00219	0.00219
																		0.98155	1.72139e-16	8.72511e-10	5.21269e-06	0.000534205	0.000539419	6.93671e-17	1.34539e-10	2.75907e-06	0.000508446	0.000511205	4.5323e-17	1.04689e-10	6.56282e-08	0.00213	0.00213
																		0.98294	1.51862e-16	8.03954e-10	4.94799e-06	0.000521598	0.000526546	6.11554e-17	1.23311e-10	2.61107e-06	0.000496418	0.000499029	4.01784e-17	9.60932e-11	6.0679e-08	0.00207	0.00207
																		0.98433	1.33941e-16	7.40635e-10	4.69583e-06	0.000509189	0.000513886	5.3903e-17	1.12996e-10	2.47052e-06	0.000484581	0.000487051	3.56099e-17	8.81852e-11	5.60884e-08	0.00202	0.00202
																		0.98573	1.18106e-16	6.82166e-10	4.45565e-06	0.00049698	0.000501436	5.05324e-17	1.08057e-10	2.4015e-06	0.000478608	0.00048101	3.1554e-17	8.09118e-11	5.18315e-08	0.00196	0.00196
																		0.98712	1.04118e-16	6.28186e-10	4.22694e-06	0.000484969	0.000489196	4.74992e-17	1.03524e-10	2.33709e-06	0.000472934	0.000475271	2.79538e-17	7.42236e-11	4.78851e-08	0.00191	0.00191
																		0.98851	9.99495e-17	6.11617e-10	4.15527e-06	0.000481123	0.000485279	4.18461e-17	9.48261e-11	2.21044e-06	0.000461478	0.000463689	2.47589e-17	6.80746e-11	4.42276e-08	0.00185	0.00185
																		0.9899	9.17647e-17	5.78362e-10	4.0092e-06	0.000473157	0.000477167	3.68571e-17	8.68415e-11	2.09024e-06	0.000450213	0.000452303	2.19243e-17	6.24226e-11	4.08388e-08	0.0018	0.0018
																		0.99	8.08572e-17	5.32383e-10	3.80193e-06	0.000461543	0.000465346	3.2455e-17	7.9513e-11	1.9762e-06	0.000439137	0.000441113	2.17332e-17	6.20341e-11	4.06049e-08	0.0018	0.0018
																		0.99129	7.12291e-17	4.89961e-10	3.60468e-06	0.000450127	0.000453733	2.85719e-17	7.27883e-11	1.86802e-06	0.000428251	0.000430119	1.941e-17	5.72284e-11	3.76998e-08	0.00175	0.00175
																		0.99268	6.27322e-17	4.50828e-10	3.41701e-06	0.000438909	0.000442326	2.51474e-17	6.66187e-11	1.76542e-06	0.000417554	0.000419319	1.71803e-17	5.2456e-11	3.4793e-08	0.0017	0.0017
																		0.99407	5.52355e-17	4.14738e-10	3.23848e-06	0.000427887	0.000431126	2.2128e-17	6.09597e-11	1.66813e-06	0.000407045	0.000408713	1.52033e-17	4.8072e-11	3.21019e-08	0.00165	0.00165
																		0.99547	4.86229e-17	3.8146e-10	3.06868e-06	0.000417062	0.000420131	2.02355e-17	5.7291e-11	1.60325e-06	0.000399823	0.000401426	1.34509e-17	4.40455e-11	2.96111e-08	0.0016	0.0016
																		0.99686	4.27916e-17	3.50782e-10	2.90722e-06	0.000406431	0.000409339	1.94664e-17	5.57701e-11	1.5759e-06	0.000396724	0.0003983	1.18978e-17	4.03483e-11	2.73065e-08	0.00155	0.00155
																		0.99825	4.00846e-17	3.36051e-10	2.82784e-06	0.000401076	0.000403905	1.71209e-17	5.1012e-11	1.48848e-06	0.00038659	0.000388078	1.05217e-17	3.69541e-11	2.51747e-08	0.00151	0.00151
																		0.99964	3.76505e-17	3.22507e-10	2.75372e-06	0.000395995	0.000398749	1.50544e-17	4.66503e-11	1.40564e-06	0.000376641	0.000378047	9.30276e-18	3.38386e-11	2.32032e-08	0.00146	0.00146
																		1	3.3119e-17	2.96451e-10	2.60783e-06	0.000385752	0.00038836	1.32342e-17	4.26529e-11	1.32715e-06	0.000366878	0.000368205	9.01045e-18	3.30744e-11	2.27173e-08	0.00145	0.00145
																		1.00103	2.91259e-17	2.72446e-10	2.46918e-06	0.000375702	0.000378171	1.16312e-17	3.89901e-11	1.2528e-06	0.000357299	0.000358551	8.2232e-18	3.09796e-11	2.13805e-08	0.00142	0.00142
																		1.00242	2.5608e-17	2.50334e-10	2.33745e-06	0.000365842	0.00036818	1.022e-17	3.56346e-11	1.18238e-06	0.000347902	0.000349084	7.26732e-18	2.83566e-11	1.96959e-08	0.00138	0.00138
																		1.00381	2.25096e-17	2.2997e-10	2.21233e-06	0.000356172	0.000358385	8.97779e-18	3.25612e-11	1.11571e-06	0.000338687	0.000339803	6.42113e-18	2.59504e-11	1.81392e-08	0.00134	0.00134
																		1.00521	1.97812e-17	2.11221e-10	2.09349e-06	0.000346691	0.000348785	8.00353e-18	3.00584e-11	1.05969e-06	0.000330683	0.000331743	5.67222e-18	2.37437e-11	1.67012e-08	0.0013	0.0013
																		1.0066	1.73794e-17	1.93961e-10	1.98066e-06	0.000337397	0.000339377	7.88471e-18	2.97469e-11	1.0526e-06	0.000329652	0.000330705	5.00956e-18	2.17203e-11	1.53732e-08	0.00126	0.00126
																		1.00799	1.5876e-17	1.82738e-10	1.90532e-06	0.000331021	0.000332926	6.92306e-18	2.71704e-11	9.92859e-07	0.000320796	0.000321789	4.42333e-18	1.98653e-11	1.4147e-08	0.00122	0.00122
																		1.00938	1.52655e-17	1.78076e-10	1.87354e-06	0.000328288	0.000330162	6.07723e-18	2.48119e-11	9.3633e-07	0.000312118	0.000313054	3.90485e-18	1.81652e-11	1.30153e-08	0.00118	0.00118
																		1.01	1.34054e-17	1.63459e-10	1.77187e-06	0.000319363	0.000321135	5.33347e-18	2.26536e-11	8.82849e-07	0.000303615	0.000304498	3.69336e-18	1.74534e-11	1.25391e-08	0.00116	0.00116
																		1.01077	1.17692e-17	1.50012e-10	1.6754e-06	0.000310621	0.000312297	4.67961e-18	2.06788e-11	8.32261e-07	0.000295287	0.00029612	3.44638e-18	1.66072e-11	1.19709e-08	0.00114	0.00114
																		1.01216	1.03301e-17	1.37643e-10	1.58387e-06	0.00030206	0.000303644	4.10493e-18	1.88724e-11	7.84421e-07	0.000287132	0.000287917	3.04107e-18	1.51799e-11	1.10075e-08	0.00111	0.00111
																		1.01355	9.06487e-18	1.26269e-10	1.49705e-06	0.000293678	0.000295175	3.59996e-18	1.72202e-11	7.39187e-07	0.000279148	0.000279887	2.68283e-18	1.38724e-11	1.0119e-08	0.00107	0.00107
																		1.01494	7.95264e-18	1.15812e-10	1.41472e-06	0.000285473	0.000286888	3.15635e-18	1.57095e-11	6.96426e-07	0.000271334	0.00027203	2.36627e-18	1.2675e-11	9.29973e-09	0.00104	0.00104
																		1.01634	6.97519e-18	1.06199e-10	1.33666e-06	0.000277443	0.00027878	3.1266e-18	1.56059e-11	6.93442e-07	0.000270778	0.000271471	2.0866e-18	1.15787e-11	8.54457e-09	0.001	0.001
																		1.01773	6.20967e-18	9.83438e-11	1.27098e-06	0.000270483	0.000271754	2.76674e-18	1.43284e-11	6.56013e-07	0.000263687	0.000264343	1.83959e-18	1.05751e-11	7.84868e-09	0.000972435	0.000972442
																		1.01912	6.11639e-18	9.73646e-11	1.26266e-06	0.000269588	0.00027085	2.42464e-18	1.30661e-11	6.17825e-07	0.000256206	0.000256824	1.62145e-18	9.65656e-12	7.20758e-09	0.000941057	0.000941064
																		1.02	5.36203e-18	8.92471e-11	1.19252e-06	0.000261904	0.000263096	2.12434e-18	1.19126e-11	5.81747e-07	0.000248889	0.000249471	1.49676e-18	9.11579e-12	6.82813e-09	0.000921625	0.000921632
																		1.02051	4.69957e-18	8.179e-11	1.12607e-06	0.000254389	0.000255516	1.86078e-18	1.08587e-11	5.4767e-07	0.000241734	0.000242282	1.42887e-18	8.81604e-12	6.61711e-09	0.000910515	0.000910522
																		1.0219	4.11796e-18	7.4941e-11	1.06311e-06	0.000247043	0.000248106	1.62953e-18	9.896e-12	5.15489e-07	0.00023474	0.000235255	1.25888e-18	8.04707e-12	6.07343e-09	0.000880794	0.0008808
																		1.02329	3.60745e-18	6.86517e-11	1.00348e-06	0.000239862	0.000240866	1.42667e-18	9.01684e-12	4.85106e-07	0.000227904	0.000228389	1.10887e-18	7.34372e-12	5.57296e-09	0.000851878	0.000851884
																		1.02468	3.15947e-18	6.28776e-11	9.47003e-07	0.000232845	0.000233792	1.24877e-18	8.21413e-12	4.56424e-07	0.000221224	0.00022168	9.76525e-19	6.7005e-12	5.11239e-09	0.000823752	0.000823757
																		1.02608	2.76644e-18	5.75776e-11	8.93537e-07	0.000225989	0.000226883	1.20639e-18	8.01788e-12	4.49263e-07	0.000219519	0.000219968	8.59782e-19	6.1124e-12	4.68866e-09	0.0007964	0.000796405
																		1.02747	2.42173e-18	5.27137e-11	8.42926e-07	0.000219293	0.000220136	1.09279e-18	7.48135e-12	4.29356e-07	0.000214698	0.000215127	7.5683e-19	5.57481e-12	4.29892e-09	0.000769808	0.000769812
																		1.02886	2.39863e-18	5.23797e-11	8.39391e-07	0.000218818	0.000219657	9.56069e-19	6.81256e-12	4.03814e-07	0.000208324	0.000208728	6.66058e-19	5.08348e-12	3.94054e-09	0.000743959	0.000743963
																		1.03	2.11945e-18	4.8251e-11	7.95027e-07	0.000212754	0.000213549	8.3625e-19	6.2023e-12	3.79719e-07	0.000202101	0.000202481	5.997e-19	4.71232e-12	3.66832e-09	0.000723304	0.000723308
																		1.03025	1.85445e-18	4.41573e-11	7.49705e-07	0.00020637	0.00020712	7.31272e-19	5.64555e-12	3.56992e-07	0.000196025	0.000196382	5.86044e-19	4.63453e-12	3.6111e-09	0.00071884	0.000718843
																		1.03164	1.62219e-18	4.04028e-11	7.0683e-07	0.000200139	0.000200846	6.39319e-19	5.13774e-12	3.3556e-07	0.000190096	0.000190431	5.15528e-19	4.22439e-12	3.30834e-09	0.000694434	0.000694437
																		1.03303	1.41868e-18	3.69601e-11	6.66278e-07	0.000194059	0.000194725	5.58794e-19	4.67466e-12	3.15354e-07	0.00018431	0.000184625	4.53397e-19	3.84978e-12	3.03016e-09	0.000670726	0.000670729
																		1.03442	1.2404e-18	3.38039e-11	6.27931e-07	0.000188126	0.000188754	4.88295e-19	4.25245e-12	2.96307e-07	0.000178665	0.000178961	3.98666e-19	3.50769e-12	2.77465e-09	0.000647703	0.000647706
																		1.03582	1.08426e-18	3.09111e-11	5.91676e-07	0.00018234	0.000182932	4.59752e-19	4.07637e-12	2.88169e-07	0.000176193	0.000176481	3.50465e-19	3.19535e-12	2.54002e-09	0.000625349	0.000625351
																		1.03721	9.47544e-19	2.82601e-11	5.57407e-07	0.000176698	0.000177255	4.26588e-19	3.86759e-12	2.78357e-07	0.00017316	0.000173438	3.08023e-19	2.91025e-12	2.32462e-09	0.000603649	0.000603651
																		1.0386	9.15003e-19	2.76105e-11	5.48843e-07	0.000175259	0.000175808	3.72589e-19	3.51685e-12	2.61444e-07	0.000167792	0.000168053	2.70662e-19	2.65006e-12	2.12693e-09	0.00058259	0.000582592
																		1.03999	8.27867e-19	2.58313e-11	5.25021e-07	0.000171197	0.000171722	3.25348e-19	3.19727e-12	2.4551e-07	0.000162559	0.000162804	2.3778e-19	2.41265e-12	1.94555e-09	0.000562156	0.000562158
																		1.04	7.2313e-19	2.36066e-11	4.94421e-07	0.000165835	0.000166329	2.84029e-19	2.90614e-12	2.30504e-07	0.000157459	0.000157689	2.37558e-19	2.41102e-12	1.9443e-09	0.000562012	0.000562013
																		1.04138	6.31491e-19	2.15691e-11	4.65514e-07	0.00016061	0.000161075	2.47898e-19	2.64098e-12	2.16372e-07	0.000152489	0.000152705	2.08846e-19	2.19607e-12	1.77916e-09	0.000542334	0.000542336
																		1.04277	5.51332e-19	1.97035e-11	4.38212e-07	0.000155519	0.000155957	2.16311e-19	2.39952e-12	2.03068e-07	0.000147647	0.00014785	1.83393e-19	1.99853e-12	1.62658e-09	0.00052311	0.000523112
																		1.04416	4.81231e-19	1.79956e-11	4.12432e-07	0.000150561	0.000150973	1.88704e-19	2.1797e-12	1.90544e-07	0.000142932	0.000143122	1.61006e-19	1.8184e-12	1.4867e-09	0.00050447	0.000504471
																		1.04556	4.19941e-19	1.64325e-11	3.88094e-07	0.000145732	0.000146121	1.73055e-19	2.05085e-12	1.83e-07	0.00014001	0.000140193	1.41321e-19	1.65418e-12	1.35849e-09	0.0004864	0.000486401
																		1.04695	3.66369e-19	1.50021e-11	3.6512e-07	0.000141032	0.000141397	1.6458e-19	1.97962e-12	1.78759e-07	0.00013834	0.000138519	1.24016e-19	1.50448e-12	1.24101e-09	0.000468886	0.000468887
																		1.04834	3.44705e-19	1.4404e-11	3.55295e-07	0.000138975	0.000139331	1.43506e-19	1.79753e-12	1.6767e-07	0.00013387	0.000134037	1.08805e-19	1.36806e-12	1.1334e-09	0.000451915	0.000451916
																		1.04973	3.19553e-19	1.36935e-11	3.43441e-07	0.000136456	0.000136799	1.25101e-19	1.63187e-12	1.57238e-07	0.000129519	0.000129676	9.54392e-20	1.24377e-12	1.03484e-09	0.000435474	0.000435475
																		1.05	2.78653e-19	1.24966e-11	3.22986e-07	0.000132003	0.000132326	1.0903e-19	1.48117e-12	1.47427e-07	0.000125285	0.000125433	9.30377e-20	1.22094e-12	1.01669e-09	0.000432341	0.000432342
																		1.05112	2.42928e-19	1.14019e-11	3.0369e-07	0.000127671	0.000127975	9.50008e-20	1.34411e-12	1.38201e-07	0.000121167	0.000121305	8.36967e-20	1.13054e-12	9.4461e-10	0.00041955	0.000419551
																		1.05251	2.11732e-19	1.04011e-11	2.85492e-07	0.000123457	0.000123742	8.27569e-20	1.21949e-12	1.29528e-07	0.000117161	0.00011729	7.33828e-20	1.02741e-12	8.6202e-10	0.00040413	0.000404131
																		1.0539	1.84498e-19	9.48623e-12	2.68333e-07	0.000119359	0.000119627	7.20738e-20	1.1062e-12	1.21375e-07	0.000113265	0.000113387	6.43257e-20	9.33502e-13	7.86445e-10	0.000389202	0.000389203
																		1.0553	1.60727e-19	8.65008e-12	2.52156e-07	0.000115375	0.000115627	6.43382e-20	1.02103e-12	1.15057e-07	0.000110151	0.000110266	5.6374e-20	8.4801e-13	7.17309e-10	0.000374752	0.000374753
																		1.05669	1.39985e-19	7.88605e-12	2.36908e-07	0.000111502	0.000111739	6.27547e-20	1.00323e-12	1.13714e-07	0.000109478	0.000109592	4.93943e-20	7.70194e-13	6.54079e-10	0.000360769	0.00036077
																		1.05808	1.28245e-19	7.43685e-12	2.27712e-07	0.000109107	0.000109334	5.46275e-20	9.0966e-13	1.06515e-07	0.000105797	0.000105904	4.32693e-20	6.99379e-13	5.96266e-10	0.000347241	0.000347241
																		1.05947	1.21891e-19	7.18806e-12	2.22539e-07	0.000107738	0.000107961	4.75414e-20	8.2465e-13	9.97532e-08	0.00010222	0.00010232	3.78954e-20	6.34949e-13	5.43421e-10	0.000334155	0.000334155
																		1.06	1.0611e-19	6.55053e-12	2.09002e-07	0.000104081	0.00010429	4.13646e-20	7.47432e-13	9.34022e-08	9.87449e-05	9.88383e-05	3.60248e-20	6.11943e-13	5.24493e-10	0.000329279	0.00032928
																		1.06086	9.2349e-20	5.96835e-12	1.9625e-07	0.000100529	0.000100725	3.59817e-20	6.77308e-13	8.74387e-08	9.53694e-05	9.54568e-05	3.31817e-20	5.76339e-13	4.95131e-10	0.0003215	0.0003215
																		1.06225	8.03535e-20	5.43682e-12	1.8424e-07	9.70794e-05	9.72636e-05	3.12918e-20	6.13637e-13	8.18401e-08	9.20914e-05	9.21733e-05	2.90478e-20	5.23035e-13	4.51013e-10	0.000309264	0.000309265
																		1.06364	6.98992e-20	4.95163e-12	1.72932e-07	9.37299e-05	9.39028e-05	2.72066e-20	5.5584e-13	7.65852e-08	8.89089e-05	8.89855e-05	2.54234e-20	4.74566e-13	4.10719e-10	0.000297437	0.000297437
																		1.06504	6.07904e-20	4.50884e-12	1.62286e-07	9.04784e-05	9.06407e-05	2.36491e-20	5.03384e-13	7.16537e-08	8.58198e-05	8.58915e-05	2.22463e-20	4.30503e-13	3.73927e-10	0.000286006	0.000286007
																		1.06643	5.28557e-20	4.10482e-12	1.52266e-07	8.73229e-05	8.74751e-05	2.36253e-20	5.03024e-13	7.16194e-08	8.57979e-05	8.58695e-05	1.94619e-20	3.90453e-13	3.40341e-10	0.000274962	0.000274962
																		1.06782	4.71189e-20	3.80006e-12	1.44491e-07	8.48049e-05	8.49494e-05	2.05519e-20	4.55785e-13	6.70269e-08	8.2822e-05	8.2889e-05	1.70223e-20	3.54059e-13	3.09692e-10	0.000264292	0.000264293
																		1.06921	4.59456e-20	3.73625e-12	1.42837e-07	8.4261e-05	8.44039e-05	1.7856e-20	4.12604e-13	6.26867e-08	7.99134e-05	7.99761e-05	1.48852e-20	3.20992e-13	2.81728e-10	0.000253988	0.000253988
																		1.07	3.99292e-20	3.40009e-12	1.33967e-07	8.12908e-05	8.14248e-05	1.551e-20	3.73438e-13	5.86162e-08	7.7092e-05	7.71506e-05	1.37911e-20	3.03568e-13	2.66945e-10	0.00024829	0.000248291
																		1.0706	3.46922e-20	3.09355e-12	1.25622e-07	7.84101e-05	7.85358e-05	1.3469e-20	3.37921e-13	5.47993e-08	7.43558e-05	7.44106e-05	1.30135e-20	2.90956e-13	2.56223e-10	0.000244038	0.000244038
																		1.07199	3.01348e-20	2.81409e-12	1.17775e-07	7.56169e-05	7.57347e-05	1.16938e-20	3.0572e-13	5.12211e-08	7.17029e-05	7.17541e-05	1.13747e-20	2.63678e-13	2.32965e-10	0.000234433	0.000234433
																		1.07338	2.61697e-20	2.55936e-12	1.10397e-07	7.2909e-05	7.30194e-05	1.01501e-20	2.76531e-13	4.78673e-08	6.91312e-05	6.91791e-05	9.94007e-21	2.3891e-13	2.11764e-10	0.000225162	0.000225162
																		1.07477	2.27209e-20	2.32722e-12	1.0346e-07	7.02845e-05	7.0388e-05	8.80811e-21	2.50079e-13	4.47244e-08	6.66389e-05	6.66836e-05	8.68446e-21	2.16425e-13	1.92441e-10	0.000216216	0.000216216
																		1.07617	1.97218e-20	2.11571e-12	9.69411e-08	6.77414e-05	6.78383e-05	8.56855e-21	2.45236e-13	4.41373e-08	6.61638e-05	6.6208e-05	7.58579e-21	1.96017e-13	1.74836e-10	0.000207585	0.000207585
																		1.07756	1.71144e-20	1.92304e-12	9.0815e-08	6.52776e-05	6.53685e-05	7.64171e-21	2.26111e-13	4.17798e-08	6.4224e-05	6.42658e-05	6.62465e-21	1.77498e-13	1.588e-10	0.00019926	0.00019926
																		1.07895	1.70969e-20	1.92171e-12	9.07723e-08	6.52602e-05	6.5351e-05	6.62817e-21	2.04398e-13	3.90215e-08	6.18846e-05	6.19236e-05	5.78401e-21	1.60697e-13	1.44197e-10	0.000191231	0.000191232
																		1.08	1.48481e-20	1.74756e-12	8.50597e-08	6.28913e-05	6.29764e-05	5.74769e-21	1.84733e-13	3.64383e-08	5.96189e-05	5.96553e-05	5.21972e-21	1.49048e-13	1.34039e-10	0.000185358	0.000185358
																		1.08034	1.28788e-20	1.58778e-12	7.96536e-08	6.05805e-05	6.06601e-05	4.98298e-21	1.66926e-13	3.40194e-08	5.7425e-05	5.7459e-05	5.04893e-21	1.45457e-13	1.30902e-10	0.000183491	0.000183491
																		1.08173	1.1168e-20	1.44231e-12	7.45767e-08	5.83433e-05	5.84179e-05	4.31897e-21	1.50805e-13	3.1755e-08	5.53012e-05	5.53329e-05	4.4063e-21	1.31636e-13	1.18802e-10	0.00017603	0.00017603
																		1.08312	9.68213e-21	1.30991e-12	6.98099e-08	5.61778e-05	5.62476e-05	3.74255e-21	1.36213e-13	2.96356e-08	5.32456e-05	5.32752e-05	3.84462e-21	1.19104e-13	1.07793e-10	0.00016884	0.00016884
																		1.08451	8.3919e-21	1.18943e-12	6.53351e-08	5.40822e-05	5.41476e-05	3.24228e-21	1.23008e-13	2.76523e-08	5.12564e-05	5.12841e-05	3.35379e-21	1.07744e-13	9.77776e-11	0.000161912	0.000161912
																		1.08591	7.27184e-21	1.07981e-12	6.11353e-08	5.20548e-05	5.21159e-05	3.06946e-21	1.18311e-13	2.69301e-08	5.05151e-05	5.05421e-05	2.92499e-21	9.74482e-14	8.867e-11	0.000155238	0.000155238
																		1.0873	6.29975e-21	9.80093e-13	5.71944e-08	5.00936e-05	5.01508e-05	2.80821e-21	1.11061e-13	2.57967e-08	4.93321e-05	4.93579e-05	2.55044e-21	8.81186e-14	8.03896e-11	0.000148811	0.000148811
																		1.08869	6.12641e-21	9.61798e-13	5.64576e-08	4.97202e-05	4.97766e-05	2.43167e-21	1.00253e-13	2.4061e-08	4.74707e-05	4.74948e-05	2.22337e-21	7.96663e-14	7.28634e-11	0.000142622	0.000142622
																		1.09	5.45629e-21	8.89409e-13	5.34972e-08	4.8197e-05	4.82505e-05	2.10511e-21	9.04794e-14	2.24377e-08	4.56708e-05	4.56933e-05	1.95322e-21	7.24307e-14	6.64006e-11	0.000137	0.000137
																		1.09008	4.72461e-21	8.06953e-13	5.00293e-08	4.63632e-05	4.64132e-05	1.82197e-21	8.16417e-14	2.09199e-08	4.39306e-05	4.39516e-05	1.93781e-21	7.20103e-14	6.60246e-11	0.000136663	0.000136664
																		1.09147	4.09006e-21	7.31995e-13	4.67771e-08	4.45906e-05	4.46373e-05	1.57654e-21	7.36523e-14	1.95009e-08	4.22486e-05	4.22681e-05	1.68856e-21	6.50772e-14	5.9812e-11	0.000130929	0.000130929
																		1.09286	3.53987e-21	6.63866e-13	4.37279e-08	4.28774e-05	4.29211e-05	1.36384e-21	6.64312e-14	1.81747e-08	4.06231e-05	4.06412e-05	1.47104e-21	5.87998e-14	5.41698e-11	0.000125411	0.000125411
																		1.09425	3.06295e-21	6.01958e-13	4.08695e-08	4.12221e-05	4.12629e-05	1.17955e-21	5.9906e-14	1.69355e-08	3.90525e-05	3.90694e-05	1.28126e-21	5.31173e-14	4.90469e-11	0.000120102	0.000120102
																		1.09565	2.64965e-21	5.45713e-13	3.81906e-08	3.9623e-05	3.96612e-05	1.08602e-21	5.64821e-14	1.62678e-08	3.81838e-05	3.82001e-05	1.11572e-21	4.79745e-14	4.4397e-11	0.000114996	0.000114996
																		1.09704	2.29156e-21	4.94624e-13	3.56804e-08	3.80785e-05	3.81142e-05	1.01992e-21	5.40107e-14	1.57776e-08	3.75354e-05	3.75512e-05	9.7135e-22	4.33209e-14	4.01773e-11	0.000110085	0.000110085
																		1.09843	2.168e-21	4.76404e-13	3.47655e-08	3.75037e-05	3.75385e-05	8.81686e-22	4.86857e-14	1.46961e-08	3.60703e-05	3.6085e-05	8.45476e-22	3.91109e-14	3.63492e-11	0.000105364	0.000105364
																		1.09982	1.98138e-21	4.48228e-13	3.33287e-08	3.65872e-05	3.66205e-05	7.62002e-22	4.38767e-14	1.36861e-08	3.46556e-05	3.46693e-05	7.35752e-22	3.5303e-14	3.28773e-11	0.000100825	0.000100825
																		1.1	1.71277e-21	4.06102e-13	3.1126e-08	3.51475e-05	3.51786e-05	6.58407e-22	3.95348e-14	1.2743e-08	3.329e-05	3.33028e-05	7.22614e-22	3.48373e-14	3.2452e-11	0.000100251	0.000100251
																		1.10121	1.48022e-21	3.67862e-13	2.90632e-08	3.37579e-05	3.37869e-05	5.68759e-22	3.56153e-14	1.18626e-08	3.1972e-05	3.19839e-05	6.40126e-22	3.18596e-14	2.97291e-11	9.64639e-05	9.64639e-05
																		1.1026	1.27894e-21	3.33156e-13	2.71319e-08	3.24169e-05	3.24441e-05	4.912e-22	3.20778e-14	1.10409e-08	3.07003e-05	3.07113e-05	5.56805e-22	2.87462e-14	2.68754e-11	9.22732e-05	9.22732e-05
																		1.10399	1.10475e-21	3.01663e-13	2.5324e-08	3.11232e-05	3.11486e-05	4.24115e-22	2.88859e-14	1.02741e-08	2.94734e-05	2.94836e-05	4.84224e-22	2.59319e-14	2.42893e-11	8.82474e-05	8.82475e-05
																		1.10539	9.54062e-22	2.73093e-13	2.3632e-08	2.98754e-05	2.9899e-05	3.79525e-22	2.66834e-14	9.72913e-09	2.85755e-05	2.85853e-05	4.2101e-22	2.33885e-14	2.19463e-11	8.4381e-05	8.4381e-05
																		1.10678	8.23726e-22	2.47179e-13	2.20488e-08	2.8672e-05	2.86941e-05	3.66105e-22	2.60062e-14	9.55871e-09	2.829e-05	2.82996e-05	3.65969e-22	2.10903e-14	1.98241e-11	8.06683e-05	8.06684e-05
																		1.10817	7.57668e-22	2.33541e-13	2.11949e-08	2.80074e-05	2.80286e-05	3.15954e-22	2.34089e-14	8.89142e-09	2.7149e-05	2.71579e-05	3.18053e-22	1.90142e-14	1.79024e-11	7.71041e-05	7.71041e-05
																		1.10956	7.11023e-22	2.23679e-13	2.05677e-08	2.75118e-05	2.75324e-05	2.72607e-22	2.10668e-14	8.26912e-09	2.60489e-05	2.60571e-05	2.76349e-22	1.7139e-14	1.61628e-11	7.36831e-05	7.36831e-05
																		1.11	6.13591e-22	2.02372e-13	1.91823e-08	2.63934e-05	2.64126e-05	2.35151e-22	1.89551e-14	7.68888e-09	2.49885e-05	2.49962e-05	2.64312e-22	1.65842e-14	1.56473e-11	7.26292e-05	7.26292e-05
																		1.11095	5.29383e-22	1.83058e-13	1.78868e-08	2.53156e-05	2.53335e-05	2.02792e-22	1.70516e-14	7.14797e-09	2.39667e-05	2.39738e-05	2.40061e-22	1.54457e-14	1.45884e-11	7.04002e-05	7.04002e-05
																		1.11234	4.5662e-22	1.65555e-13	1.66756e-08	2.42771e-05	2.42937e-05	1.74845e-22	1.53362e-14	6.64383e-09	2.29822e-05	2.29888e-05	2.08492e-22	1.39169e-14	1.31639e-11	6.72506e-05	6.72506e-05
																		1.11373	3.93763e-22	1.49695e-13	1.55434e-08	2.32766e-05	2.32922e-05	1.50713e-22	1.37905e-14	6.17405e-09	2.20339e-05	2.204e-05	1.81035e-22	1.25369e-14	1.18754e-11	6.42295e-05	6.42295e-05
																		1.11513	3.39477e-22	1.35327e-13	1.44852e-08	2.23131e-05	2.23276e-05	1.30998e-22	1.24743e-14	5.76073e-09	2.11722e-05	2.1178e-05	1.57159e-22	1.12915e-14	1.07102e-11	6.13322e-05	6.13322e-05
																		1.11652	2.92603e-22	1.22314e-13	1.34965e-08	2.13854e-05	2.13989e-05	1.2988e-22	1.23981e-14	5.73637e-09	2.11206e-05	2.11263e-05	1.36401e-22	1.01678e-14	9.65685e-12	5.85542e-05	5.85542e-05
																		1.11791	2.61495e-22	1.13305e-13	1.2793e-08	2.07075e-05	2.07203e-05	1.11901e-22	1.1144e-14	5.32869e-09	2.02412e-05	2.02466e-05	1.1836e-22	9.15405e-15	8.70479e-12	5.58913e-05	5.58913e-05
																		1.1193	2.52141e-22	1.10529e-13	1.25728e-08	2.04922e-05	2.05048e-05	9.63867e-23	1.00148e-14	4.94903e-09	1.93948e-05	1.93997e-05	1.02682e-22	8.23976e-15	7.84454e-12	5.33391e-05	5.33391e-05
																		1.12	2.17222e-22	9.98605e-14	1.17101e-08	1.96325e-05	1.96443e-05	8.30038e-23	8.99811e-15	4.59553e-09	1.85801e-05	1.85847e-05	9.55827e-23	7.81391e-15	7.44332e-12	5.20945e-05	5.20945e-05
																		1.12069	1.87093e-22	9.02033e-14	1.09045e-08	1.88053e-05	1.88162e-05	7.14619e-23	8.08302e-15	4.26645e-09	1.77962e-05	1.78004e-05	8.90607e-23	7.41532e-15	7.06745e-12	5.08936e-05	5.08936e-05
																		1.12208	1.61104e-22	8.14637e-14	1.01523e-08	1.80094e-05	1.80196e-05	6.15102e-23	7.25952e-15	3.96017e-09	1.7042e-05	1.7046e-05	7.72296e-23	6.67203e-15	6.36568e-12	4.85509e-05	4.85509e-05
																		1.12347	1.38691e-22	7.35561e-14	9.45016e-09	1.72439e-05	1.72534e-05	5.29317e-23	6.51859e-15	3.67516e-09	1.63167e-05	1.63204e-05	6.69554e-23	6.00205e-15	5.73209e-12	4.6307e-05	4.6307e-05
																		1.12486	1.19368e-22	6.64027e-14	8.79489e-09	1.65077e-05	1.65165e-05	4.55387e-23	5.8521e-15	3.41001e-09	1.56192e-05	1.56226e-05	5.80352e-23	5.39827e-15	5.16021e-12	4.41583e-05	4.41583e-05
																		1.12626	1.02712e-22	5.9933e-14	8.18348e-09	1.57999e-05	1.58081e-05	4.46593e-23	5.77084e-15	3.37705e-09	1.55309e-05	1.55342e-05	5.02924e-23	4.85426e-15	4.64417e-12	4.21011e-05	4.21011e-05
																		1.12765	8.9128e-23	5.44037e-14	7.64485e-09	1.5158e-05	1.51656e-05	3.91689e-23	5.25268e-15	3.16337e-09	1.49486e-05	1.49518e-05	4.35729e-23	4.3642e-15	4.17865e-12	4.0132e-05	4.0132e-05
																		1.12904	8.83586e-23	5.40828e-14	7.61309e-09	1.51195e-05	1.51271e-05	3.36819e-23	4.71371e-15	2.93401e-09	1.43041e-05	1.4307e-05	3.77429e-23	3.92283e-15	3.7588e-12	3.82476e-05	3.82476e-05
																		1.13	7.59927e-23	4.87938e-14	7.08109e-09	1.44656e-05	1.44727e-05	2.89567e-23	4.22918e-15	2.72074e-09	1.36847e-05	1.36874e-05	3.4174e-23	3.64392e-15	3.49319e-12	3.69938e-05	3.69938e-05
																		1.13043	6.53415e-23	4.40132e-14	6.58499e-09	1.38374e-05	1.38439e-05	2.48884e-23	3.79368e-15	2.5225e-09	1.30896e-05	1.30921e-05	3.26857e-23	3.5254e-15	3.38025e-12	3.64446e-05	3.64446e-05
																		1.13182	5.61697e-23	3.9693e-14	6.12246e-09	1.32338e-05	1.32399e-05	2.13866e-23	3.40234e-15	2.33824e-09	1.25179e-05	1.25202e-05	2.82999e-23	3.1676e-15	3.03903e-12	3.47199e-05	3.47199e-05
																		1.13321	4.82735e-23	3.57897e-14	5.69132e-09	1.26541e-05	1.26598e-05	1.83731e-23	3.05075e-15	2.16702e-09	1.19689e-05	1.1971e-05	2.44972e-23	2.84555e-15	2.73154e-12	3.30704e-05	3.30704e-05
																		1.1346	3.00006e-23	2.58527e-14	4.52297e-09	1.09853e-05	1.09898e-05	1.57804e-23	2.73494e-15	2.00795e-09	1.14417e-05	1.14437e-05	2.12008e-23	2.55573e-15	2.45452e-12	3.14931e-05	3.14931e-05
																		1.136	9.9727e-24	1.21585e-14	2.64932e-09	7.88202e-06	7.88467e-06	1.50378e-23	2.64183e-15	1.96e-09	1.12793e-05	1.12813e-05	1.83439e-23	2.29497e-15	2.20502e-12	2.99853e-05	2.99853e-05
																		1.13739	3.27386e-24	5.65914e-15	1.5364e-09	5.59914e-06	5.60067e-06	5.00124e-24	1.19679e-15	1.12624e-09	8.11008e-06	8.1112e-06	1.58685e-23	2.0604e-15	1.98036e-12	2.85442e-05	2.85442e-05
																		1.13878	1.06139e-24	2.60686e-15	8.82122e-10	3.93788e-06	3.93876e-06	1.64284e-24	5.36505e-16	6.40711e-10	5.77332e-06	5.77396e-06	1.37241e-23	1.84944e-15	1.77812e-12	2.7167e-05	2.7167e-05
																		1.14	3.39823e-25	1.18845e-15	5.01431e-10	2.74195e-06	2.74245e-06	5.33011e-25	2.38e-16	3.6087e-10	4.06895e-06	4.06931e-06	1.208e-23	1.68188e-15	1.61736e-12	2.6009e-05	2.6009e-05
																		1.15	1.07448e-25	5.36218e-16	2.82196e-10	1.89023e-06	1.89051e-06	1.70805e-25	1.04478e-16	2.01232e-10	2.83921e-06	2.83941e-06	4.22172e-24	7.68331e-16	7.38791e-13	1.8104e-05	1.8104e-05
																		1.16	3.35511e-26	2.39441e-16	1.57234e-10	1.29011e-06	1.29027e-06	5.40615e-26	4.53854e-17	1.11096e-10	1.96141e-06	1.96152e-06	1.4587e-24	3.47398e-16	3.32939e-13	1.24763e-05	1.24763e-05
																		1.17	1.03463e-26	1.05816e-16	8.67363e-11	8.71758e-07	8.71845e-07	1.69005e-26	1.95098e-17	6.07238e-11	1.34152e-06	1.34158e-06	4.98306e-25	1.55465e-16	1.48026e-13	8.51236e-06	8.51236e-06
																		1.18	3.15083e-27	4.62809e-17	4.73709e-11	5.83206e-07	5.83254e-07	5.21835e-27	8.2992e-18	3.28607e-11	9.08411e-07	9.08444e-07	1.68298e-25	6.88594e-17	6.49289e-14	5.75007e-06	5.75007e-06
																		1.19	9.47616e-28	2.00331e-17	2.56141e-11	3.86283e-07	3.86308e-07	1.59144e-27	3.49353e-18	1.76056e-11	6.09011e-07	6.09029e-07	5.61974e-26	3.0187e-17	2.80975e-14	3.8455e-06	3.8455e-06
																		1.2	2.81453e-28	8.58204e-18	1.37121e-11	2.53306e-07	2.5332e-07	4.79371e-28	1.45525e-18	9.33859e-12	4.04227e-07	4.04236e-07	1.85527e-26	1.3098e-17	1.19958e-14	2.54618e-06	2.54618e-06
[truncated: 7 more columns]

## Sheet: Fig. 5
panel d
FRET	3 mM EDTA	sem	5 mM L-Trp	sem	10 mM Ca + 5 mM L-Trp	sem	40 mM Ca + 5 mM L-Trp	sem
-0.19	2.54511e-06	2.54511e-06	0	0	1.6317e-05	1.37879e-05	6.94724e-06	6.94724e-06
-0.18	3.00712e-06	3.00712e-06	0	0	2.3613e-05	1.90335e-05	6.22266e-06	6.22266e-06
-0.17	5.7815e-06	4.23233e-06	9.08673e-06	9.08673e-06	1.15481e-05	1.15481e-05	2.05357e-05	1.17013e-05
-0.16	6.33956e-06	6.33956e-06	0	0	2.71955e-05	1.27797e-05	2.62608e-06	2.62608e-06
-0.15	1.65733e-05	1.65733e-05	4.70061e-06	2.40233e-06	2.83658e-05	2.27235e-05	2.16913e-05	1.0877e-05
-0.14	1.16818e-05	1.16818e-05	0	0	1.46541e-05	1.27761e-05	1.47363e-05	1.47363e-05
-0.13	5.70845e-06	5.70845e-06	9.24789e-07	9.24789e-07	2.75318e-05	1.57448e-05	1.5888e-05	1.30432e-05
-0.12	4.37445e-06	4.37445e-06	0	0	4.35918e-05	1.92443e-05	3.74926e-05	1.48019e-05
-0.11	1.4102e-05	8.16367e-06	7.08612e-06	7.08612e-06	5.79316e-05	2.01751e-05	2.6211e-05	7.27124e-06
-0.1	7.9753e-06	4.4047e-06	9.16831e-06	7.73203e-06	5.66595e-05	4.80698e-05	3.85111e-05	2.89329e-05
-0.09	1.2985e-05	1.2985e-05	1.11974e-05	9.84285e-06	5.15561e-05	4.11212e-05	4.33012e-05	2.45055e-05
-0.08	1.9595e-05	9.81531e-06	3.12682e-06	3.12682e-06	6.08961e-05	2.50598e-05	8.63552e-05	2.06131e-05
-0.07	3.33715e-05	2.26184e-05	0	0	8.51069e-05	4.25999e-05	7.69753e-05	2.73201e-05
-0.06	3.19035e-05	1.61746e-05	4.3279e-06	4.3279e-06	0.000104974	7.37909e-05	6.69175e-05	3.15822e-05
-0.05	1.50526e-05	1.14636e-05	5.45901e-06	5.45901e-06	0.000116058	8.53321e-05	0.000117083	3.32477e-05
-0.04	3.83618e-05	2.73341e-05	2.80269e-05	1.14964e-05	0.000148263	8.07032e-05	0.000133389	5.84952e-05
-0.03	3.02233e-05	1.59229e-05	2.09337e-05	1.19857e-05	0.000184836	7.92897e-05	0.000184716	8.09394e-05
-0.02	5.64473e-05	3.85728e-05	2.87114e-06	2.87114e-06	0.000188854	9.88173e-05	0.000212043	4.71325e-05
-0.01	6.69951e-05	5.01659e-05	2.63695e-05	1.66331e-05	0.00026424	0.000107247	0.000292528	8.39194e-05
1.66533e-16	4.34289e-05	2.98125e-05	3.43383e-05	1.32324e-05	0.000274384	0.000147895	0.000384562	0.000113029
0.01	7.6206e-05	4.33634e-05	3.02579e-05	8.77243e-06	0.000345423	0.000124854	0.000505133	0.000124514
0.02	9.45845e-05	7.95558e-05	4.11939e-05	1.47869e-05	0.000421521	0.000174451	0.000549621	0.000171053
0.03	0.000106271	7.4333e-05	3.82504e-05	9.87287e-06	0.000539342	0.000184526	0.000670497	0.000145248
0.04	0.000152066	9.29688e-05	4.37115e-05	1.52642e-05	0.000582757	0.000160102	0.000804442	0.00024245
0.05	0.000130497	4.47142e-05	4.03768e-05	2.77692e-05	0.000747529	0.000250399	0.00115	0.000285958
0.06	0.000194808	8.76041e-05	4.37631e-05	1.87148e-05	0.000891717	0.000259061	0.00133	0.000246487
0.07	0.000216516	9.60603e-05	9.93753e-05	5.81687e-05	0.00118	0.000234762	0.00172	0.000375411
0.08	0.000348936	0.000172585	0.000117507	5.32345e-05	0.00142	0.000289083	0.00205	0.00048653
0.09	0.000349628	0.0002157	0.000140956	0.000100049	0.00151	0.000359831	0.00261	0.000301695
0.1	0.000572949	0.000254359	0.000110959	7.17555e-05	0.00207	0.000384642	0.00312	0.000392922
0.11	0.000646901	0.000297896	0.000195492	0.000116301	0.00255	0.000438761	0.00386	0.00025437
0.12	0.000676487	0.000271745	0.000255183	0.000104545	0.00326	0.000401501	0.00476	0.000467837
0.13	0.00103	0.000356619	0.000281912	8.61139e-05	0.00378	0.000525615	0.0056	0.000582145
0.14	0.00107	0.000507626	0.00036291	0.000114145	0.00454	0.000509452	0.00718	0.000505213
0.15	0.00143	0.000426432	0.000534417	0.000217819	0.00551	0.000603611	0.00832	0.000729883
0.16	0.00175	0.000531283	0.000626618	0.000134851	0.00684	0.000780596	0.01035	0.000864415
0.17	0.00224	0.000586356	0.000701286	0.000154395	0.00761	0.000744303	0.01257	0.000852663
0.18	0.00247	0.00074163	0.000893825	0.000238385	0.00977	0.00125	0.01418	0.00106
0.19	0.00323	0.000937817	0.00104	0.000230287	0.01076	0.00132	0.01662	0.00137
0.2	0.00411	0.000844245	0.00142	0.000247682	0.01294	0.0015	0.01937	0.00106
0.21	0.00491	0.00108	0.00185	0.00037776	0.01405	0.00158	0.02187	0.00181
0.22	0.00578	0.00108	0.00249	0.000603764	0.0162	0.00201	0.02477	0.00182
0.23	0.00709	0.000880245	0.00292	0.000480608	0.01841	0.00258	0.02754	0.00212
0.24	0.00842	0.00134	0.00349	0.000623985	0.01967	0.00279	0.03057	0.00273
0.25	0.00989	0.000896093	0.00442	0.000495127	0.02223	0.00327	0.03325	0.00322
0.26	0.01177	0.000861348	0.00526	0.000470905	0.02423	0.00369	0.03609	0.00306
0.27	0.01365	0.000868472	0.00651	0.000603667	0.02549	0.00345	0.03751	0.00295
0.28	0.01714	0.000437954	0.00755	0.000833365	0.02664	0.00361	0.03874	0.00321
0.29	0.01896	0.000607533	0.00894	0.000693305	0.02859	0.00409	0.04023	0.00308
0.3	0.02143	0.000624165	0.01041	0.00068221	0.02872	0.00362	0.04094	0.00252
0.31	0.02509	0.000811349	0.01232	0.000862348	0.02992	0.00397	0.04108	0.00248
0.32	0.02808	0.00096104	0.01381	0.00084303	0.03004	0.00337	0.04002	0.00161
0.33	0.03028	0.00199	0.01634	0.00109	0.0298	0.00295	0.03842	0.0014
0.34	0.03241	0.00184	0.01769	0.000654085	0.02956	0.0029	0.03747	0.000511685
0.35	0.03545	0.00242	0.02008	0.00122	0.02893	0.00191	0.03573	0.000375734
0.36	0.03673	0.00296	0.0219	0.000879195	0.029	0.00198	0.03322	0.000591571
0.37	0.03858	0.00295	0.02378	0.00147	0.02748	0.00121	0.03007	0.00106
0.38	0.04002	0.00274	0.02615	0.00057933	0.02756	0.00136	0.02864	0.00127
0.39	0.04051	0.00279	0.02804	0.00149	0.02612	0.000501425	0.02585	0.00194
0.4	0.04152	0.00336	0.03023	0.00163	0.02551	0.000498521	0.02373	0.00216
0.41	0.04145	0.00299	0.03213	0.00211	0.02461	0.000489235	0.02203	0.00221
0.42	0.03975	0.00274	0.0329	0.00169	0.02348	0.000233982	0.01976	0.00196
0.43	0.03859	0.00184	0.0354	0.00143	0.02398	0.000308734	0.0173	0.00233
0.44	0.03728	0.00152	0.03596	0.00194	0.02262	0.000755798	0.01601	0.00235
0.45	0.03616	0.00269	0.03642	0.00152	0.02188	0.000863853	0.01391	0.00203
0.46	0.03344	0.00129	0.03753	0.00178	0.0214	0.00105	0.0127	0.0017
0.47	0.0308	0.000940871	0.03652	0.00144	0.0207	0.00141	0.01151	0.00142
0.48	0.02765	0.000971331	0.03714	0.00142	0.01992	0.00182	0.01002	0.00147
0.49	0.02563	0.000292946	0.03748	0.00146	0.02018	0.00156	0.00977	0.0014
0.5	0.02359	0.000881671	0.03533	0.00101	0.01825	0.00214	0.00836	0.00114
0.51	0.02045	0.000351808	0.03483	0.000819463	0.01868	0.00265	0.00804	0.00132
0.52	0.0186	0.000313038	0.03468	0.000912199	0.0171	0.00229	0.00721	0.00106
0.53	0.01674	0.000816176	0.0318	0.000801528	0.01589	0.00198	0.00638	0.00114
0.54	0.01421	0.00105	0.03095	0.000654293	0.01518	0.00242	0.00594	0.000998611
0.55	0.01306	0.00119	0.02806	0.000957746	0.01402	0.00244	0.00515	0.000714859
0.56	0.01238	0.00112	0.02604	0.000980826	0.01339	0.00241	0.00493	0.000500617
0.57	0.01013	0.000854069	0.02346	0.00139	0.01217	0.00243	0.00444	0.000627593
0.58	0.00938	0.00105	0.02126	0.00161	0.0109	0.00251	0.00423	0.000805917
0.59	0.00798	0.00109	0.01975	0.00131	0.00998	0.0022	0.00363	0.000508954
0.6	0.00682	0.00104	0.01732	0.00167	0.00885	0.0024	0.00343	0.000534214
0.61	0.00593	0.00090658	0.0155	0.00175	0.0081	0.0021	0.0028	0.000528967
0.62	0.00511	0.000880264	0.01336	0.00133	0.00731	0.00231	0.00239	0.000406985
0.63	0.00489	0.00101	0.01183	0.00146	0.0067	0.00205	0.00221	0.00034479
0.64	0.00427	0.000847968	0.01002	0.00141	0.00571	0.00157	0.00199	0.00042542
0.65	0.0035	0.000964646	0.00861	0.000932551	0.00492	0.00165	0.00153	0.000432144
0.66	0.00305	0.000574236	0.00723	0.00143	0.00418	0.00142	0.00148	0.000413809
0.67	0.00281	0.000935668	0.0063	0.00107	0.00399	0.00136	0.00124	0.000272708
0.68	0.00231	0.000654956	0.00525	0.00102	0.00324	0.0012	0.000968666	0.000216674
0.69	0.00192	0.00052698	0.00452	0.000831059	0.00255	0.000992483	0.00104	0.000285869
0.7	0.00183	0.000709737	0.0036	0.000589569	0.00209	0.000950919	0.00077654	0.000235667
0.71	0.00172	0.000586103	0.00315	0.000564007	0.00196	0.000772441	0.000573371	0.00017261
0.72	0.00129	0.000402639	0.00287	0.000615162	0.00155	0.000609894	0.000578338	0.000220293
0.73	0.00101	0.000447681	0.00202	0.000370263	0.0013	0.000520996	0.000421505	0.000167903
0.74	0.000944772	0.000404694	0.0017	0.000265399	0.00121	0.000526338	0.000369409	0.000101448
0.75	0.000776192	0.000408077	0.00147	0.000304998	0.000986893	0.000433018	0.000348609	0.000151539
0.76	0.000637424	0.000339291	0.00117	0.000244516	0.000669841	0.000286988	0.000245059	9.86133e-05
0.77	0.000527621	0.000303	0.00105	0.000251122	0.000569147	0.000263818	0.000238415	0.000102567
0.78	0.000576243	0.000290428	0.000790414	0.000163203	0.000532642	0.000248869	0.00023045	0.000131578
0.79	0.000621537	0.000264401	0.000688383	0.000213548	0.000351252	0.000161707	0.000210112	9.94384e-05
0.8	0.000399903	0.00026375	0.000442379	0.000130643	0.000329539	0.000200846	0.000188068	0.000113711
0.81	0.000296406	0.00014548	0.000373714	8.78339e-05	0.000264651	0.000152527	0.000115293	7.35714e-05
0.82	0.000340363	0.000185468	0.000347258	1.49815e-05	0.000216252	0.000109486	6.16122e-05	3.3355e-05
0.83	0.000288696	0.000190992	0.000293725	2.4336e-05	0.00018469	9.53141e-05	7.03111e-05	4.80206e-05
0.84	0.000258385	0.000147792	0.000208289	6.20486e-05	0.000120796	6.60061e-05	4.9945e-05	4.47939e-05
0.85	0.000198361	0.000106714	0.000151623	5.32795e-05	8.05682e-05	5.32081e-05	4.27789e-05	3.80588e-05
0.86	0.000162554	0.000109057	0.00014949	1.53234e-05	7.42806e-05	4.59877e-05	1.57568e-05	1.08467e-05
0.87	0.000147206	9.2524e-05	0.000116515	7.76569e-05	7.86079e-05	4.42383e-05	2.35818e-05	1.18478e-05
0.88	0.000142357	8.22144e-05	8.76639e-05	2.8597e-05	2.91498e-05	2.10339e-05	1.88157e-05	4.49073e-06
0.89	8.84331e-05	2.99547e-05	8.50604e-05	3.69531e-05	3.26447e-05	1.80316e-05	2.20147e-05	1.76118e-05
0.9	0.0001317	0.000104307	4.14931e-05	2.09333e-05	2.51483e-05	1.49133e-05	1.01742e-05	8.20717e-06
0.91	7.63632e-05	6.65389e-05	4.23748e-05	2.80597e-05	3.44161e-05	1.98749e-05	2.96553e-05	2.68375e-05
0.92	7.72213e-05	5.2655e-05	2.78031e-05	1.58697e-05	2.37924e-05	2.04664e-05	1.76106e-05	1.76106e-05
0.93	5.73314e-05	4.37178e-05	3.66411e-05	9.79997e-06	1.32538e-05	7.08169e-06	3.37725e-06	3.37725e-06
0.94	7.50755e-05	4.37327e-05	3.33594e-05	3.19092e-05	2.06063e-05	1.92993e-05	3.37725e-06	3.37725e-06
0.95	4.42033e-05	3.65724e-05	1.39789e-05	9.65144e-06	5.72012e-06	5.72012e-06	0	0
0.96	4.51273e-05	4.51273e-05	1.17306e-05	1.17306e-05	1.41142e-06	7.84676e-07	9.77182e-06	9.77182e-06
0.97	4.22176e-05	4.22176e-05	1.93209e-05	1.93209e-05	5.42548e-06	5.42548e-06	3.37725e-06	3.37725e-06
0.98	3.16581e-05	1.90889e-05	2.63021e-06	2.63021e-06	5.19465e-06	3.5779e-06	2.57419e-06	2.57419e-06
0.99	2.51079e-05	1.85421e-05	1.70542e-06	1.70542e-06	4.36009e-06	2.33322e-06	1.04125e-05	9.46773e-06
1	2.885e-05	2.885e-05	6.9951e-06	6.9951e-06	3.4599e-06	2.27001e-06	0	0
1.01	2.5492e-05	1.89172e-05	0	0	5.05377e-06	4.16765e-06	0	0
1.02	1.30667e-05	1.30667e-05	1.03397e-05	1.03397e-05	1.93556e-06	1.93556e-06	0	0
1.03	1.2109e-05	6.50855e-06	2.99523e-06	2.99523e-06	9.03775e-07	9.03775e-07	0	0
1.04	8.01887e-06	4.17212e-06	0	0	4.40795e-06	4.40795e-06	0	0
1.05	1.56472e-05	9.2321e-06	0	0	5.29037e-07	5.29037e-07	0	0
1.06	1.44197e-05	1.44197e-05	2.71745e-06	2.71745e-06	0	0	0	0
1.07	8.44669e-06	4.41629e-06	0	0	0	0	0	0
1.08	7.11634e-06	7.11634e-06	1.17264e-06	1.17264e-06	0	0	0	0
1.09	0	0	1.51123e-06	1.51123e-06	6.13411e-07	6.13411e-07	0	0
1.1	2.26308e-06	2.26308e-06	0	0	0	0	0	0
1.11	1.13157e-06	1.13157e-06	3.21501e-06	3.21501e-06	0	0	3.37725e-06	3.37725e-06
1.12	4.59682e-06	4.59682e-06	0	0	0	0	0	0
1.13	2.90712e-06	2.90712e-06	0	0	0	0	0	0
1.14	0	0	0	0	0	0	0	0
1.15	1.90883e-06	1.90883e-06	0	0	0	0	0	0
1.16	1.13157e-06	1.13157e-06	1.60479e-06	1.60479e-06	0	0	0	0
1.17	0	0	0	0	0	0	0	0
1.18	1.00105e-06	1.00105e-06	0	0	0	0	0	0
1.19	3.96602e-06	3.96602e-06	1.04512e-06	1.04512e-06	0	0	0	0
1.2	1.80618e-05	1.22739e-05	8.57058e-06	4.35712e-06	1.30562e-05	1.16726e-05	6.40723e-07	6.40723e-07

## Sheet: FIg. 6
panel c																					panel d
	R227L										E228K										Condition:	3 mM EDTA	3 mM EDTA	5 mM L-Trp	5 mM L-Trp	10 mM Ca	10 mM Ca	10 mM Ca + 5 mM L-Trp	10 mM Ca + 5 mM L-Trp	40 mM Ca + 5 mM L-Trp	40 mM Ca + 5 mM L-Trp
FRET	3 mM EDTA	sem	5 mM L-Trp	sem	10 mM Ca	sem	10 mM Ca + 5 mM L-Trp	sem	40 mM Ca + 5 mM L-Trp	sem	3 mM EDTA	sem	5 mM L-Trp	sem	10 mM Ca	sem	10 mM Ca + 5 mM L-Trp	sem			Construct:	E228K	R227L	E228K	R227L	E228K	R227L	E228K	R227L	E228K	R227L
-0.19	0	0	4.36416e-05	4.36416e-05	4.55145e-06	3.02245e-06	7.90961e-07	7.90961e-07	0	0	0	0	0	0	0	0	0	0			Replicate 1	0.99315	0.99918	1.47321	0.49503	1.1268	0.56984	1	0.91723	--	1.00011
-0.18	0	0	6.07661e-05	6.07661e-05	3.30408e-06	1.75549e-06	1.43011e-06	1.43011e-06	1.17618e-06	1.17618e-06	0	0	0	0	0	0	0	0			Replicate 2	0.99515	1.00223	1.27589	0.49855	1.40606	0.15779	1.00045	0.88703	--	1.00123
-0.17	0	0	5.15105e-05	5.15105e-05	9.27877e-07	9.27877e-07	1.56015e-06	1.56015e-06	3.44638e-06	3.44638e-06	0	0	0	0	1.24845e-06	1.24845e-06	0	0			Replicate 3	1.0002	1.0002	1.27628	0.49603	1.14639	0.55552	0.9414	0.73408	--	1.00296
-0.16	0	0	5.82805e-05	5.82805e-05	8.05198e-06	5.20722e-06	5.21834e-06	2.82212e-06	5.44688e-06	2.93506e-06	0	0	0	0	9.83533e-07	9.83533e-07	0	0
-0.15	0	0	5.25172e-05	5.25172e-05	0	0	7.60239e-06	7.60239e-06	6.91483e-06	4.18922e-06	1.12987e-05	1.12987e-05	0	0	0	0	1.12176e-05	8.91775e-06
-0.14	0	0	6.43529e-05	6.43529e-05	6.25802e-06	6.25802e-06	3.55781e-06	1.87869e-06	3.26623e-06	3.26623e-06	0	0	0	0	1.68034e-06	1.68034e-06	0	0
-0.13	0	0	6.68085e-05	6.68085e-05	1.30926e-06	1.30926e-06	6.58527e-06	6.58527e-06	3.89162e-06	1.95295e-06	0	0	2.15432e-06	2.15432e-06	0	0	0	0
-0.12	2.38473e-06	2.38473e-06	6.87907e-05	6.87907e-05	7.16485e-06	7.16485e-06	2.31743e-05	8.21532e-06	5.8576e-06	5.8576e-06	0	0	1.27033e-05	1.27033e-05	0	0	0	0			panel f
-0.11	0	0	6.40972e-05	6.0803e-05	2.18562e-06	1.2195e-06	2.51011e-05	1.0957e-05	9.9739e-06	5.34015e-06	0	0	0	0	0	0	0	0
-0.1	0	0	8.04383e-05	7.23648e-05	3.62847e-06	3.62847e-06	5.77472e-06	5.77472e-06	1.24614e-05	7.91062e-06	0	0	2.21513e-06	2.21513e-06	5.9377e-06	5.9377e-06	0	0				E249K	E251K	V258R
-0.09	0	0	7.71707e-05	7.71707e-05	1.40227e-05	7.99672e-06	2.04325e-05	1.36538e-05	1.93192e-05	1.04305e-05	5.01294e-06	5.01294e-06	0	0	5.30837e-06	5.30837e-06	9.61163e-06	9.61163e-06			Replicate 1	0.73779	0.83862	0.79637
-0.08	2.33009e-05	2.12222e-05	8.72123e-05	8.72123e-05	1.4137e-05	7.07694e-06	2.29089e-05	1.81579e-05	3.59581e-05	1.90935e-05	0	0	0	0	1.79403e-06	9.26986e-07	0	0			Replciate 2	0.75308	0.87307	0.82382
-0.07	2.77887e-06	2.77887e-06	7.04465e-05	7.04465e-05	8.98595e-06	7.98098e-06	4.81837e-05	2.8435e-05	1.37432e-05	8.79885e-06	0	0	1.53268e-05	1.53268e-05	5.75514e-06	5.75514e-06	1.96243e-06	1.96243e-06			Replciate 3	0.52691	0.77203	0.94518
-0.06	1.42303e-06	1.42303e-06	6.61278e-05	6.61278e-05	1.58936e-05	1.17941e-05	4.97577e-05	3.4645e-05	2.43752e-05	1.67686e-05	6.15239e-06	6.15239e-06	1.30809e-05	6.94279e-06	1.28946e-05	6.57027e-06	0	0
-0.05	0	0	6.33414e-05	6.18139e-05	2.65978e-05	8.99782e-07	6.13388e-05	2.62763e-05	4.15025e-05	1.30584e-05	1.09718e-05	1.09718e-05	3.87082e-06	3.87082e-06	2.64774e-05	1.82998e-05	1.10513e-05	1.10513e-05
-0.04	4.76946e-06	4.76946e-06	5.66508e-05	5.14733e-05	4.47077e-05	1.17976e-05	7.36316e-05	3.39808e-05	7.0316e-05	4.9213e-05	0	0	1.26626e-05	8.7135e-06	4.22914e-05	1.88656e-05	1.02168e-05	5.91623e-06			panel g
-0.03	6.14178e-06	6.14178e-06	7.21887e-05	6.41353e-05	5.21783e-05	1.52529e-05	8.80815e-05	4.149e-05	0.000105099	7.08323e-05	2.67182e-05	2.40891e-05	1.1571e-05	4.89063e-06	3.87454e-05	2.13191e-05	1.52445e-05	1.04491e-05
-0.02	1.42303e-06	1.42303e-06	5.73593e-05	4.93588e-05	3.58443e-05	6.6903e-06	0.000116584	7.9389e-05	0.000120055	6.03992e-05	1.69695e-05	8.53301e-06	2.6016e-05	1.50706e-05	5.75185e-05	4.41652e-05	3.15723e-06	3.15723e-06			[NaCl]	10	60	128	300	500	10	60	128	300	500
-0.01	4.85868e-06	4.85868e-06	6.0944e-05	4.33301e-05	7.66436e-05	2.13762e-05	0.000124574	7.51754e-05	0.000162414	0.000116969	3.25228e-05	1.64595e-05	3.21208e-05	2.04994e-05	5.66369e-05	5.10316e-05	2.04836e-05	8.43675e-06			[Trp]	0 Trp	0 Trp	0 Trp	0 Trp	0 Trp	10 Trp	10 Trp	10 Trp	10 Trp	10 Trp
1.66533e-16	7.16922e-06	5.20061e-06	4.66845e-05	4.66845e-05	7.33625e-05	1.29866e-05	0.000204737	7.62413e-05	0.000232447	0.000115214	3.69852e-05	2.40992e-05	4.64098e-05	2.95777e-05	9.37447e-05	7.32043e-05	1.6417e-05	3.78338e-06			Replicate 1	0.39	0.38	0.4	0.39	0.4	0.41	0.36	0.35	0.35	0.34
0.01	2.25071e-05	1.31552e-05	3.33722e-05	3.33722e-05	7.37233e-05	3.92571e-05	0.000227701	0.000126742	0.000245368	0.000142633	2.01571e-05	1.33625e-05	4.07352e-05	2.82837e-05	0.000106171	7.23686e-05	3.07332e-05	2.32363e-05			Replciate 2	0.38	0.39	0.4	0.4	0.39	0.38	0.38	0.34	0.33	0.32
0.02	1.47141e-05	1.07451e-05	6.79485e-05	4.68295e-05	0.000109729	3.86213e-05	0.000337915	0.000128211	0.000362955	0.000198633	6.21034e-05	4.4229e-05	5.02318e-05	2.05156e-05	0.000120371	7.62073e-05	4.42739e-05	1.69551e-05			Replciate 3	0.4	0.41	0.38	0.4	0.4	0.36	0.36	0.35	0.33	0.31
0.03	3.84641e-05	3.02209e-05	9.81507e-05	9.56391e-05	0.000134731	3.56322e-05	0.000428975	0.000207292	0.000418101	0.000272633	5.77566e-05	3.51882e-05	0.000105835	2.61235e-05	0.000253323	0.000121756	9.0784e-05	1.53073e-05
0.04	2.28837e-05	2.28837e-05	0.000118145	9.16606e-05	0.000183561	3.15192e-05	0.000636158	0.000262935	0.000559513	0.000272184	0.000141173	0.000103329	0.000118685	4.1066e-05	0.000257664	0.000155652	0.000149989	6.42534e-05
0.05	6.87979e-05	3.97266e-05	0.000110586	6.34956e-05	0.000226044	4.89559e-05	0.000779069	0.000268715	0.000770655	0.000515082	0.00011611	9.13421e-05	0.000178118	8.56446e-05	0.000379617	0.000196652	0.000145344	2.69847e-05
0.06	2.717e-05	1.71321e-05	0.000165234	8.26272e-05	0.000328791	8.74979e-05	0.000948549	0.000386975	0.00097783	0.000531946	0.000145584	7.19278e-05	0.000224623	9.03552e-05	0.000448173	0.00028307	0.000230708	9.72423e-05
0.07	8.75714e-05	3.63777e-05	0.000262908	0.000183527	0.000398775	0.000148276	0.00125	0.000420931	0.0014	0.000764178	0.000223442	9.4894e-05	0.000324715	0.000153872	0.000685816	0.000300489	0.000385803	7.77111e-05
0.08	6.5235e-05	3.60362e-05	0.000338942	0.000263335	0.000595574	0.000129661	0.00152	0.000444216	0.00174	0.000876861	0.000329403	0.000144895	0.000431401	0.000188116	0.000955839	0.000480556	0.000511628	0.00016631
0.09	0.00019676	0.000104859	0.000371927	0.000197177	0.000664214	0.000204281	0.00208	0.000584078	0.00222	0.0011	0.000374123	0.000191016	0.00055587	0.000214012	0.00127	0.000561525	0.000766496	0.000268418
0.1	0.000199911	7.21522e-05	0.000553055	0.00036253	0.000896696	0.000223005	0.00259	0.00058705	0.00292	0.00118	0.000405551	0.000233843	0.000703651	0.000207596	0.00171	0.000797414	0.00102	0.000299878
0.11	0.000241283	0.00012335	0.00070664	0.000418626	0.00115	0.000299833	0.00322	0.00088729	0.00366	0.00152	0.000715476	0.000270198	0.00105	0.000318443	0.00238	0.00113	0.00162	0.000384922
0.12	0.000375644	0.000159026	0.000738634	0.000409381	0.00144	0.000369626	0.00427	0.000817754	0.00476	0.00175	0.000880651	0.000381195	0.0014	0.000455793	0.00295	0.00124	0.00223	0.000507482
0.13	0.000516417	0.000177128	0.00111	0.000544255	0.00182	0.0004659	0.00562	0.000864865	0.00598	0.00181	0.000992334	0.000210785	0.00185	0.000480329	0.00401	0.00144	0.00297	0.000648881
0.14	0.000761624	0.000277618	0.00123	0.00052515	0.00251	0.00047744	0.00706	0.000837982	0.00787	0.00223	0.00132	0.000446471	0.00246	0.000388813	0.00517	0.00195	0.00399	0.00073062
0.15	0.000921559	0.000346327	0.0018	0.000720611	0.00297	0.000736023	0.00865	0.000860437	0.00994	0.00249	0.00172	0.000374209	0.00297	0.000604441	0.0066	0.00232	0.00555	0.000855148
0.16	0.00117	0.000482535	0.00218	0.000810432	0.00367	0.000749211	0.01041	0.000927933	0.01234	0.00259	0.00244	0.000512319	0.00407	0.000598323	0.00841	0.00264	0.00759	0.0011
0.17	0.00158	0.000627996	0.00304	0.000933906	0.00459	0.0009436	0.01305	0.00099125	0.01528	0.00264	0.00303	0.000963504	0.00497	0.000572009	0.01071	0.00321	0.01021	0.00102
0.18	0.00201	0.000621162	0.00371	0.00107	0.00546	0.00104	0.01531	0.00101	0.01882	0.00278	0.00366	0.000800464	0.00649	0.000557392	0.01306	0.00379	0.01328	0.00153
0.19	0.00281	0.000707232	0.00483	0.00129	0.00673	0.00144	0.01858	0.000959751	0.02238	0.00272	0.00459	0.00103	0.00819	0.000728266	0.01604	0.00448	0.01754	0.00199
0.2	0.00351	0.00103	0.00561	0.00119	0.0084	0.00144	0.02156	0.000978715	0.02689	0.002	0.00541	0.00126	0.01032	0.000800443	0.02048	0.00471	0.02126	0.00221
0.21	0.00467	0.00121	0.00702	0.00154	0.00974	0.00157	0.02565	0.00136	0.03161	0.00118	0.00663	0.00102	0.01225	0.000627948	0.02374	0.00526	0.02629	0.00246
0.22	0.00535	0.00138	0.00875	0.00149	0.01181	0.00152	0.02884	0.00138	0.03576	0.00104	0.00818	0.000948008	0.01555	0.000946783	0.02784	0.00593	0.03163	0.00238
0.23	0.00733	0.00166	0.01093	0.00152	0.01393	0.00203	0.0326	0.00201	0.0404	0.00020834	0.01052	0.00166	0.01761	0.000903516	0.0323	0.00601	0.03816	0.00251
0.24	0.00887	0.0017	0.01282	0.00165	0.01599	0.00193	0.03611	0.0027	0.04535	0.00103	0.01211	0.0012	0.02026	0.00126	0.03576	0.00605	0.04331	0.0022
0.25	0.01054	0.00198	0.0154	0.00159	0.01775	0.00181	0.03947	0.00362	0.04895	0.00174	0.01441	0.00112	0.02411	0.00108	0.0395	0.00554	0.04865	0.00262
0.26	0.01303	0.00234	0.01877	0.00121	0.02093	0.00229	0.04146	0.00347	0.05328	0.00274	0.0161	0.000857286	0.02769	0.000409935	0.04317	0.00476	0.05361	0.00263
0.27	0.01554	0.00239	0.02121	0.00136	0.02362	0.00231	0.04364	0.00388	0.05493	0.00331	0.01896	0.00123	0.03119	0.000283663	0.04613	0.00453	0.05635	0.003
0.28	0.01732	0.00231	0.02483	0.00101	0.02559	0.00224	0.04571	0.00441	0.05604	0.00404	0.02288	0.000398019	0.03519	0.000996015	0.04851	0.00298	0.05962	0.00274
0.29	0.02112	0.00214	0.02799	0.00132	0.02852	0.00185	0.0462	0.00444	0.05589	0.00404	0.02597	0.000553299	0.03911	0.000191476	0.04921	0.00173	0.06014	0.0031
0.3	0.0238	0.00258	0.03076	0.00153	0.0303	0.0018	0.04586	0.00463	0.0544	0.00435	0.03002	0.00088065	0.04074	0.000915467	0.0507	0.00138	0.05973	0.00157
0.31	0.02779	0.00259	0.03468	0.0016	0.0325	0.00178	0.04477	0.00379	0.05155	0.00385	0.03376	0.000264741	0.04363	0.00167	0.049	0.000822842	0.05799	0.00227
0.32	0.03199	0.00199	0.03783	0.00265	0.03542	0.00182	0.04291	0.0033	0.04831	0.00397	0.03599	0.000876892	0.04587	0.00106	0.04656	0.00215	0.0537	0.00206
0.33	0.03439	0.00187	0.03908	0.0018	0.03682	0.00203	0.04036	0.00258	0.04355	0.00316	0.04041	0.00102	0.04644	0.000624008	0.04513	0.00259	0.04939	0.00166
0.34	0.03761	0.0022	0.04124	0.00218	0.03763	0.00231	0.03753	0.00205	0.03939	0.0022	0.0417	0.00131	0.04797	0.00172	0.04209	0.00408	0.04338	0.00221
0.35	0.03966	0.000860065	0.04351	0.00272	0.03953	0.00267	0.03477	0.00109	0.0344	0.00151	0.04381	0.00253	0.04714	0.0013	0.03824	0.00376	0.03843	0.00236
0.36	0.04272	0.000307366	0.04402	0.00314	0.03934	0.00301	0.03183	0.000604146	0.02948	0.00111	0.04534	0.000968879	0.04587	0.00148	0.03469	0.00433	0.0331	0.00188
0.37	0.04337	0.000126823	0.04345	0.00295	0.04032	0.00323	0.02862	0.000369007	0.02498	0.000535293	0.04661	0.00224	0.04463	0.00143	0.0307	0.00454	0.02697	0.0021
0.38	0.04481	0.000632439	0.04356	0.00217	0.03973	0.00263	0.02558	0.000780279	0.02034	0.000104454	0.04646	0.0015	0.04183	0.000635982	0.02828	0.00438	0.0234	0.00234
0.39	0.04448	0.00182	0.04272	0.00259	0.03987	0.00334	0.02353	0.000913483	0.01677	0.00034201	0.04593	0.00127	0.03991	0.0017	0.02533	0.00494	0.01876	0.00165
0.4	0.04381	0.00146	0.04134	0.0016	0.03772	0.00303	0.02062	0.00148	0.01381	0.000233974	0.04452	0.00151	0.03689	0.00105	0.02306	0.00517	0.0155	0.00166
0.41	0.04367	0.00175	0.04005	0.00183	0.03714	0.00336	0.01873	0.00168	0.01083	0.000730889	0.04259	0.00142	0.03357	0.000465131	0.02022	0.00518	0.01257	0.00185
0.42	0.04372	0.00166	0.03743	0.00163	0.03483	0.00228	0.0172	0.00187	0.00907	0.000664634	0.04058	0.00152	0.02965	0.000541743	0.01842	0.00462	0.01034	0.00133
0.43	0.04103	0.00186	0.03424	0.00145	0.03328	0.00256	0.01547	0.00222	0.00711	0.000564526	0.03778	0.00163	0.02646	0.0011	0.01592	0.00403	0.00823	0.000997856
0.44	0.03777	0.00215	0.03171	0.00119	0.03067	0.00203	0.01343	0.00233	0.00542	0.000621418	0.03548	0.0009749	0.02385	0.000936491	0.01299	0.00327	0.00718	0.000798284
0.45	0.03636	0.00195	0.02951	0.00099717	0.03	0.00238	0.01196	0.00188	0.00463	0.000502359	0.03212	0.000971486	0.0216	0.000832352	0.01227	0.00345	0.00537	0.00058681
0.46	0.03282	0.00232	0.02711	0.00113	0.02649	0.00183	0.01073	0.00181	0.00377	0.000511862	0.02866	0.000591059	0.018	0.000729918	0.01054	0.00302	0.0048	0.000862385
0.47	0.03142	0.00196	0.02388	0.00115	0.02447	0.00133	0.01005	0.00188	0.00301	0.000339093	0.02532	0.000713868	0.01547	0.000425352	0.00878	0.00239	0.00413	0.000928947
0.48	0.02755	0.00211	0.0222	0.00144	0.02219	0.00114	0.00904	0.00203	0.0025	0.000326642	0.02317	0.000351598	0.01374	0.000245242	0.00777	0.00226	0.00317	0.000425694
0.49	0.02503	0.00148	0.01966	0.000898156	0.02005	0.000998166	0.00838	0.00176	0.00218	0.000435215	0.02038	0.000410884	0.01202	0.000410916	0.00648	0.0017	0.00291	0.000530147
0.5	0.022	0.00224	0.01707	0.000593183	0.01752	0.000562194	0.00721	0.00159	0.00172	0.000357102	0.01587	0.000517924	0.01036	0.000395337	0.00571	0.0016	0.00227	0.000285921
0.51	0.01922	0.00157	0.01532	0.000443212	0.01514	0.000884276	0.00616	0.00137	0.00148	0.000250436	0.01407	0.000633294	0.00802	0.000193273	0.00454	0.00118	0.00202	0.000321779
0.52	0.01693	0.00163	0.01355	0.000587828	0.01419	0.00108	0.00556	0.00129	0.00132	0.000266383	0.01222	0.000499467	0.00691	0.000208325	0.00408	0.00126	0.00179	0.000383885
0.53	0.01453	0.00113	0.01196	0.000792826	0.01216	0.000984937	0.00491	0.00113	0.00118	0.000322124	0.00993	0.00039173	0.00631	0.00042739	0.00307	0.000730708	0.00141	0.000292435
0.54	0.01237	0.00117	0.01007	0.000483655	0.01046	0.00118	0.00404	0.00117	0.00089597	0.000255314	0.00922	0.000420982	0.00459	0.000385234	0.00278	0.000811287	0.00105	0.000127427
0.55	0.01028	0.00117	0.00873	0.000458016	0.0091	0.00107	0.00372	0.000935658	0.000696091	0.000206513	0.00668	0.000696847	0.00405	0.000213442	0.00213	0.000556215	0.00104	0.000211137
0.56	0.00873	0.000775556	0.00716	0.000430981	0.00774	0.00106	0.00297	0.00104	0.000721165	0.000195204	0.00559	0.000143189	0.00317	8.58939e-05	0.00142	0.000280356	0.000752399	0.000192295
0.57	0.00781	0.000419706	0.00599	0.000614932	0.00622	0.0011	0.00268	0.000800984	0.000692438	0.000150593	0.00527	0.000275046	0.0028	0.000313268	0.00151	0.000413738	0.000610284	0.00015053
0.58	0.00616	0.000725708	0.0048	0.000421557	0.00494	0.00091633	0.0023	0.000831052	0.000533151	0.000116239	0.00361	0.000320479	0.00184	0.000200595	0.00118	0.000356465	0.000466055	9.58936e-05
0.59	0.00508	0.000834938	0.00455	0.000448668	0.00459	0.000917201	0.00199	0.000657568	0.000429666	0.000116232	0.0029	4.63382e-05	0.00137	0.00034086	0.000877557	0.000221033	0.000466513	0.000151749
0.6	0.00429	0.000365937	0.00318	0.000265441	0.0035	0.000887803	0.00166	0.000579339	0.000324401	7.23887e-05	0.0026	0.000182439	0.00106	0.000222746	0.000777774	0.000216615	0.000347049	0.00013053
0.61	0.00358	0.000293258	0.00286	0.000299748	0.00296	0.000690387	0.00125	0.000531232	0.000297214	9.66004e-05	0.00199	0.000156394	0.000867473	0.000222153	0.00047696	0.000113038	0.000369995	0.000138174
0.62	0.003	0.000285086	0.00222	0.000348117	0.00245	0.000530653	0.00109	0.000556525	0.000276615	7.48938e-05	0.00138	0.000196712	0.000792895	0.000126204	0.00052802	0.000182063	0.000222901	0.000146951
0.63	0.00267	0.000241567	0.0017	0.000179166	0.00197	0.000658982	0.0008778	0.000335809	0.000215999	7.68083e-05	0.00113	0.000106422	0.00059459	0.000128344	0.000435291	0.000148516	0.00015193	5.33099e-05
0.64	0.00193	0.000284953	0.00146	0.000142359	0.00154	0.000470176	0.00065163	0.000298876	0.000154423	8.70783e-05	0.000860494	0.000134392	0.000357588	0.000200607	0.000167974	6.3029e-05	8.95885e-05	5.6789e-05
0.65	0.00166	0.000258338	0.001	0.000149197	0.00143	0.000386062	0.000537886	0.000269079	0.000154048	7.57048e-05	0.000710236	4.40116e-05	0.000315401	0.000125804	0.000172298	6.46156e-05	0.000110738	6.29357e-05
0.66	0.00133	0.000231489	0.000889879	8.57315e-05	0.00102	0.000349368	0.000425851	0.000221767	0.000122585	7.31534e-05	0.000682787	0.000184633	0.000315897	9.08069e-05	0.000113464	4.85294e-05	8.99161e-05	4.38074e-05
0.67	0.00117	0.0001758	0.000668613	0.000139022	0.0008549	0.000216278	0.000317702	0.000171257	0.00010261	5.91372e-05	0.000456067	8.14723e-05	0.000250966	6.33677e-05	8.22769e-05	4.77073e-05	6.63548e-05	5.88456e-05
0.68	0.00108	0.000130528	0.000511582	0.000114691	0.000699092	0.000256174	0.000242835	0.000137268	8.29847e-05	6.05841e-05	0.000254612	7.49242e-05	0.000197898	0.000140849	8.81021e-05	6.01328e-05	6.09153e-05	3.13927e-05
0.69	0.000735506	0.000129508	0.000435728	9.10815e-05	0.000639317	0.000182668	0.000203728	0.000135717	9.37994e-05	7.07408e-05	0.000244317	5.60438e-05	0.000186336	0.000154253	5.87687e-05	2.42224e-05	2.3484e-05	2.0743e-05
0.7	0.000579736	7.98809e-05	0.000299737	3.89621e-05	0.000416906	0.00018837	0.000193834	6.74951e-05	6.21646e-05	5.68136e-05	0.000154164	7.84954e-05	5.6885e-05	3.19261e-05	1.13515e-05	7.19801e-06	1.563e-05	1.563e-05
0.71	0.000552908	0.000148822	0.000186712	6.57284e-05	0.000348873	9.62873e-05	0.000116674	0.000105593	4.92314e-05	4.62631e-05	0.000237492	4.28263e-05	0.000136805	0.000125731	1.6144e-05	5.16068e-06	1.4563e-05	1.4563e-05
0.72	0.000548565	9.83145e-05	0.000219781	8.45505e-05	0.000230365	0.000106721	9.06137e-05	6.97588e-05	3.30024e-05	2.85193e-05	0.000143783	4.20686e-05	0.000150352	0.000142653	3.20171e-05	1.69603e-05	1.18708e-05	1.00132e-05
0.73	0.000310179	4.29052e-05	0.000184842	3.2661e-05	0.000131815	5.62155e-05	7.1854e-05	5.5009e-05	3.81573e-05	3.2301e-05	0.000106414	5.356e-05	4.29454e-05	3.44645e-05	9.89765e-06	9.89765e-06	7.94348e-06	7.94348e-06
0.74	0.000253844	5.82416e-05	8.76393e-05	4.80073e-05	0.000194123	5.19629e-05	4.88103e-05	3.99922e-05	3.41413e-05	3.41413e-05	3.12533e-05	3.12533e-05	9.39737e-05	9.39737e-05	1.5171e-05	1.5171e-05	5.29559e-06	5.29559e-06
0.75	0.000166305	1.59959e-05	0.000115857	4.002e-05	0.000143977	2.08524e-05	4.64265e-05	3.61207e-05	3.00902e-05	3.00902e-05	7.27489e-05	2.92737e-05	4.37965e-05	2.97763e-05	1.50676e-05	9.2316e-06	3.97184e-06	3.97184e-06
0.76	0.000144944	4.01216e-05	9.01466e-05	1.55027e-05	9.71662e-05	3.6705e-05	2.45768e-05	2.11505e-05	1.82683e-05	1.51791e-05	8.18483e-05	4.05317e-05	2.59759e-05	2.59759e-05	0	0	2.64789e-06	2.64789e-06
0.77	0.000183117	5.4806e-06	5.61363e-05	1.62013e-05	6.57058e-05	3.0152e-05	3.22443e-05	2.12649e-05	1.31392e-05	1.31392e-05	7.29582e-05	3.65041e-05	0	0	9.0477e-06	5.2239e-06	1.32393e-06	1.32393e-06
0.78	0.00010399	3.33081e-05	4.30976e-05	8.23154e-06	3.87858e-05	1.20131e-05	3.12511e-05	1.95395e-05	1.19846e-05	1.19846e-05	3.57974e-05	2.29817e-05	1.31249e-05	1.31249e-05	6.05003e-06	3.90805e-06	1.32393e-06	1.32393e-06
0.79	2.99045e-05	1.28323e-05	3.70999e-05	1.26592e-05	6.24215e-05	2.62228e-05	1.82745e-05	1.82745e-05	1.05373e-05	1.05373e-05	5.5237e-05	1.7052e-05	2.47768e-05	2.47768e-05	6.56818e-06	3.41564e-06	0	0
0.8	4.13551e-05	1.55041e-05	2.16472e-05	1.57553e-05	1.67751e-05	1.05698e-05	8.68561e-06	8.68561e-06	4.81032e-06	4.81032e-06	3.0471e-05	1.70154e-05	2.47768e-05	2.47768e-05	1.6273e-06	1.6273e-06	1.32393e-06	1.32393e-06
0.81	5.13207e-05	1.10588e-05	1.69641e-05	1.0409e-05	2.91841e-05	4.54509e-06	5.48118e-06	5.48118e-06	1.04089e-05	6.02986e-06	1.92154e-05	7.86333e-06	0	0	0	0	0	0
0.82	2.41949e-05	3.97714e-06	8.35858e-06	5.09256e-06	1.71203e-05	8.42655e-06	2.1074e-06	2.1074e-06	6.88473e-06	6.88473e-06	2.80886e-05	6.49733e-06	2.24196e-05	2.24196e-05	1.67254e-06	1.67254e-06	0	0
0.83	1.5145e-05	8.20432e-06	2.82923e-05	1.56262e-05	2.32064e-05	1.30784e-05	5.65036e-06	5.65036e-06	2.10248e-06	2.10248e-06	3.03292e-05	2.12523e-05	2.24196e-05	2.24196e-05	0	0	0	0
0.84	4.30931e-05	8.2774e-06	1.53674e-05	7.83056e-06	1.17088e-05	8.8406e-06	5.39635e-06	5.39635e-06	5.09371e-06	5.09371e-06	1.26637e-05	1.26637e-05	2.21513e-06	2.21513e-06	0	0	0	0
0.85	1.31647e-05	7.01031e-06	1.0214e-05	5.11045e-06	1.09776e-05	1.56702e-06	6.10856e-06	6.10856e-06	3.41578e-06	3.41578e-06	9.09314e-06	5.52689e-06	0	0	1.42871e-06	1.42871e-06	0	0
0.86	4.20032e-05	2.18266e-05	1.90283e-05	5.86859e-06	2.84149e-05	2.2966e-05	6.51139e-06	6.51139e-06	2.10248e-06	2.10248e-06	0	0	2.45463e-06	2.45463e-06	0	0	0	0
0.87	2.84709e-05	1.7806e-05	7.25409e-06	4.36006e-06	5.96126e-06	3.51813e-06	2.00474e-06	2.00474e-06	2.20525e-06	2.20525e-06	6.56824e-06	6.56824e-06	0	0	1.73156e-06	1.73156e-06	0	0
0.88	5.34818e-06	2.90545e-06	3.86764e-06	3.86764e-06	8.86468e-07	8.86468e-07	1.84991e-06	1.84991e-06	1.36634e-06	1.36634e-06	1.31362e-05	1.31362e-05	1.9921e-06	1.9921e-06	0	0	0	0
0.89	0	0	3.66157e-06	1.83359e-06	1.53033e-05	9.86178e-06	7.90961e-07	7.90961e-07	6.83172e-07	6.83172e-07	6.56824e-06	6.56824e-06	0	0	0	0	0	0
0.9	3.64479e-06	3.64479e-06	4.7183e-06	2.3716e-06	3.75193e-06	3.75193e-06	2.00474e-06	2.00474e-06	3.7025e-06	2.74232e-06	0	0	0	0	0	0	0	0
0.91	2.90591e-06	2.90591e-06	9.63713e-06	8.55163e-06	1.43978e-05	1.43978e-05	0	0	0	0	5.05821e-06	5.05821e-06	0	0	0	0	0	0
0.92	0	0	2.95869e-06	2.95869e-06	0	0	0	0	6.83172e-07	6.83172e-07	0	0	0	0	0	0	0	0
0.93	0	0	5.86247e-06	3.02523e-06	0	0	0	0	0	0	0	0	0	0	0	0	0	0
0.94	0	0	5.58777e-06	3.20324e-06	1.83722e-06	1.83722e-06	0	0	0	0	0	0	0	0	0	0	0	0
0.95	0	0	7.39681e-07	7.39681e-07	0	0	0	0	7.61052e-07	7.61052e-07	0	0	0	0	4.45355e-06	4.45355e-06	0	0
0.96	2.27596e-05	1.56348e-05	4.10834e-06	2.07393e-06	0	0	0	0	0	0	6.56824e-06	6.56824e-06	0	0	0	0	0	0
0.97	0	0	6.64387e-06	6.64387e-06	0	0	0	0	0	0	6.56824e-06	6.56824e-06	2.24196e-05	2.24196e-05	0	0	0	0
0.98	0	0	3.23892e-06	2.22367e-06	7.25731e-07	7.25731e-07	0	0	0	0	0	0	0	0	0	0	0	0
0.99	0	0	7.39681e-07	7.39681e-07	9.50754e-07	9.50754e-07	0	0	0	0	0	0	0	0	0	0	0	0
1	0	0	7.39681e-07	7.39681e-07	0	0	0	0	0	0	0	0	0	0	0	0	0	0
1.01	0	0	2.21906e-06	2.21906e-06	1.87397e-06	1.87397e-06	0	0	0	0	0	0	0	0	0	0	0	0
1.02	0	0	2.95869e-06	2.95869e-06	0	0	0	0	0	0	0	0	2.24196e-05	2.24196e-05	4.45355e-06	4.45355e-06	0	0
1.03	0	0	3.69849e-06	3.69849e-06	7.62034e-07	7.62034e-07	0	0	0	0	0	0	0	0	0	0	0	0
1.04	0	0	7.39681e-07	7.39681e-07	0	0	0	0	6.58259e-07	6.58259e-07	0	0	0	0	0	0	0	0
1.05	0	0	0	0	0	0	0	0	0	0	0	0	0	0	0	0	0	0
1.06	0	0	7.39681e-07	7.39681e-07	8.86468e-07	8.86468e-07	0	0	0	0	7.06365e-06	7.06365e-06	0	0	0	0	0	0
1.07	0	0	7.39681e-07	7.39681e-07	0	0	0	0	0	0	0	0	0	0	0	0	0	0
1.08	0	0	1.47936e-06	1.47936e-06	0	0	0	0	0	0	0	0	0	0	0	0	0	0
1.09	0	0	1.47936e-06	1.47936e-06	0	0	0	0	0	0	0	0	0	0	0	0	0	0
1.1	0	0	2.21906e-06	2.21906e-06	0	0	0	0	0	0	0	0	0	0	0	0	0	0
1.11	0	0	7.39681e-07	7.39681e-07	0	0	0	0	0	0	0	0	0	0	0	0	0	0
1.12	0	0	1.47936e-06	1.47936e-06	0	0	0	0	0	0	0	0	0	0	0	0	0	0
1.13	0	0	0	0	0	0	0	0	0	0	0	0	0	0	0	0	0	0
1.14	0	0	0	0	0	0	0	0	0	0	0	0	0	0	0	0	0	0
1.15	0	0	7.39681e-07	7.39681e-07	0	0	0	0	0	0	0	0	0	0	0	0	0	0
1.16	0	0	1.47936e-06	1.47936e-06	0	0	0	0	0	0	0	0	0	0	0	0	0	0
1.17	0	0	7.39681e-07	7.39681e-07	0	0	0	0	0	0	0	0	0	0	0	0	0	0
1.18	0	0	0	0	0	0	0	0	0	0	0	0	0	0	0	0	0	0
1.19	0	0	7.39681e-07	7.39681e-07	0	0	0	0	0	0	0	0	0	0	0	0	0	0
1.2	3.18999e-06	3.18999e-06	6.90711e-05	6.5358e-05	0	0	0	0	0	0	7.06365e-06	7.06365e-06	0	0	0	0	0	0
							0	--
							0	--
							0	--

## Sheet: Fig. 7
panel b					panel c
Construct	Inactive	Active			Replicate #	Condition	Construct	cc-amplitude
Wild-Type	0.255	0.204			Replicate 1	10 mM EDTA	Wild-Type	-0.11024
C129S	0.195	0.197			Replicate 2	10 mM EDTA	Wild-Type	-0.09059
C131G	0.291	0.32			Replicate 3	10 mM EDTA	Wild-Type	-0.08315
C129G + C131G	0.351	0.4			Replicate 1	10 mM Ca	Wild-Type	-0.05619
T151M	0.22	0.195			Replicate 2	10 mM Ca	Wild-Type	-0.04489
E228K	0.216	0.187			Replicate 3	10 mM Ca	Wild-Type	-0.04847
P55L	0.279	0.249			Replicate 1	10 mM EDTA	C129S	-0.04517
L174R	0.271	0.258			Replicate 2	10 mM EDTA	C129S	-0.04364
R220W	0.227	0.2086			Replicate 3	10 mM EDTA	C129S	-0.05555
G557E	0.244	0.183			Replicate 1	10 mM Ca	C129S	-0.05618
					Replicate 2	10 mM Ca	C129S	-0.05177
					Replicate 3	10 mM Ca	C129S	-0.0513
					Replicate 1	10 mM EDTA	C131G	-0.06577
					Replicate 2	10 mM EDTA	C131G	-0.07696
					Replicate 3	10 mM EDTA	C131G	-0.06492
					Replicate 1	10 mM Ca	C131G	-0.03986
					Replicate 2	10 mM Ca	C131G	-0.03905
					Replicate 3	10 mM Ca	C131G	-0.0433
					Replicate 1	10 mM EDTA	C129G+C131G	-0.09085
					Replicate 2	10 mM EDTA	C129G+C131G	-0.0624
					Replicate 3	10 mM EDTA	C129G+C131G	-0.06873
					Replicate 1	10 mM Ca	C129G+C131G	-0.02675
					Replicate 2	10 mM Ca	C129G+C131G	-0.03585
					Replicate 3	10 mM Ca	C129G+C131G	-0.01108
					Replicate 1	10 mM EDTA	T151M	-0.03758
					Replicate 2	10 mM EDTA	T151M	-0.02998
					Replicate 3	10 mM EDTA	T151M	-0.04358
					Replicate 1	10 mM Ca	T151M	-0.04481
					Replicate 2	10 mM Ca	T151M	-0.05824
					Replicate 3	10 mM Ca	T151M	-0.03491
					Replicate 1	10 mM EDTA	E228K	-0.03656
					Replicate 2	10 mM EDTA	E228K	-0.05854
					Replicate 3	10 mM EDTA	E228K	-0.06422
					Replicate 1	10 mM Ca	E228K	-0.0462
					Replicate 2	10 mM Ca	E228K	-0.0462
					Replicate 3	10 mM Ca	E228K	-0.0682
					Replicate 1	10 mM EDTA	P55L	-0.09926
					Replicate 2	10 mM EDTA	P55L	-0.11101
					Replicate 3	10 mM EDTA	P55L	-0.09735
					Replicate 1	10 mM Ca	P55L	-0.09614
					Replicate 2	10 mM Ca	P55L	-0.11197
					Replicate 3	10 mM Ca	P55L	-0.10401
					Replicate 1	10 mM EDTA	L174R	-0.08544
					Replicate 2	10 mM EDTA	L174R	-0.07685
					Replicate 3	10 mM EDTA	L174R	-0.09218
					Replicate 1	10 mM Ca	L174R	-0.07546
					Replicate 2	10 mM Ca	L174R	-0.07668
					Replicate 3	10 mM Ca	L174R	-0.08501
					Replicate 1	10 mM EDTA	R220W	-0.10197
					Replicate 2	10 mM EDTA	R220W	-0.09433
					Replicate 3	10 mM EDTA	R220W	-0.11173
					Replicate 1	10 mM Ca	R220W	-0.0831
					Replicate 2	10 mM Ca	R220W	-0.09149
					Replicate 3	10 mM Ca	R220W	-0.06906
					Replicate 1	10 mM EDTA	G557E	-0.07087
					Replicate 2	10 mM EDTA	G557E	-0.08071
					Replicate 3	10 mM EDTA	G557E	-0.07262
					Replicate 1	10 mM Ca	G557E	-0.05784
					Replicate 2	10 mM Ca	G557E	-0.07264
					Replicate 3	10 mM Ca	G557E	-0.06155

## Sheet: Fig. S1
panel a				panel b					panel c																	panel d					panel e								panel f
									30 ms
Time(s)	Intensity			Log [Ca]	Response	sem			dT(s)	10 mM EDTA	sem	10 mM Ca	sem	10 mM Ca + 5 mM Trp	sem		dT(s)	3 mM EDTA	sem	4 mM Ca	sem	10 mM Ca + 5 mM Trp	sem			Condition	FWHM	sem			FRET	100 ms	sem	30 ms	sem	5 ms	sem		FRET	3 mM EDTA	sem	4 mM Ca	sem	10 mM Ca + 5 mM Trp	sem
2	0.01447			-3.69897	9.4065e-06	9.4065e-06			0.03	-0.09344	0.01213	-0.04985	0.00333	-0.02564	0.00619			-0.07214	0.02348	-0.05661	0.00712	-0.03575	0.00788			10 mM EDTA	0.25333	0.01202			-0.2	0		0.000201182	0.000117838	0.01143	0.00341		-0.2	0.01143	0.00341	0.00688	0.00229	0.01267	0.00363
4	0.02779			-3.30103	0.00953	0.00365			0.06	-0.0598	0.00643	-0.02712	0.000391752	-0.01462	0.0092			-0.05254	0.02068	-0.03588	0.00353	-0.02404	0.00438			5 mM Trp	0.23333	0.00882			-0.19	0		4.19011e-05	2.15138e-05	0.00108	0.000278294		-0.19	0.00108	0.000278294	0.000714089	0.000180594	0.00131	0.000289896
6	0.02302			-3	0.03303	0.01454			0.09	-0.05003	0.00517	-0.02036	0.00507	-0.00893	0.00913			-0.04192	0.01662	-0.02345	0.00152	-0.01819	0.00302			4 mM Ca	0.22433	0.00296			-0.18	0		7.21209e-05	2.78293e-05	0.0011	0.000294105		-0.18	0.0011	0.000294105	0.000806769	0.000444824	0.00126	0.000201394
8	0.02372			-2.69897	0.18888	0.07319			0.12	-0.04734	0.01018	-0.02101	0.00599	-0.01112	0.00734			-0.0355	0.01527	-0.0161	0.0031	-0.01408	0.00205			10 mM Ca	0.22333	0.00667			-0.17	0		8.70699e-05	2.30674e-05	0.00131	0.000298579		-0.17	0.00131	0.000298579	0.000883435	0.000330013	0.00158	0.000182354
10	0.02569			-2.52288	0.57029	0.06576			0.15	-0.0399	0.00292	-0.01873	0.00148	-0.00655	0.0065			-0.02737	0.01405	-0.02171	0.00466	-0.01052	0.00315			20 mM Ca	0.21667	0.00667			-0.16	0		6.2058e-05	1.49466e-05	0.00139	0.000362567		-0.16	0.00139	0.000362567	0.00112	0.000434005	0.00186	0.000226949
12	0.02648			-2.39794	0.7071	0.05755			0.18	-0.02943	0.00198	-0.01449	0.00275	-0.00702	0.00594			-0.02443	0.01245	-0.01325	0.00299	-0.00671	0.00248			30 mM Ca	0.20667	0.00333			-0.15	0		9.40391e-05	5.15406e-05	0.00155	0.000339937		-0.15	0.00155	0.000339937	0.00139	0.000440439	0.0021	0.000286668
14	0.02569			-2.22185	0.90276	0.00719			0.21	-0.02481	0.00345	-0.01125	0.00634	-0.00914	0.00487			-0.02682	0.01061	-0.01268	0.00104	-0.00716	0.00171			40 mM Ca	0.20333	0.00333			-0.14	0		0.000102079	5.21299e-05	0.00179	0.000455663		-0.14	0.00179	0.000455663	0.00141	0.000564442	0.00227	0.000392849
16	0.02172			-2.09691	0.91001	0.0176			0.24	-0.02705	0.00425	-0.01299	0.00301	-0.0061	0.00536			-0.02091	0.01072	-0.01264	0.00183	-0.00889	0.00184			10 mM Ca + 5 mM Trp	0.21	0.00577			-0.13	0		0.000124396	3.22854e-05	0.00197	0.000427053		-0.13	0.00197	0.000427053	0.00188	0.000610022	0.00279	0.000534497
18	0.03471			-2	0.93315	0.0133			0.27	-0.02462	0.00504	-0.01089	0.00167	-0.00772	0.00576			-0.0185	0.0099	-0.00945	0.00422	0.000532757	0.00101								-0.12	0		0.000164923	5.90548e-05	0.0022	0.000551156		-0.12	0.0022	0.000551156	0.00201	0.000613361	0.00281	0.000372744
20	0.02858			-1.69897	1	0			0.3	-0.02084	0.00134	-0.01284	0.00328	-0.00559	0.00827			-0.01684	0.00983	-0.00243	0.00201	-0.00912	0.00358								-0.11	0		0.00012378	6.23574e-05	0.00257	0.000453816		-0.11	0.00257	0.000453816	0.00219	0.000332705	0.00323	0.000449333
22	0.03287								0.33	-0.01652	0.00154	-0.01259	0.00111	-0.00651	0.000789793			-0.017	0.00922	-0.00539	0.00155	-0.00589	0.000898626								-0.1	3.28635e-05		0.000193054	0.000100323	0.00261	0.00038213		-0.1	0.00261	0.00038213	0.00233	0.000284708	0.00383	0.000528057
24	0.03431								0.36	-0.01826	0.00333	-0.01064	0.00248	-0.00419	0.00724			-0.01707	0.00815	-0.00825	0.00373	-0.0064	0.00253								-0.09	0		0.000315953	0.00012518	0.00309	0.000540214		-0.09	0.00309	0.000540214	0.00226	0.000361895	0.00387	0.000325512
26	0.02078								0.39	-0.01632	0.00473	-0.00675	0.00377	-0.0081	0.00471			-0.01412	0.00807	-0.00832	0.00203	-0.00167	0.00175								-0.08	6.56148e-05		0.000391494	0.000105216	0.00337	0.000513237		-0.08	0.00337	0.000513237	0.00331	0.000581359	0.00457	0.00050661
28	0.02393								0.42	-0.0148	0.00265	-0.00902	0.00265	-0.00489	0.00422			-0.01299	0.00542	-0.0017	0.0069	-0.005	0.00343								-0.07	2.19545e-05		0.000565226	0.000119473	0.00355	0.000472258		-0.07	0.00355	0.000472258	0.0032	0.000730206	0.00478	0.0004751
30	0.02592								0.45	-0.01336	0.00188	-0.01063	0.0029	-0.0035	0.00405			-0.01683	0.00631	-0.00996	0.00248	-0.00674	0.00211								-0.06	0.000124648		0.000707287	0.000235272	0.00408	0.000623245		-0.06	0.00408	0.000623245	0.00389	0.000742569	0.00597	0.00044803
32	0.02028								0.48	-0.01743	0.00012646	-0.00811	0.0025	-0.00462	0.0029			-0.01383	0.00638	-0.01448	0.00111	-0.0014	0.0024								-0.05	0.000115922		0.00076733	0.00029034	0.00461	0.000531162		-0.05	0.00461	0.000531162	0.00476	0.00105	0.00627	0.00064615
34	0.02363								0.51	-0.01083	0.0008087	-0.007	0.00106	-0.00643	0.00189			-0.0121	0.00531	-0.00397	0.00326	-0.00516	0.00307								-0.04	0.000108043		0.000872081	0.000305919	0.00528	0.00074501		-0.04	0.00528	0.00074501	0.00518	0.000581089	0.00726	0.000526553
36	0.02368								0.54	-0.0096	0.00285	-0.00682	0.00195	-0.00495	0.00188			-0.00667	0.00576	-0.00233	0.00606	-0.0011	0.00249								-0.03	3.66827e-05		0.00149	0.000256742	0.00579	0.000618978		-0.03	0.00579	0.000618978	0.00601	0.000197134	0.00783	0.000669816
38	0.01602								0.57	-0.01119	0.00223	-0.00389	0.00411	-0.00205	0.00333			-0.0112	0.00389	-0.0185	0.00229	-0.00332	0.00429								-0.02	0.000221334		0.00148	0.00054709	0.0061	0.000746147		-0.02	0.0061	0.000746147	0.00594	0.00016331	0.00834	0.00060438
40	0.02113								0.6	-0.00571	0.00072019	-0.00658	0.00184	-0.00256	0.00256			-0.00846	0.00274	-0.00569	0.00306	-0.00695	0.00358								-0.01	0.000354493		0.00203	0.000502243	0.00715	0.000562249		-0.01	0.00715	0.000562249	0.00733	0.000780536	0.00973	0.000657644
42	0.01702								0.63	-0.00385	0.0029	-0.00569	0.00251	-0.00541	0.00255			-0.00771	0.00321	-0.00809	0.00374	-0.0036	0.00131								1.66533e-16	0.000557928		0.00235	0.000671589	0.00758	0.000664223		1.66533e-16	0.00758	0.000664223	0.00821	0.000546519	0.01013	0.000755586
44	0.007								0.66	-0.00466	0.00214	-0.00304	0.0028	-0.00555	0.00178			-0.01041	0.00234	-0.00279	0.00168	-0.00394	0.00199								0.01	0.000753937		0.00295	0.000984363	0.00835	0.00065895		0.01	0.00835	0.00065895	0.00896	0.00118	0.01122	0.000600537
46	0.02141								0.69	-0.00936	0.00214	-0.00372	0.00261	-0.00377	0.00444			-0.00576	0.00408	-0.00651	0.000547702	-0.00125	0.000753599								0.02	0.000878926		0.00357	0.000731868	0.00891	0.000600225		0.02	0.00891	0.000600225	0.01036	0.00053826	0.01263	0.000706267
48	0.01044								0.72	-0.00547	0.00147	-0.00201	0.00201	-0.00203	0.0031			-0.01047	0.00499	-0.00595	0.00416	-0.00523	0.00231								0.03	0.00167		0.00435	0.000675427	0.01024	0.000651112		0.03	0.01024	0.000651112	0.01033	0.000924176	0.01365	0.000759742
50	0.01927								0.75	-0.00537	0.00154	-0.00264	0.00156	-0.00197	0.00197			-0.00941	0.00409	-0.00657	0.00456	-0.00485	0.00296								0.04	0.00176		0.00512	0.00104	0.01063	0.000607318		0.04	0.01063	0.000607318	0.01221	0.000567995	0.01496	0.000705305
52	0.0184								0.78	-0.00635	0.0017	-0.00413	0.0043	-0.00096137	0.00269			-0.00446	0.00294	-0.000155263	0.0057	-0.00236	0.00183								0.05	0.00304		0.00634	0.0011	0.01165	0.000636528		0.05	0.01165	0.000636528	0.01367	0.000818939	0.01569	0.000701634
54	0.00591								0.81	-0.00654	0.00146	0.000478553	0.000774708	-0.00912	0.00225			-0.00702	0.00308	-0.00751	0.00181	-0.000614337	0.00211								0.06	0.00398		0.00688	0.00116	0.01272	0.000616998		0.06	0.01272	0.000616998	0.01469	0.000564113	0.0173	0.00086001
56	0.00932								0.84	-0.00799	0.00179	0.00144	0.00205	-0.00451	0.00287			-0.00834	0.00274	-0.00836	0.0079	0.00177	0.00198								0.07	0.00512		0.00809	0.0014	0.0134	0.000531606		0.07	0.0134	0.000531606	0.01562	0.000535546	0.01892	0.000879927
58	0.01388								0.87	-0.00943	0.00136	-0.00267	0.00383	-0.0017	0.000805174			-0.00114	0.00335	-0.002	0.000771288	0.00101	0.00268								0.08	0.00712		0.00993	0.00135	0.01413	0.000569429		0.08	0.01413	0.000569429	0.01587	0.000308491	0.01997	0.000660423
60	0.01629								0.9	-0.00754	0.00444	-0.00534	0.000836668	-0.00459	0.00154			-0.00795	0.00267	-0.00969	0.000974488	-0.00224	0.00215								0.09	0.00873		0.01172	0.00112	0.0155	0.000608607		0.09	0.0155	0.000608607	0.01752	2.8713e-05	0.02083	0.000963896
62	0.00807								0.93	-0.00508	0.00233	-0.000107013	0.00182	-0.00576	0.00167			0.000540493	0.00247	-0.00171	0.00499	0.000317483	0.00269								0.1	0.01047		0.01351	0.00138	0.01604	0.000545707		0.1	0.01604	0.000545707	0.01885	0.000143591	0.02182	0.00060475
64	0.01054								0.96	-0.00886	0.00248	-0.00291	0.00182	0.00461	0.000878231			-0.00316	0.00214	0.00499	0.000760068	-0.00552	0.00212								0.11	0.01135		0.01492	0.00162	0.01733	0.000612726		0.11	0.01733	0.000612726	0.02062	5.06405e-05	0.02333	0.000889645
66	0.01492								0.99	-0.00234	0.000738146	-0.00124	0.00388	-0.000626951	0.00358			-0.00279	0.00344	0.00131	0.00189	-0.000374783	0.00221								0.12	0.01552		0.01776	0.000993364	0.01906	0.000760925		0.12	0.01906	0.000760925	0.02112	0.000168479	0.02388	0.0011
68	0.01651								1.02	-0.00275	0.0017	-0.00321	0.00114	-0.00178	0.00176			-0.00792	0.0022	-0.000715312	0.00263	-0.00131	0.00229								0.13	0.0182		0.01898	0.00124	0.01951	0.00067532		0.13	0.01951	0.00067532	0.02208	0.000205655	0.02557	0.00124
70	0.02125								1.05	-0.00594	0.00182	-0.00195	0.00251	6.25282e-05	0.00147			-0.00373	0.00143	-0.0016	0.00299	-0.00259	0.000923004								0.14	0.02221		0.02105	0.00119	0.02001	0.00099813		0.14	0.02001	0.00099813	0.02289	0.000643322	0.0259	0.000701883
72	0.02288								1.08	-0.00296	0.00325	-0.00394	0.00346	0.000337739	0.000764239			-0.00352	0.00119	0.0058	0.0014	-0.000505869	0.0036								0.15	0.02368		0.02312	0.00162	0.02143	0.00101		0.15	0.02143	0.00101	0.02383	0.000447683	0.02745	0.00107
74	0.01909								1.11	-0.00139	0.00243	-0.00594	0.00297	-0.00075452	0.000178449			-0.00501	0.00265	0.0043	0.00233	0.00394	0.00135								0.16	0.02633		0.0258	0.000643721	0.02225	0.00138		0.16	0.02225	0.00138	0.02477	0.00067917	0.0277	0.000808725
76	0.02361								1.14	-0.000712339	0.00236	0.000913273	0.00207	-0.000115269	0.00123			-0.00455	0.00111	-0.0032	0.0031	0.000184492	0.00155								0.17	0.03217		0.028	0.000685408	0.02261	0.0011		0.17	0.02261	0.0011	0.02538	0.00105	0.02696	0.00108
78	0.01209								1.17	-0.00275	0.00332	-0.00383	0.00231	-0.00314	0.000742219			-0.00504	0.00303	-0.00154	0.00138	-0.000989179	0.00347								0.18	0.03429		0.02972	0.000900909	0.02326	0.00126		0.18	0.02326	0.00126	0.02723	0.00101	0.0281	0.000966239
80	0.01947								1.2	-0.00238	0.00344	-0.00162	0.000628733	-0.000348093	0.00277			-0.00191	0.00326	0.00287	0.000701906	0.000317133	0.00329								0.19	0.0377		0.03194	0.000447669	0.02381	0.00163		0.19	0.02381	0.00163	0.02827	0.00151	0.02861	0.00116
82	0.01424								1.23	-0.0042	0.00245	-0.000421489	0.00271	0.00245	0.00317			-0.00427	0.00113	0.00654	0.00267	-0.00345	0.00255								0.2	0.03816		0.03338	0.00112	0.02462	0.00169		0.2	0.02462	0.00169	0.02664	0.000689718	0.02798	0.000979425
84	0.01186								1.26	-0.00302	0.000603084	-0.00348	0.002	0.00288	0.0025			0.000822336	0.000753914	-0.00868	0.00289	-0.00274	0.00174								0.21	0.04216		0.03466	0.00112	0.02464	0.00159		0.21	0.02464	0.00159	0.02715	0.000320213	0.02876	0.000889059
86	0.01544								1.29	-0.00315	0.00747	0.00313	0.00157	-0.00342	0.00155			0.00301	0.0021	-0.00504	2.91185e-05	9.43711e-05	0.000607789								0.22	0.04718		0.03563	0.00102	0.02533	0.00171		0.22	0.02533	0.00171	0.0272	0.00148	0.02769	0.000972585
88	0.00968								1.32	0.00505	0.00175	-0.00111	0.00127	-0.0058	0.00243			-0.00118	0.00271	0.00537	0.00756	0.000657245	0.00188								0.23	0.04515		0.03729	0.00204	0.02527	0.00163		0.23	0.02527	0.00163	0.02672	0.00181	0.02744	0.00101
90	0.01573								1.35	-0.00414	0.000236708	-0.00457	0.00138	0.00171	0.00198			0.00222	0.00202	-0.01401	0.00274	0.00216	0.00253								0.24	0.0435		0.03745	0.00216	0.0251	0.00191		0.24	0.0251	0.00191	0.02653	0.00132	0.02659	0.000911467
92	0.01026								1.38	-0.00356	0.00401	-0.000389211	0.00302	-0.00309	0.00111			-0.00122	0.00396	-0.00142	0.00553	-0.00571	0.0045								0.25	0.04485		0.03666	0.00117	0.02486	0.00182		0.25	0.02486	0.00182	0.02654	0.00113	0.02614	0.000841065
94	0.01807								1.41	0.0029	0.00427	0.00171	0.00137	0.0014	0.00174			5.26462e-05	0.00169	-0.000135665	0.00275	0.00237	0.0026								0.26	0.04238		0.03805	0.002	0.0246	0.0017		0.26	0.0246	0.0017	0.02643	0.00201	0.02481	0.000765904
96	0.00617								1.44	0.00105	0.00269	0.00183	0.000407674	0.000192752	0.00297			-0.00384	0.00328	-0.00261	0.0028	-0.0061	0.00283								0.27	0.04192		0.03769	0.00196	0.02466	0.00187		0.27	0.02466	0.00187	0.02584	0.000745011	0.02369	0.000994504
98	0.00405								1.47	-0.00090012	0.00644	0.00215	0.00241	0.00113	0.00187			0.00352	0.00174	-0.000679879	0.000263609	-0.000862562	0.000924163								0.28	0.04286		0.03594	0.00217	0.02416	0.00169		0.28	0.02416	0.00169	0.02607	0.00203	0.02264	0.000656725
100	0.01807								1.5	-0.00132	0.00355	-0.000276384	0.00201	-0.00357	0.000430805			0.00349	0.00262	-0.00452	0.000461364	0.00152	0.00316								0.29	0.03623		0.03563	0.0021	0.02439	0.0013		0.29	0.02439	0.0013	0.02485	0.000349149	0.02246	0.000777057
102	0.00854								1.53	-0.00189	0.00345	0.00402	0.00223	0.00288	0.00191			0.00103	0.00273	0.00588	0.00371	-0.00176	0.00232								0.3	0.03338		0.0349	0.00204	0.02301	0.0014		0.3	0.02301	0.0014	0.02279	0.000982498	0.02056	0.00109
104	0.00196								1.56	0.00258	0.00122	-0.00434	0.00316	0.00343	0.00126			0.00198	0.00141	0.00549	0.0036	0.00291	0.00286								0.31	0.0329		0.03084	0.00101	0.02244	0.00157		0.31	0.02244	0.00157	0.02166	0.000146101	0.01886	0.000840441
106	0.00169								1.59	0.000844522	0.00367	0.0022	0.00384	-0.00158	0.000880703			0.00436	0.00138	-0.00183	0.000258625	1.87158e-05	0.00254								0.32	0.02856		0.02984	0.00178	0.02108	0.00151		0.32	0.02108	0.00151	0.021	0.000888229	0.01814	0.00090729
108	0.00785								1.62	0.000793706	0.00164	-0.00169	0.00162	0.000146453	0.00277			-0.00272	0.00234	0.00997	0.00388	-0.000893551	0.00246								0.33	0.02684		0.02839	0.00163	0.02058	0.00128		0.33	0.02058	0.00128	0.01979	0.0005341	0.01709	0.000832522
110	0.00182								1.65	0.00566	0.00564	-0.00265	0.000709915	0.00337	0.000769458			0.00113	0.00221	-0.00977	0.00466	0.000925414	0.00325								0.34	0.02431		0.02628	0.00155	0.01958	0.00104		0.34	0.01958	0.00104	0.0192	0.000557954	0.01548	0.000683457
112	0								1.68	-0.00353	0.00237	0.0026	0.00251	0.00323	0.00258			-0.00266	0.00187	-8.71937e-05	0.01358	6.73395e-06	0.00379								0.35	0.0215		0.02423	0.00090167	0.01821	0.000799103		0.35	0.01821	0.000799103	0.01869	0.00118	0.01425	0.000662973
114	0.00308								1.71	0.00515	0.000399469	0.00439	0.00396	-0.000116013	0.000597271			-0.00137	0.00229	-0.00421	0.003	0.00201	0.00311								0.36	0.01973		0.02204	0.000770603	0.01806	0.0009111		0.36	0.01806	0.0009111	0.01675	0.000213115	0.013	0.000619584
116	0.01356								1.74	0.00681	0.000944585	0.00277	0.00205	0.00317	0.00332			-0.00138	0.0014	0.01151	0.00129	0.00168	0.00349								0.37	0.01672		0.01987	0.00103	0.01663	0.000867588		0.37	0.01663	0.000867588	0.01499	0.00049093	0.01204	0.000639955
118	0.00924								1.77	-0.00154	0.00296	0.000613843	0.00221	0.000117066	0.00184			-0.00125	0.00442	0.00532	0.00119	0.00682	0.00204								0.38	0.01545		0.01764	0.000360729	0.01621	0.000830879		0.38	0.01621	0.000830879	0.01462	0.000687525	0.01073	0.000763353
120	0.00681																														0.39	0.01235		0.01574	0.000875363	0.01517	0.000789191		0.39	0.01517	0.000789191	0.0143	0.000488089	0.00959	0.000515004
122	0.00971																														0.4	0.0121		0.01408	0.000714168	0.0138	0.000740264		0.4	0.0138	0.000740264	0.01245	0.000409235	0.00868	0.0005826
124	0.0154																														0.41	0.01026		0.01265	0.000621765	0.01313	0.000776174		0.41	0.01313	0.000776174	0.01133	0.000576339	0.00788	0.000600705
126	0.0171																														0.42	0.00825		0.01049	0.000701491	0.01191	0.000518675		0.42	0.01191	0.000518675	0.01124	0.00028848	0.00714	0.000553354
128	0.0146																														0.43	0.0071		0.00878	0.000646636	0.01122	0.000433648		0.43	0.01122	0.000433648	0.00981	0.000160174	0.00622	0.000359123
130	0.01513																														0.44	0.00607		0.00777	0.000587265	0.01028	0.000566836		0.44	0.01028	0.000566836	0.00886	0.000196078	0.00572	0.000386147
132	0.01075																														0.45	0.00518		0.00641	0.00043866	0.00992	0.000332234		0.45	0.00992	0.000332234	0.00824	0.000463531	0.00505	0.00053568
134	0.00927																														0.46	0.00383		0.00573	0.000499376	0.00879	0.000695857		0.46	0.00879	0.000695857	0.0075	0.000555591	0.00461	0.000399252
136	0.0118																														0.47	0.00379		0.00503	0.000513711	0.00821	0.000577272		0.47	0.00821	0.000577272	0.007	0.0003671	0.00419	0.000243042
138	0.01159																														0.48	0.00337		0.00391	0.000308522	0.00722	0.00063548		0.48	0.00722	0.00063548	0.00594	0.000386686	0.0038	0.000443436
140	0.00276																														0.49	0.00271		0.00341	0.000274507	0.00683	0.000486732		0.49	0.00683	0.000486732	0.00555	4.42991e-05	0.00353	0.000394729
142	0.00303																														0.5	0.00228		0.00264	0.000436278	0.00618	0.00065557		0.5	0.00618	0.00065557	0.00433	0.000314293	0.00282	0.000334607
144	0.00568																														0.51	0.00177		0.00238	0.000301866	0.00584	0.000557885		0.51	0.00584	0.000557885	0.00435	0.000229117	0.00271	0.000373076
146	0.00767																														0.52	0.00175		0.0018	0.000298781	0.00511	0.000615945		0.52	0.00511	0.000615945	0.00406	0.000195809	0.00225	0.000207994
148	0.01282																														0.53	0.00155		0.00139	0.000328607	0.00472	0.000513483		0.53	0.00472	0.000513483	0.00358	0.000171504	0.00206	0.000182415
150	0.0088																														0.54	0.00113		0.00122	0.000414006	0.00416	0.000473578		0.54	0.00416	0.000473578	0.00237	5.97712e-05	0.00184	0.00023902
152	0.00672																														0.55	0.00111		0.000704122	0.000174711	0.00401	0.000544065		0.55	0.00401	0.000544065	0.00262	0.000498104	0.00156	0.000302082
154	0.01079																														0.56	0.00119		0.000752415	0.000174195	0.00352	0.000586666		0.56	0.00352	0.000586666	0.00233	0.000130079	0.00143	0.000210982
156	0.01599																														0.57	0.000782885		0.000598965	0.000130193	0.00315	0.000572208		0.57	0.00315	0.000572208	0.00201	5.18002e-05	0.00134	0.000169237
158	0.01601																														0.58	0.000488586		0.000594426	0.000108269	0.00283	0.0005427		0.58	0.00283	0.0005427	0.00169	0.000238505	0.00103	0.000141066
160	0.01891																														0.59	0.000384324		0.000333392	6.44773e-05	0.0026	0.00059561		0.59	0.0026	0.00059561	0.00133	0.000183223	0.00102	0.000165543
162	0.01851																														0.6	0.00043521		0.000264838	2.76875e-05	0.0023	0.000634503		0.6	0.0023	0.000634503	0.00105	0.000354833	0.000915705	0.000107674
164	0.01334																														0.61	0.000298942		0.000218696	0.000100797	0.00207	0.000532817		0.61	0.00207	0.000532817	0.00107	0.000120967	0.000726238	0.000109845
166	0.01275																														0.62	0.000210481		0.000170524	7.23567e-05	0.00192	0.000561995		0.62	0.00192	0.000561995	0.00124	8.4603e-05	0.000669984	0.000106762
168	0.02696																														0.63	0.00024787		0.000151685	3.93231e-05	0.00183	0.000608517		0.63	0.00183	0.000608517	0.000831849	3.2731e-06	0.00064113	7.95157e-05
170	0.02659																														0.64	0.000224593		9.42369e-05	2.82472e-05	0.00155	0.000566715		0.64	0.00155	0.000566715	0.000880286	0.000273835	0.000631555	0.000111958
172	0.0229																														0.65	0.000163902		6.08743e-05	1.93845e-05	0.00154	0.000528849		0.65	0.00154	0.000528849	0.000483914	3.22446e-05	0.000488309	0.000125976
174	0.03037																														0.66	0.000148537		4.37464e-05	2.58118e-05	0.00116	0.000466437		0.66	0.00116	0.000466437	0.000583895	0.000146594	0.000445328	7.21368e-05
176	0.02591																														0.67	0.000100352		3.40803e-05	1.8589e-05	0.00124	0.000503154		0.67	0.00124	0.000503154	0.000373755	0.000105117	0.000335538	0.000101811
178	0.03519																														0.68	3.40413e-05		2.12189e-05	7.50778e-06	0.00104	0.000498216		0.68	0.00104	0.000498216	0.000436899	4.1523e-05	0.00036726	8.92754e-05
180	0.01422																														0.69	5.49659e-05		2.0695e-05	1.03516e-05	0.000982484	0.000502536		0.69	0.000982484	0.000502536	0.000445499	0.000100193	0.000377165	9.36696e-05
182	0.02633																														0.7	0		1.92653e-05	2.8507e-06	0.000935693	0.000430759		0.7	0.000935693	0.000430759	0.000165659	0.000126791	0.000257558	7.01926e-05
184	0.01917																														0.71	0		1.00075e-05	6.88401e-06	0.000875873	0.000464716		0.71	0.000875873	0.000464716	0.000372263	8.1484e-05	0.000238049	4.79634e-05
186	0.02359																														0.72	0		1.25968e-05	9.21989e-06	0.000813783	0.000421586		0.72	0.000813783	0.000421586	0.000171133	1.9582e-05	0.000194555	5.42626e-05
188	0.02521																														0.73	2.09246e-05		4.1298e-06	4.1298e-06	0.000685999	0.000418154		0.73	0.000685999	0.000418154	0.000157752	3.84854e-05	0.000182212	5.89497e-05
190	0.03572																														0.74	2.09246e-05		7.8793e-06	7.8793e-06	0.000745204	0.000393391		0.74	0.000745204	0.000393391	0.000264007	0.000159692	0.000154084	4.95274e-05
192	0.02383																														0.75	0		1.78879e-06	1.78879e-06	0.000617385	0.000344573		0.75	0.000617385	0.000344573	0.000216708	4.10169e-05	0.00020689	5.82367e-05
194	0.02688																														0.76	1.13469e-05		6.48045e-06	6.48045e-06	0.000601826	0.000349129		0.76	0.000601826	0.000349129	7.04545e-05	5.83829e-05	0.000117109	3.85467e-05
196	0.0277																														0.77	0		2.08643e-05	1.88449e-05	0.000372348	0.000228407		0.77	0.000372348	0.000228407	0.000119424	4.07288e-05	0.000158898	2.37292e-05
198	0.02385																														0.78	3.38758e-05		0	0	0.000497821	0.00027812		0.78	0.000497821	0.00027812	0.000113256	0.000103511	0.000120704	3.26256e-05
200	0.02473																														0.79	6.73393e-05		0	0	0.000429211	0.000305198		0.79	0.000429211	0.000305198	5.95295e-05	7.09719e-07	0.000107014	3.13987e-05
202	0.02335																														0.8	0		0	0	0.00041169	0.000300985		0.8	0.00041169	0.000300985	6.47425e-05	1.7387e-05	8.30085e-05	2.44205e-05
204	0.02173																														0.81	0		0	0	0.000363268	0.000293164		0.81	0.000363268	0.000293164	5.66281e-05	4.07857e-05	7.702e-05	2.88676e-05
206	0.03484																														0.82	2.09246e-05		0	0	0.000340241	0.000256337		0.82	0.000340241	0.000256337	9.52168e-05	1.86998e-06	7.92852e-05	3.52102e-05
208	0.03612																														0.83	0		0	0	0.000344928	0.000230504		0.83	0.000344928	0.000230504	2.40385e-05	2.40385e-05	7.22692e-05	3.1673e-05
210	0.03728																														0.84	2.09246e-05		0	0	0.00030604	0.000193122		0.84	0.00030604	0.000193122	7.29864e-05	4.70307e-05	5.89848e-05	3.79507e-05
212	0.03491																														0.85	0		3.27885e-06	3.27885e-06	0.000228093	0.000170186		0.85	0.000228093	0.000170186	1.98413e-06	1.98413e-06	3.96495e-05	1.59403e-05
214	0.041																														0.86	2.09246e-05		0	0	0.000244599	0.000161836		0.86	0.000244599	0.000161836	4.62459e-06	4.62459e-06	3.20522e-05	1.9698e-05
216	0.03796																														0.87	0		1.94931e-05	1.94931e-05	0.000211682	0.000158468		0.87	0.000211682	0.000158468	1.93979e-05	1.93979e-05	3.99404e-05	2.44593e-05
218	0.03887																														0.88	0		0	0	0.000199733	0.000149269		0.88	0.000199733	0.000149269	3.06642e-05	1.12663e-05	3.78283e-05	1.30109e-05
220	0.042																														0.89	2.09246e-05		0	0	0.000223562	0.000180069		0.89	0.000223562	0.000180069	0	0	4.35244e-05	1.81601e-05
222	0.04569																														0.9	0		0	0	0.000149379	0.00012609		0.9	0.000149379	0.00012609	3.81121e-05	1.14596e-05	3.69209e-05	1.63043e-05
224	0.0487																														0.91	0		0	0	0.000171708	0.000160779		0.91	0.000171708	0.000160779	0	0	6.96854e-06	3.14617e-06
226	0.0458																														0.92	0		0	0	0.000175473	0.000154245		0.92	0.000175473	0.000154245	2.82215e-05	2.82215e-05	1.6964e-05	9.43522e-06
228	0.04233																														0.93	0		3.27885e-06	3.27885e-06	0.000136328	0.000123977		0.93	0.000136328	0.000123977	2.40385e-05	2.40385e-05	2.33115e-05	1.55513e-05
230	0.04448																														0.94	0		0	0	0.000157934	0.000111365		0.94	0.000157934	0.000111365	2.40429e-05	1.47529e-05	3.24909e-05	1.87153e-05
232	0.0497																														0.95	0		0	0	0.000149975	0.000129025		0.95	0.000149975	0.000129025	0	0	3.05141e-05	1.48313e-05
234	0.04346																														0.96	0		0	0	0.0001106	8.92702e-05		0.96	0.0001106	8.92702e-05	6.04437e-06	6.04437e-06	2.60157e-05	9.65212e-06
236	0.03333																														0.97	0		3.27885e-06	3.27885e-06	0.000101917	9.03191e-05		0.97	0.000101917	9.03191e-05	1.93979e-05	1.93979e-05	1.32542e-05	6.68764e-06
238	0.03236																														0.98	0		0	0	9.52009e-05	6.67322e-05		0.98	9.52009e-05	6.67322e-05	0	0	7.86174e-06	4.90084e-06
240	0.02515																														0.99	0		1.94931e-05	1.94931e-05	6.92719e-05	5.75215e-05		0.99	6.92719e-05	5.75215e-05	0	0	1.85362e-05	8.93998e-06
242	0.03174																														1	0		0	0	6.89726e-05	5.31803e-05		1	6.89726e-05	5.31803e-05	0	0	1.63848e-05	6.96509e-06
244	0.03088																														1.01	0		0	0	8.8021e-05	7.10539e-05		1.01	8.8021e-05	7.10539e-05	1.59033e-05	1.59033e-05	5.55235e-06	3.45168e-06
246	0.03706																														1.02	0		0	0	7.18416e-05	6.48622e-05		1.02	7.18416e-05	6.48622e-05	0	0	6.25243e-06	4.5644e-06
248	0.03693																														1.03	0		0	0	6.10054e-05	5.6767e-05		1.03	6.10054e-05	5.6767e-05	0	0	6.19149e-06	4.50691e-06
250	0.03237																														1.04	0		0	0	8.68454e-05	7.17318e-05		1.04	8.68454e-05	7.17318e-05	0	0	8.56423e-06	5.27439e-06
252	0.0275																														1.05	0		0	0	3.97535e-05	3.27153e-05		1.05	3.97535e-05	3.27153e-05	0	0	1.60939e-05	1.31369e-05
254	0.03183																														1.06	0		0	0	2.64278e-05	2.52633e-05		1.06	2.64278e-05	2.52633e-05	0	0	1.60658e-06	1.60658e-06
256	0.0218																														1.07	0		0	0	4.53218e-05	3.55706e-05		1.07	4.53218e-05	3.55706e-05	0	0	1.21138e-06	1.21138e-06
258	0.02907																														1.08	0		0	0	5.21477e-05	4.19497e-05		1.08	5.21477e-05	4.19497e-05	0	0	0	0
260	0.02409																														1.09	0		0	0	1.43031e-05	8.86193e-06		1.09	1.43031e-05	8.86193e-06	1.93979e-05	1.93979e-05	0	0
262	0.01785																														1.1	0		0	0	3.37222e-05	2.58829e-05		1.1	3.37222e-05	2.58829e-05	0	0	1.54556e-06	1.54556e-06
264	0.02225																														1.11	0		0	0	6.0057e-05	4.39569e-05		1.11	6.0057e-05	4.39569e-05	0	0	0	0
266	0.02628																														1.12	0		0	0	2.94228e-05	1.86252e-05		1.12	2.94228e-05	1.86252e-05	0	0	1.16897e-05	8.74227e-06
268	0.02628																														1.13	0		0	0	2.78464e-05	2.47896e-05		1.13	2.78464e-05	2.47896e-05	0	0	0	0
270	0.02526																														1.14	0		0	0	1.11914e-05	1.11914e-05		1.14	1.11914e-05	1.11914e-05	0	0	2.55582e-06	1.56848e-06
272	0.02211																														1.15	0		0	0	2.38633e-05	1.8811e-05		1.15	2.38633e-05	1.8811e-05	0	0	1.21138e-06	1.21138e-06
274	0.0281																														1.16	0		0	0	1.70031e-05	1.64656e-05		1.16	1.70031e-05	1.64656e-05	0	0	1.213e-06	1.213e-06
276	0.02708																														1.17	0		0	0	1.20373e-05	1.20373e-05		1.17	1.20373e-05	1.20373e-05	0	0	0	0
278	0.02285																														1.18	0		0	0	1.25342e-05	8.4237e-06		1.18	1.25342e-05	8.4237e-06	0	0	0	0
280	0.0267																														1.19	0		0	0	1.22463e-05	9.24968e-06		1.19	1.22463e-05	9.24968e-06	0	0	0	0
282	0.02532																														1.2			0	0	0.00036819	0.000268101		1.2	0.00036819	0.000268101	0	0	4.21653e-05	2.08791e-05
284	0.03149
286	0.0361
288	0.03864
290	0.02864
292	0.03136
294	0.02358
296	0.03242
298	0.02497
300	0.02003
302	0.02455
304	0.02718
306	0.01541
308	0.01649
310	0.02002
312	0.01356
314	0.01895
316	0.01997
318	0.01816
320	0.02841
322	0.01849
324	0.01855
326	0.02027
328	0.02945
330	0.02009
332	0.02264
334	0.02838
336	0.02385
338	0.02654
340	0.01608
342	0.0187
344	0.01076
346	0.03304
348	0.02718
350	0.01609
352	0.01617
354	0.0195
356	0.01863
358	0.0304
360	0.02155
362	0.02144
364	0.02966
366	0.02086
368	0.02149
370	0.01625
372	0.02526
374	0.03457
376	0.02209
378	0.0279
380	0.02938
382	0.02967
384	0.03102
386	0.03101
388	0.03555
390	0.04654
392	0.04588
394	0.04345
396	0.05329
398	0.04919
400	0.04668
402	0.04709
404	0.04961
406	0.05028
408	0.04891
410	0.05465
412	0.05968
414	0.06478
416	0.07248
418	0.06577
420	0.07907
422	0.0816
424	0.07667
426	0.07642
428	0.07686
430	0.08373
432	0.09066
434	0.09147
436	0.07558
438	0.08463
440	0.07981
442	0.07219
444	0.08736
446	0.0749
448	0.07541
450	0.07461
452	0.07022
454	0.07157
456	0.08327
458	0.0755
460	0.07759
462	0.07235
464	0.08025
466	0.09549
468	0.08246
470	0.08528
472	0.08395
474	0.09103
476	0.09153
478	0.09542
480	0.09077
482	0.07802
484	0.07688
486	0.07697
488	0.07017
490	0.07681
492	0.06742
494	0.06331
496	0.0634
498	0.06935
500	0.06148
502	0.06119
504	0.06782
506	0.06182
508	0.05369
510	0.0577
512	0.05947
514	0.05581
516	0.04841
518	0.05491
520	0.0462
522	0.04826
524	0.04796
526	0.05426
528	0.04803
530	0.05531
532	0.05576
534	0.05212
536	0.05714
538	0.05522
540	0.04641
542	0.04945
544	0.0586
546	0.05187
548	0.04322
550	0.04194
552	0.04614
554	0.0472
556	0.035
558	0.04571
560	0.04977
562	0.04842
564	0.04283
566	0.03181
568	0.03523
570	0.04244
572	0.04125
574	0.03332
576	0.03152
578	0.04519
580	0.03521
582	0.03653
584	0.04662
586	0.04273
588	0.04388
590	0.03896
592	0.04142
594	0.05132
596	0.04818
598	0.07083
600	0.0809
602	0.10948
604	0.13536
606	0.16543
608	0.22474
610	0.27903
612	0.34735
614	0.34481
616	0.3774
618	0.37676
620	0.37055
622	0.38089
624	0.3972
626	0.43053
628	0.45832
630	0.4693
632	0.47008
634	0.44425
636	0.43302
638	0.41262
640	0.40213
642	0.41087
644	0.38946
646	0.38495
648	0.37233
650	0.37336
652	0.38834
654	0.38579
656	0.38288
658	0.37151
660	0.37521
662	0.36471
664	0.3463
666	0.34416
668	0.33411
670	0.32068
672	0.3146
674	0.34506
676	0.35241
678	0.3473
680	0.334
682	0.31607
684	0.29436
686	0.28469
688	0.2985
690	0.33222
692	0.34234
694	0.33878
696	0.32239
698	0.29564
700	0.25605
702	0.21167
704	0.16715
706	0.14777
708	0.12557
710	0.12113
712	0.12748
714	0.10301
716	0.08835
718	0.09354
720	0.09239
722	0.08337
724	0.08477
726	0.07824
728	0.07493
730	0.08454
732	0.06923
734	0.0731
736	0.08586
738	0.07063
740	0.0713
742	0.0811
744	0.06893
746	0.07915
748	0.06908
750	0.06409
752	0.07327
754	0.06252
756	0.05599
758	0.06473
760	0.07176
762	0.06697
764	0.05967
766	0.05274
768	0.05661
770	0.0473
772	0.0472
774	0.05399
776	0.06001
778	0.04805
780	0.0652
782	0.04869
784	0.0425
786	0.05589
788	0.04792
790	0.05552
792	0.04829
794	0.04472
796	0.05192
798	0.05566
800	0.04883
802	0.05077
804	0.04772
806	0.04857
808	0.04175
810	0.04044
812	0.04638
814	0.04033
816	0.04489
818	0.03419
820	0.0419
822	0.03479
824	0.03082
826	0.02407
828	0.03706
830	0.02938
832	0.02564
834	0.02933
836	0.02255
838	0.01999
840	0.03993
842	0.03349
844	0.05246
846	0.0688
848	0.11356
850	0.2215
852	0.33351
854	0.49854
856	0.57157
858	0.659
860	0.73671
862	0.76844
864	0.77945
866	0.77905
868	0.74975
870	0.73995
872	0.74475
874	0.73552
876	0.71819
878	0.73696
880	0.74404
882	0.75149
884	0.74564
886	0.73712
888	0.71041
890	0.69402
892	0.65128
894	0.65424
896	0.65518
898	0.63525
900	0.64645
902	0.63762
904	0.64486
906	0.63485
908	0.6323
910	0.63647
912	0.62032
914	0.60872
916	0.60639
918	0.61138
920	0.59086
922	0.56675
924	0.57589
926	0.58222
928	0.58969
930	0.57345
932	0.5841
934	0.57504
936	0.54729
938	0.52001
940	0.47825
942	0.43018
944	0.37288
946	0.31234
948	0.26872
950	0.22123
952	0.19184
954	0.16774
956	0.15451
958	0.12905
960	0.1191
962	0.106
964	0.10615
966	0.08939
968	0.0889
970	0.0906
972	0.09205
974	0.09863
976	0.08804
978	0.08464
980	0.09251
982	0.08761
984	0.08135
986	0.08297
988	0.07459
990	0.06656
992	0.07409
994	0.07642
996	0.07433
998	0.06923
1000	0.06051
1002	0.05417
1004	0.06201
1006	0.0577
1008	0.05738
1010	0.04961
1012	0.05395
1014	0.06148
1016	0.05199
1018	0.04714
1020	0.05734
1022	0.04584
1024	0.04733
1026	0.04609
1028	0.04783
1030	0.03652
1032	0.03764
1034	0.044
1036	0.05218
1038	0.04079
1040	0.0342
1042	0.03662
1044	0.03659
1046	0.0366
1048	0.03669
1050	0.04348
1052	0.03873
1054	0.04368
1056	0.03801
1058	0.03772
1060	0.02766
1062	0.03034
1064	0.02567
1066	0.0302
1068	0.01572
1070	0.0282
1072	0.04298
1074	0.03802
1076	0.05601
1078	0.06039
1080	0.09249
1082	0.42834
1084	0.70849
1086	0.85518
1088	0.95112
1090	0.99173
1092	0.98364
1094	0.98359
1096	0.96706
1098	0.94368
1100	0.91341
1102	0.90289
1104	0.85677
1106	0.86913
1108	0.84386
1110	0.84269
1112	0.85939
1114	0.85377
1116	0.85132
1118	0.85259
1120	0.83692
1122	0.84563
1124	0.82171
1126	0.82848
1128	0.81865
1130	0.77831
1132	0.77052
1134	0.76434
1136	0.74544
1138	0.7436
1140	0.73589
1142	0.72206
1144	0.72658
1146	0.73227
1148	0.72741
1150	0.72296
1152	0.71489
1154	0.71179
1156	0.70448
1158	0.702
1160	0.70273
1162	0.6803
1164	0.69386
1166	0.68216
1168	0.67424
1170	0.67077
1172	0.65142
1174	0.61322
1176	0.55461
1178	0.49902
1180	0.43732
1182	0.38772
1184	0.32221
1186	0.28754
1188	0.24931
1190	0.20934
1192	0.17266
1194	0.14861
1196	0.13796
1198	0.10358
1200	0.10026
1202	0.09031
1204	0.0827
1206	0.07745
1208	0.08124
1210	0.0786
1212	0.07995
1214	0.07576
1216	0.06417
1218	0.07406
1220	0.07079
1222	0.07639
1224	0.07948
1226	0.07336
1228	0.06967
1230	0.06696
1232	0.0707
1234	0.06591
1236	0.06405
1238	0.0602
1240	0.05833
1242	0.04484
1244	0.04106
1246	0.04551
1248	0.05088
1250	0.04905
1252	0.05262
1254	0.05272
1256	0.04141
1258	0.05418
1260	0.03796
1262	0.04941
1264	0.03482
1266	0.03901
1268	0.04552
1270	0.03186
1272	0.03626
1274	0.02223
1276	0.02177
1278	0.02513
1280	0.02928
1282	0.02312
1284	0.02935
1286	0.03839
1288	0.02053
1290	0.01842
1292	0.02143
1294	0.02074
1296	0.01332
1298	0.01734
1300	0.02148
1302	0.03464
1304	0.06155
1306	0.08733
1308	0.25317
1310	0.56893
1312	0.75233
1314	0.82055
1316	0.91112
1318	0.94159
1320	0.98942
1322	0.98415
1324	0.96926
1326	0.97855
1328	0.96648
1330	0.96917
1332	0.97216
1334	0.9594
1336	0.96279
1338	0.96184
1340	0.9583
1342	0.95922
1344	0.94946
1346	0.95923
1348	0.94852
1350	0.93122
1352	0.91505
1354	0.90388
1356	0.89706
1358	0.88925
1360	0.88598
1362	0.86256
1364	0.87269
1366	0.87207
1368	0.86807
1370	0.85171
1372	0.83139
1374	0.84456
1376	0.82772
1378	0.84694
1380	0.83633
1382	0.81231
1384	0.80845
1386	0.82016
1388	0.81441
1390	0.79836
1392	0.77924
1394	0.78101
1396	0.80212
1398	0.79667
1400	0.79917
1402	0.8024
1404	0.7693
1406	0.7794
1408	0.76316
1410	0.77232
1412	0.76137
1414	0.76005
1416	0.75076
1418	0.74192
1420	0.73894
1422	0.71721
1424	0.65654
1426	0.62453
1428	0.57859
1430	0.54255
1432	0.49637
1434	0.46393
1436	0.40654
1438	0.35579
1440	0.31163
1442	0.28442
1444	0.24634
1446	0.22076
1448	0.18751
1450	0.17615
1452	0.15973
1454	0.14463
1456	0.13592
1458	0.12745
1460	0.11355
1462	0.11279
1464	0.10828
1466	0.10672
1468	0.09365
1470	0.09521
1472	0.09002
1474	0.08344
1476	0.08707
1478	0.08039
1480	0.07439
1482	0.07332
1484	0.08493
1486	0.07361
1488	0.06518
1490	0.05964
1492	0.05743
1494	0.06151
1496	0.05864
1498	0.05193
1500	0.05367
1502	0.06452
1504	0.05794
1506	0.06293
1508	0.04939
1510	0.06047
1512	0.05477
1514	0.0489
1516	0.05738
1518	0.05454
1520	0.06095
1522	0.05414
1524	0.05148
1526	0.04246
1528	0.04127
1530	0.05245
1532	0.03578
1534	0.03857
1536	0.03546
1538	0.03248
1540	0.03175
1542	0.02777
1544	0.02696
1546	0.03548
1548	0.03336
1550	0.03221
1552	0.03092
1554	0.03424
1556	0.0362
1558	0.05024
1560	0.07738
1562	0.10293
1564	0.20484
1566	0.66076
1568	0.82572
1570	0.91732
1572	0.94932
1574	0.98118
1576	0.9724
1578	0.9889
1580	0.98422
1582	1
1584	0.99131
1586	0.99075
1588	0.99621
1590	0.98234
1592	0.98039
1594	0.95599
1596	0.97206
1598	0.94836
1600	0.95287
1602	0.9496
1604	0.94965
1606	0.94126
1608	0.92275
1610	0.93506
1612	0.92871
1614	0.9259
1616	0.92703
1618	0.90512
1620	0.92082
1622	0.91684
1624	0.89615
1626	0.88055
1628	0.88375
1630	0.89542
1632	0.89402
1634	0.88915
1636	0.88599
1638	0.86666
1640	0.85463
1642	0.83731
1644	0.83976
1646	0.84043
1648	0.84757
1650	0.83688
1652	0.8222
1654	0.83339
1656	0.83203
1658	0.82387
1660	0.81615
1662	0.8108
1664	0.80452
1666	0.81358
1668	0.80655
1670	0.80555
1672	0.79643
1674	0.80351
1676	0.79425
1678	0.7879
1680	0.7765
1682	0.78816
1684	0.79211
1686	0.76657
1688	0.76576
1690	0.76208
1692	0.74873
1694	0.74773
1696	0.74079
1698	0.73857
1700	0.75246
1702	0.73139
1704	0.70527
1706	0.66102
1708	0.5973
1710	0.5405
1712	0.47914
1714	0.40702
1716	0.35411
1718	0.30278
1720	0.28043
1722	0.26879
1724	0.25626
1726	0.22474
1728	0.1907
1730	0.17359
1732	0.16402
1734	0.15337
1736	0.13857
1738	0.1194
1740	0.12015
1742	0.10146
1744	0.09507
1746	0.08902
1748	0.09498
1750	0.08461
1752	0.07237
1754	0.07301
1756	0.06857
1758	0.06681
1760	0.0715
1762	0.06596
1764	0.07069
1766	0.06134
1768	0.0515
1770	0.06075
1772	0.05478
1774	0.04982
1776	0.04441
1778	0.0482
1780	0.05885
1782	0.04744
1784	0.05658
1786	0.04437
1788	0.05085
1790	0.03961
1792	0.04659
1794	0.04869
1796	0.04607
1798	0.03991
1800	0.04392
1802	0.03753
1804	0.04616
1806	0.04642
1808	0.04104
1810	0.0407
1812	0.03506
1814	0.03239
1816	0.03546
1818	0.0324
1820	0.03506
1822	0.03557
1824	0.032
1826	0.02844
1828	0.0283
1830	0.03475
1832	0.07229
1834	0.1002
1836	0.15276
1838	0.51738
1840	0.79442
1842	0.88787
1844	0.91469
1846	0.94482
1848	0.93423
1850	0.94101
1852	0.96201
1854	0.9802
1856	0.97957
1858	0.98023
1860	0.9508
1862	0.97524
1864	0.99014
1866	0.99475
1868	0.96282
1870	0.97943
1872	0.97187
1874	0.97285
1876	0.97374
1878	0.96031
1880	0.97038
1882	0.96994
1884	0.9635
1886	0.95013
1888	0.94356
1890	0.94434
1892	0.94301
1894	0.93763
1896	0.94213
1898	0.91894
1900	0.90026
1902	0.89311
1904	0.90213
1906	0.90501
1908	0.90431
1910	0.88409
1912	0.88309
1914	0.87844
1916	0.88096
1918	0.87833
1920	0.8613
1922	0.83842
1924	0.83556
1926	0.83079
1928	0.82219
1930	0.82344
1932	0.81999
1934	0.81092
1936	0.80438
1938	0.81535
1940	0.79294
1942	0.78043
1944	0.79474
1946	0.77584
1948	0.76906
1950	0.76379
1952	0.77798
1954	0.76606
1956	0.76809
1958	0.77275
1960	0.76827
1962	0.73897
1964	0.74728
1966	0.75143
1968	0.74179
1970	0.73568
1972	0.73979
1974	0.7274
1976	0.73135
1978	0.72833
1980	0.72997
1982	0.72918
1984	0.73168
1986	0.71339
1988	0.71074
1990	0.69367
1992	0.66997
1994	0.63174
1996	0.57705
1998	0.53975
2000	0.45769
2002	0.40373
2004	0.34724
2006	0.29828
2008	0.2567
2010	0.20903
2012	0.19131
2014	0.1549
2016	0.14548
2018	0.13132
2020	0.11895
2022	0.10894
2024	0.10698
2026	0.1162
2028	0.10385
2030	0.0987
2032	0.10312
2034	0.10428
2036	0.10357
2038	0.09739
2040	0.0838
2042	0.08156
2044	0.08834
2046	0.08313
2048	0.08688
2050	0.08649
2052	0.09
2054	0.07452
2056	0.07842
2058	0.08309
2060	0.0724
2062	0.0881
2064	0.0989
2066	0.09936
2068	0.09321
2070	0.08604
2072	0.08285
2074	0.07647
2076	0.07546
2078	0.06546
2080	0.06255
2082	0.05288
2084	0.05789
2086	0.05402
2088	0.05315
2090	0.04896
2092	0.04632
2094	0.04522
2096	0.04225
2098	0.03552
2100	0.03629
2102	0.04613
2104	0.0435
2106	0.04362
2108	0.04031
2110	0.03427
2112	0.04435
2114	0.09704
2116	0.13855
2118	0.55217
2120	0.814
2122	0.8939
2124	0.92187
2126	0.94655
2128	0.94278
2130	0.95217
2132	0.95635
2134	0.96025
2136	0.96135
2138	0.95545
2140	0.97946
2142	0.97611
2144	0.97546
2146	0.96747
2148	0.97502
2150	0.98233
2152	0.975
2154	0.97872
2156	0.98185
2158	0.96618
2160	0.99352
2162	0.99491
2164	0.98658
2166	0.97523
2168	0.98009
2170	0.96603
2172	0.96845
2174	0.9888
2176	0.9759
2178	0.96721
2180	0.96665
2182	0.948
2184	0.97175
2186	0.95752
2188	0.95193
2190	0.93177
2192	0.93485
2194	0.93421
2196	0.93386
2198	0.92574
2200	0.92254
2202	0.91937
2204	0.92136
2206	0.90546
2208	0.90189
2210	0.91103
2212	0.89666
2214	0.87795
2216	0.8735
2218	0.85909
2220	0.85934
2222	0.86268
2224	0.83636
2226	0.83005
2228	0.81025
2230	0.77577
2232	0.7277
2234	0.68134
2236	0.63247
2238	0.58372
2240	0.52717
2242	0.45104
2244	0.39517
2246	0.33254
2248	0.28638
2250	0.24138
2252	0.20511
2254	0.1716
2256	0.16367
2258	0.14489
2260	0.13236
2262	0.12531
2264	0.13174
2266	0.12491
2268	0.11951
2270	0.12476
2272	0.11712
2274	0.11885
2276	0.10933
2278	0.11727
2280	0.11408
2282	0.10866
2284	0.11507
2286	0.11351
2288	0.11296
2290	0.1109
2292	0.1144
2294	0.11107
2296	0.11262
2298	0.11219
2300	0.11399
2302	0.11775
2304	0.09899
2306	0.09786
2308	0.09847
2310	0.10441
2312	0.10471
2314	0.10433
2316	0.11882
2318	0.11157
2320	0.10884
2322	0.1006
2324	0.08865
2326	0.08329
2328	0.08909
2330	0.08822
2332	0.08681

## Sheet: Fig. S2
panel b																					panel c											panel d
	Peak Fitting
	3 mM EDTA			2.5 mM L-Trp			5 mM L-Trp			10 mM L-Trp			10 mM Ca			10 mM Ca + 5 mM L-Trp
FRET	Fit Peak 1	Fit Peak 2	Cumulative Fit Peak	Fit Peak 1	Fit Peak 2	Cumulative Fit Peak	Fit Peak 1	Fit Peak 2	Cumulative Fit Peak	Fit Peak 1	Fit Peak 2	Cumulative Fit Peak	Fit Peak 1	Fit Peak 2	Cumulative Fit Peak	Fit Peak 1	Fit Peak 2	Cumulative Fit Peak			FRET	prewash	sem	postwash	sem	10 mM ca	sem	10 mM Ca + 5 mM L-Trp				FRET	pretrp	sem	5mM trp	sem	posttrp	sem
	3.35726e-19	9.94696e-13	9.94697e-13	1.53115e-17	3.91373e-12	3.91375e-12	2.59535e-15	7.81278e-13	7.83873e-13	9.01687e-15	8.49527e-12	8.50429e-12	1.146e-09	9.95463e-14	1.1461e-09	5.95771e-11	4.72286e-14	5.96244e-11			-0.19	1.37646e-06	1.37646e-06	0	0	0	0	3.44269e-06	1.72981e-06			-0.19	0	0	1.67082e-06	1.67082e-06	0	0
	4.10279e-19	1.11557e-12	1.11557e-12	1.85864e-17	4.37281e-12	4.37283e-12	3.08102e-15	8.80271e-13	8.83352e-13	1.05981e-14	9.45833e-12	9.46893e-12	1.26337e-09	1.1194e-13	1.26348e-09	6.71673e-11	5.34512e-14	6.72208e-11			-0.18	1.46538e-06	1.46538e-06	2.78473e-06	2.78473e-06	1.03826e-06	1.03826e-06	0	0			-0.18	4.7378e-06	4.7378e-06	1.25286e-06	1.25286e-06	0	0
	5.01118e-19	1.25078e-12	1.25079e-12	2.25494e-17	4.88443e-12	4.88445e-12	3.65576e-15	9.91517e-13	9.95173e-13	1.24509e-14	1.05278e-11	1.05402e-11	1.39238e-09	1.25843e-13	1.3925e-09	7.56979e-11	6.04753e-14	7.57584e-11			-0.17	0	0	0	0	4.87863e-06	4.12628e-06	1.66912e-06	1.66912e-06			-0.17	0	0	0	0	0	0
	6.11742e-19	1.40202e-12	1.40202e-12	2.73423e-17	5.45444e-12	5.45447e-12	4.33556e-15	1.1165e-12	1.12083e-12	1.46208e-14	1.17151e-11	1.17297e-11	1.53413e-09	1.41435e-13	1.53427e-09	8.52819e-11	6.84019e-14	8.53503e-11			-0.16	0	0	1.10021e-06	1.10021e-06	1.00622e-05	1.00622e-05	9.87922e-07	9.87922e-07			-0.16	3.50122e-06	3.50122e-06	1.48695e-06	1.48695e-06	0	0
	7.46385e-19	1.57111e-12	1.57111e-12	3.31356e-17	6.08935e-12	6.08938e-12	5.1392e-15	1.25687e-12	1.262e-12	1.7161e-14	1.30329e-11	1.30501e-11	1.68984e-09	1.58916e-13	1.69e-09	9.60456e-11	7.73439e-14	9.61229e-11			-0.15	0	0	2.62103e-06	2.62103e-06	2.95031e-06	2.95031e-06	2.39905e-06	2.39905e-06			-0.15	2.14743e-06	2.14743e-06	2.85432e-06	2.2566e-06	3.51323e-06	3.51323e-06
	9.10173e-19	1.76012e-12	1.76012e-12	4.01342e-17	6.79634e-12	6.79638e-12	6.08877e-15	1.41447e-12	1.42056e-12	2.01331e-14	1.44952e-11	1.45153e-11	1.86084e-09	1.7851e-13	1.86102e-09	1.0813e-10	8.74285e-14	1.08217e-10			-0.14	2.11404e-06	2.11404e-06	1.87525e-06	1.87525e-06	1.1143e-05	4.52813e-06	4.04027e-06	2.0593e-06			-0.14	0	0	8.35911e-07	8.35911e-07	3.43122e-06	3.43122e-06
	1.10931e-18	1.97134e-12	1.97134e-12	4.85843e-17	7.58338e-12	7.58342e-12	7.21021e-15	1.59137e-12	1.59858e-12	2.36092e-14	1.61172e-11	1.61408e-11	2.04857e-09	2.00466e-13	2.04877e-09	1.21691e-10	9.87981e-14	1.2179e-10			-0.13	0	0	3.41481e-06	3.41481e-06	1.07907e-05	5.56108e-06	0	0			-0.13	5.82124e-06	5.82124e-06	3.21345e-06	3.21345e-06	0	0
	1.35128e-18	2.20732e-12	2.20732e-12	5.87812e-17	8.45929e-12	8.45935e-12	8.53394e-15	1.78987e-12	1.79841e-12	2.76726e-14	1.79161e-11	1.79438e-11	2.25462e-09	2.25062e-13	2.25484e-09	1.36906e-10	1.11613e-13	1.37017e-10			-0.12	2.68858e-06	2.68858e-06	0	0	1.01685e-05	4.00644e-06	0	0			-0.12	1.09012e-06	1.09012e-06	1.46311e-06	1.46311e-06	4.03749e-06	4.03749e-06
	1.40201e-18	2.25443e-12	2.25443e-12	6.091e-17	8.63377e-12	8.63383e-12	8.8068e-15	1.8296e-12	1.83841e-12	2.85055e-14	1.82737e-11	1.83022e-11	2.29533e-09	2.2998e-13	2.29556e-09	1.39951e-10	1.14184e-13	1.40065e-10			-0.11	0	0	8.59122e-07	8.59122e-07	3.28729e-06	1.64501e-06	0	0			-0.11	4.72404e-06	4.72404e-06	2.67152e-06	2.67152e-06	0	0
	1.64516e-18	2.47087e-12	2.47087e-12	7.10789e-17	9.43385e-12	9.43392e-12	1.00957e-14	2.01255e-12	2.02264e-12	3.24204e-14	1.99105e-11	1.99429e-11	2.4807e-09	2.52608e-13	2.48095e-09	1.53968e-10	1.26051e-13	1.54094e-10			-0.1	0	0	6.45066e-06	3.47401e-06	1.0986e-05	8.53914e-06	9.15631e-07	9.15631e-07			-0.1	4.7378e-06	4.7378e-06	6.17032e-06	3.99755e-06	1.49469e-06	1.49469e-06
	2.00187e-18	2.76515e-12	2.76515e-12	8.59021e-17	1.05179e-11	1.05179e-11	1.19373e-14	2.26227e-12	2.27421e-12	3.79653e-14	2.21211e-11	2.21591e-11	2.72869e-09	2.8345e-13	2.72897e-09	1.73096e-10	1.42314e-13	1.73239e-10			-0.09	0	0	2.80955e-06	1.41572e-06	1.9662e-05	1.02163e-05	2.18758e-06	2.18758e-06			-0.09	8.03306e-06	4.88514e-06	9.22024e-06	4.65319e-06	2.8547e-06	2.8547e-06
	2.43461e-18	3.09364e-12	3.09364e-12	1.03759e-16	1.17233e-11	1.17234e-11	1.41077e-14	2.54223e-12	2.55634e-12	4.44379e-14	2.45708e-11	2.46152e-11	3.00063e-09	3.17972e-13	3.00095e-09	1.94532e-10	1.60627e-13	1.94693e-10			-0.08	0	0	0	0	1.39275e-05	2.16813e-06	5.35277e-06	6.70775e-07			-0.08	2.41111e-06	2.41111e-06	1.0727e-05	8.07439e-06	1.84088e-05	5.1643e-06
	2.95931e-18	3.46022e-12	3.46022e-12	1.2526e-16	1.30634e-11	1.30635e-11	1.66646e-14	2.85601e-12	2.87268e-12	5.19901e-14	2.72845e-11	2.73365e-11	3.29876e-09	3.56603e-13	3.29912e-09	2.18546e-10	1.81241e-13	2.18727e-10			-0.07	0	0	7.56269e-06	7.56269e-06	1.50528e-05	8.51153e-06	1.88394e-06	1.88394e-06			-0.07	6.80575e-06	4.10073e-06	1.18662e-05	4.65887e-06	4.40043e-06	2.20187e-06
	3.59516e-18	3.8692e-12	3.8692e-12	1.51132e-16	1.45527e-11	1.45529e-11	1.9675e-14	3.20758e-12	3.22726e-12	6.07976e-14	3.029e-11	3.03508e-11	3.62551e-09	3.99821e-13	3.62591e-09	2.45438e-10	2.04439e-13	2.45642e-10			-0.06	1.0081e-05	5.51411e-06	0	0	1.81334e-05	9.04165e-06	2.75053e-06	1.44593e-06			-0.06	1.86884e-05	1.01651e-05	1.03757e-05	6.91181e-06	1.9248e-05	4.03912e-06
	4.36529e-18	4.32535e-12	4.32535e-12	1.82248e-16	1.62076e-11	1.62077e-11	2.32177e-14	3.60138e-12	3.6246e-12	7.10644e-14	3.36177e-11	3.36888e-11	3.9835e-09	4.48156e-13	3.98395e-09	2.75542e-10	2.30536e-13	2.75772e-10			-0.05	2.95571e-06	2.95571e-06	8.69305e-06	2.8643e-06	2.80593e-05	2.04913e-06	8.08791e-06	3.91745e-06			-0.05	1.56532e-05	2.93326e-06	2.97222e-05	1.27798e-05	8.85935e-06	6.74274e-06
	5.29754e-18	4.83397e-12	4.83398e-12	2.19649e-16	1.80457e-11	1.8046e-11	2.73846e-14	4.04235e-12	4.06973e-12	8.30266e-14	3.73013e-11	3.73843e-11	4.37564e-09	5.02199e-13	4.37614e-09	3.09229e-10	2.59887e-13	3.09489e-10			-0.04	4.39624e-06	4.39624e-06	5.40448e-06	5.40448e-06	3.23338e-05	3.46665e-06	1.24026e-05	6.38932e-07			-0.04	1.60996e-05	8.39545e-06	1.8953e-05	6.48167e-06	4.18732e-06	4.18732e-06
	5.69457e-18	5.03891e-12	5.03892e-12	2.35502e-16	1.87845e-11	1.87847e-11	2.91252e-14	4.22054e-12	4.24966e-12	8.79918e-14	3.87782e-11	3.88662e-11	4.53173e-09	5.24016e-13	4.53226e-09	3.22835e-10	2.71782e-13	3.23107e-10			-0.03	0	0	1.02343e-05	3.71265e-06	3.24432e-05	6.4085e-06	1.12057e-05	3.39396e-06			-0.03	2.49095e-05	1.39499e-05	3.2251e-05	1.33708e-05	2.17478e-06	2.17478e-06
	6.42542e-18	5.40095e-12	5.40096e-12	2.64579e-16	2.0087e-11	2.00873e-11	3.22833e-14	4.53599e-12	4.56827e-12	9.69576e-14	4.13776e-11	4.14746e-11	4.80503e-09	5.62609e-13	4.8056e-09	3.46913e-10	2.92885e-13	3.47206e-10			-0.02	5.75112e-06	5.75112e-06	1.94398e-06	1.94398e-06	5.52316e-05	8.75027e-06	1.53322e-05	1.27662e-06			-0.02	1.72032e-05	8.63296e-06	4.82323e-05	5.72407e-06	3.69731e-05	1.54125e-05
	7.78925e-18	6.03281e-12	6.03281e-12	3.18525e-16	2.23532e-11	2.23535e-11	3.80394e-14	5.08842e-12	5.12646e-12	1.13174e-13	4.58873e-11	4.60005e-11	5.2751e-09	6.30117e-13	5.27573e-09	3.89052e-10	3.29973e-13	3.89382e-10			-0.01	1.52561e-05	9.43616e-06	2.18891e-05	7.10506e-06	7.4209e-05	9.96041e-06	2.18986e-05	9.08307e-06			-0.01	3.14823e-05	2.3282e-05	6.44774e-05	2.39237e-05	1.17704e-05	5.89823e-06
	9.4375e-18	6.73676e-12	6.73677e-12	3.83258e-16	2.48683e-11	2.48687e-11	4.47994e-14	5.70648e-12	5.75128e-12	1.32041e-13	5.08752e-11	5.10072e-11	5.78954e-09	7.05537e-13	5.79025e-09	4.36157e-10	3.71646e-13	4.36529e-10			1.66533e-16	1.85155e-05	6.30001e-06	1.93006e-05	9.28596e-06	9.08626e-05	1.69105e-05	4.46865e-05	1.88463e-05			1.66533e-16	2.3341e-05	1.18063e-05	8.35049e-05	2.11765e-05	3.82934e-05	1.22123e-05
	1.14284e-17	7.52084e-12	7.52085e-12	4.60893e-16	2.76591e-11	2.76595e-11	5.27346e-14	6.39773e-12	6.45047e-12	1.53983e-13	5.63904e-11	5.65444e-11	6.35239e-09	7.89771e-13	6.35318e-09	4.88793e-10	4.18455e-13	4.89211e-10			0.01	3.47815e-05	1.35983e-05	2.42229e-05	1.69032e-05	0.000122294	2.3493e-05	4.52192e-05	1.51874e-05			0.01	3.37172e-05	1.39607e-05	5.90315e-05	1.41354e-05	4.42009e-05	3.10819e-05
	1.38318e-17	8.39391e-12	8.39392e-12	5.53949e-16	3.07548e-11	3.07553e-11	6.20443e-14	7.17064e-12	7.23268e-12	1.79488e-13	6.24871e-11	6.26666e-11	6.96801e-09	8.83826e-13	6.96889e-09	5.47588e-10	4.71017e-13	5.48059e-10			0.02	1.94716e-05	8.15541e-06	9.35294e-06	3.81631e-06	0.000173139	1.85658e-05	8.03221e-05	2.35652e-05			0.02	4.21896e-05	2.62123e-05	0.000132499	5.44599e-05	2.40249e-05	1.30813e-05
	1.67317e-17	9.3658e-12	9.36582e-12	6.65426e-16	3.41878e-11	3.41884e-11	7.29613e-14	8.03457e-12	8.10753e-12	2.09121e-13	6.92249e-11	6.9434e-11	7.64117e-09	9.88817e-13	7.64216e-09	6.1324e-10	5.3002e-13	6.1377e-10			0.03	5.93942e-05	5.1456e-05	3.20862e-05	1.46035e-05	0.000246498	1.80903e-05	0.000113539	3.13692e-05			0.03	8.4974e-05	4.62719e-05	0.000163258	3.64101e-05	5.02026e-05	2.53975e-05
	2.02287e-17	1.04474e-11	1.04474e-11	7.98897e-16	3.79938e-11	3.79946e-11	8.57564e-14	8.99997e-12	9.08572e-12	2.43533e-13	7.6669e-11	7.69125e-11	8.37703e-09	1.10598e-12	8.37814e-09	6.86522e-10	5.96235e-13	6.87118e-10			0.04	4.28755e-05	1.53975e-05	6.83106e-05	3.88271e-05	0.000286345	3.51025e-05	0.000189704	1.57093e-05			0.04	0.000128062	5.33983e-05	0.000197553	6.94733e-05	6.64208e-05	2.73007e-05
	2.24967e-17	1.11069e-11	1.11069e-11	8.84985e-16	4.03075e-11	4.03084e-11	9.3875e-14	9.59043e-12	9.6843e-12	2.65214e-13	8.11822e-11	8.14474e-11	8.8195e-09	1.17757e-12	8.82068e-09	7.31303e-10	6.36867e-13	7.3194e-10			0.05	9.43167e-05	6.40212e-05	0.000119973	3.84493e-05	0.000399981	6.2716e-05	0.00022436	3.62262e-05			0.05	7.72843e-05	4.42688e-05	0.000313866	5.22866e-05	0.000120969	5.27855e-05
	2.44434e-17	1.16508e-11	1.16508e-11	9.5861e-16	4.22123e-11	4.22132e-11	1.00745e-13	1.00784e-11	1.01792e-11	2.83478e-13	8.48913e-11	8.51747e-11	9.1812e-09	1.2367e-12	9.18244e-09	7.6829e-10	6.70519e-13	7.68961e-10			0.06	0.000112731	5.63787e-05	0.000102924	1.07559e-05	0.000566142	5.02222e-05	0.00038809	7.31816e-05			0.06	0.000153389	5.79241e-05	0.000381079	3.93768e-05	0.000154203	7.98655e-05
	2.95204e-17	1.29893e-11	1.29893e-11	1.14962e-15	4.68865e-11	4.68877e-11	1.18295e-13	1.12828e-11	1.14011e-11	3.29821e-13	9.39707e-11	9.43005e-11	1.00598e-08	1.3825e-12	1.00612e-08	8.59496e-10	7.5383e-13	8.6025e-10			0.07	0.000128581	2.37457e-05	0.000178193	7.41113e-05	0.000719779	0.00014122	0.00047785	0.000101536			0.07	0.000191878	4.38985e-05	0.00047113	6.33156e-05	0.000232934	0.00010743
	3.56327e-17	1.44777e-11	1.44777e-11	1.37793e-15	5.20644e-11	5.20658e-11	1.38832e-13	1.26275e-11	1.27663e-11	3.83565e-13	1.03994e-10	1.04377e-10	1.10194e-08	1.54507e-12	1.10209e-08	9.6119e-10	8.47236e-13	9.62037e-10			0.08	0.000257988	0.000169848	0.000177124	4.02302e-05	0.000968363	0.000124569	0.000704331	0.000111204			0.08	0.000201962	9.40481e-05	0.000584306	6.00605e-05	0.000182883	8.05597e-05
	4.29876e-17	1.61322e-11	1.61323e-11	1.65067e-15	5.77986e-11	5.78003e-11	1.62855e-13	1.41282e-11	1.42911e-11	4.45859e-13	1.15056e-10	1.15502e-10	1.20671e-08	1.7263e-12	1.20688e-08	1.07454e-09	9.51927e-13	1.07549e-09			0.09	0.000279849	0.000142893	0.000192729	6.36475e-05	0.00131	0.000178476	0.00111	0.000180564			0.09	0.000286453	8.02103e-05	0.000837563	0.000109797	0.000296625	0.000104149
	5.18327e-17	1.7971e-11	1.79711e-11	1.9763e-15	6.41472e-11	6.41492e-11	1.90938e-13	1.58028e-11	1.59937e-11	5.18032e-13	1.27261e-10	1.2778e-10	1.32108e-08	1.92826e-12	1.32127e-08	1.20083e-09	1.06923e-12	1.2019e-09			0.1	0.000277642	0.000141083	0.000310723	6.00257e-05	0.00161	0.00026331	0.00155	0.000244182			0.1	0.000376177	0.000158086	0.00109	0.000122383	0.00043665	0.000148551
	6.24642e-17	2.0014e-11	2.00141e-11	2.36487e-15	7.11741e-11	7.11764e-11	2.23753e-13	1.76706e-11	1.78944e-11	6.01609e-13	1.40725e-10	1.41326e-10	1.44589e-08	2.15328e-12	1.4461e-08	1.3415e-09	1.20063e-12	1.3427e-09			0.11	0.000355786	0.000132248	0.000383115	0.000109941	0.00218	0.000310599	0.00216	0.000275542			0.11	0.00048758	0.000141158	0.00138	0.000193433	0.000516157	0.000135412
	7.5236e-17	2.22833e-11	2.22833e-11	2.82829e-15	7.89495e-11	7.89523e-11	2.62077e-13	1.97535e-11	2.00155e-11	6.98348e-13	1.55572e-10	1.5627e-10	1.58205e-08	2.40391e-12	1.58229e-08	1.49811e-09	1.34776e-12	1.49946e-09			0.12	0.000507254	0.000190207	0.000518817	0.000152591	0.00277	0.000434406	0.00279	0.00023083			0.12	0.000564828	8.40627e-05	0.00172	0.000169215	0.000772568	0.000194641
	8.64417e-17	2.41436e-11	2.41437e-11	3.23231e-15	8.53027e-11	8.53059e-11	2.94889e-13	2.14668e-11	2.17617e-11	7.80534e-13	1.67667e-10	1.68447e-10	1.69193e-08	2.60988e-12	1.6922e-08	1.62676e-09	1.46924e-12	1.62823e-09			0.13	0.000517065	0.000162314	0.000678	0.000132136	0.00359	0.00061858	0.00398	0.000357078			0.13	0.000706784	0.000134756	0.00233	0.000131553	0.000913523	0.000269987
	9.05704e-17	2.48031e-11	2.48032e-11	3.38064e-15	8.75508e-11	8.75542e-11	3.06812e-13	2.20754e-11	2.23822e-11	8.10268e-13	1.71939e-10	1.7275e-10	1.73055e-08	2.683e-12	1.73081e-08	1.67242e-09	1.51247e-12	1.67394e-09			0.14	0.00079598	0.000317463	0.000803675	0.000183044	0.00443	0.000767548	0.00551	0.000424521			0.14	0.00103	0.000265974	0.0029	8.89879e-05	0.00116	0.000236945
	1.08972e-16	2.76005e-11	2.76006e-11	4.03864e-15	9.70633e-11	9.70673e-11	3.59005e-13	2.46631e-11	2.50221e-11	9.3969e-13	1.8998e-10	1.90919e-10	1.89246e-08	2.99368e-12	1.89276e-08	1.86636e-09	1.6968e-12	1.86806e-09			0.15	0.00108	0.000341477	0.0012	0.000306064	0.00565	0.000987586	0.00733	0.000581008			0.15	0.00137	0.000415627	0.00385	0.000307277	0.00166	0.000326584
	1.31041e-16	3.07051e-11	3.07052e-11	4.82206e-15	1.0758e-10	1.07585e-10	4.19867e-13	2.7546e-11	2.79659e-11	1.08928e-12	2.09858e-10	2.10947e-10	2.06894e-08	3.33945e-12	2.06928e-08	2.08205e-09	1.90301e-12	2.08396e-09			0.16	0.00145	0.000526055	0.0013	0.000294446	0.00695	0.0011	0.00964	0.000455944			0.16	0.00158	0.000270207	0.00466	0.000118557	0.00211	0.000339439
	1.57495e-16	3.41497e-11	3.41499e-11	5.75427e-15	1.19205e-10	1.19211e-10	4.90803e-13	3.07571e-11	3.12479e-11	1.26211e-12	2.31755e-10	2.33017e-10	2.26126e-08	3.72415e-12	2.26163e-08	2.32186e-09	2.13364e-12	2.32399e-09			0.17	0.00168	0.000432929	0.0021	0.000567112	0.00856	0.00161	0.01228	0.000599333			0.17	0.00218	0.000329283	0.00602	0.000298722	0.00258	0.00022144
	1.89189e-16	3.79705e-11	3.79707e-11	6.86291e-15	1.32051e-10	1.32058e-10	5.73437e-13	3.43323e-11	3.49058e-11	1.46167e-12	2.55869e-10	2.57331e-10	2.47076e-08	4.15206e-12	2.47117e-08	2.58837e-09	2.3915e-12	2.59076e-09			0.18	0.00251	0.00091326	0.00262	0.000500168	0.00994	0.0017	0.01567	0.000617148			0.18	0.00284	0.000421503	0.00743	0.000102837	0.00348	0.000404396
	2.27138e-16	4.22074e-11	4.22076e-11	8.18064e-15	1.46241e-10	1.4625e-10	6.69651e-13	3.83121e-11	3.89817e-11	1.69202e-12	2.82419e-10	2.84111e-10	2.69892e-08	4.62789e-12	2.69938e-08	2.88446e-09	2.67971e-12	2.88714e-09			0.19	0.00288	0.000644374	0.00312	0.000574687	0.01207	0.00201	0.01952	0.000343821			0.19	0.00321	0.000204768	0.00934	0.000217145	0.00431	0.000476644
	2.72552e-16	4.69045e-11	4.69047e-11	9.74601e-15	1.61914e-10	1.61923e-10	7.81618e-13	4.27407e-11	4.35223e-11	1.95775e-12	3.11642e-10	3.13599e-10	2.94733e-08	5.15687e-12	2.94785e-08	3.21329e-09	3.00174e-12	3.21629e-09			0.2	0.00427	0.00111	0.00375	0.000583729	0.01413	0.00201	0.02442	0.000111834			0.2	0.00442	0.000750446	0.01131	0.000202019	0.00542	0.000170608
	3.23053e-16	5.17567e-11	5.1757e-11	1.14743e-14	1.78044e-10	1.78056e-10	9.02813e-13	4.73321e-11	4.8235e-11	2.243e-12	3.41622e-10	3.43865e-10	3.1995e-08	5.70481e-12	3.20007e-08	3.55354e-09	3.33695e-12	3.55688e-09			0.21	0.00493	0.00128	0.00497	0.000686126	0.0168	0.00244	0.02871	0.000109602			0.21	0.00549	0.000799068	0.01394	0.000503419	0.00664	0.000527863
	3.26871e-16	5.21102e-11	5.21105e-11	1.16045e-14	1.79217e-10	1.79229e-10	9.11853e-13	4.76672e-11	4.85791e-11	2.26418e-12	3.43798e-10	3.46062e-10	3.21771e-08	5.74478e-12	3.21829e-08	3.57835e-09	3.36146e-12	3.58171e-09			0.22	0.00604	0.00137	0.00628	0.000820256	0.01923	0.00294	0.03378	0.000429144			0.22	0.00666	0.00058445	0.01618	0.000297405	0.00792	0.000493331
	3.91806e-16	5.7878e-11	5.78784e-11	1.38098e-14	1.98317e-10	1.98331e-10	1.06326e-12	5.31462e-11	5.42095e-11	2.61736e-12	3.79173e-10	3.8179e-10	3.51192e-08	6.398e-12	3.51256e-08	3.98348e-09	3.76314e-12	3.98724e-09			0.23	0.00791	0.00163	0.00796	0.000899457	0.02209	0.00321	0.03853	0.000812836			0.23	0.00837	0.00104	0.01955	0.000663172	0.00985	0.000672326
	4.69387e-16	6.4267e-11	6.42675e-11	1.64251e-14	2.19394e-10	2.1941e-10	1.23918e-12	5.92377e-11	6.04768e-11	3.02424e-12	4.18077e-10	4.21102e-10	3.83196e-08	7.12359e-12	3.83267e-08	4.43292e-09	4.21156e-12	4.43713e-09			0.24	0.00888	0.00154	0.00996	0.00122	0.02468	0.00321	0.04333	0.00127			0.24	0.00981	0.000554679	0.02194	0.000452098	0.01202	0.000379396
	5.62028e-16	7.1342e-11	7.13426e-11	1.9525e-14	2.42645e-10	2.42664e-10	1.4435e-12	6.60081e-11	6.74516e-11	3.49275e-12	4.60853e-10	4.64346e-10	4.18e-08	7.92933e-12	4.1808e-08	4.93133e-09	4.71197e-12	4.93605e-09			0.25	0.01171	0.00182	0.01167	0.00117	0.02684	0.0032	0.04708	0.00165			0.25	0.01184	0.000518503	0.0255	0.000821749	0.01447	0.000794662
	6.72593e-16	7.91745e-11	7.91752e-11	2.31971e-14	2.68289e-10	2.68312e-10	1.68067e-12	7.35308e-11	7.52115e-11	4.03198e-12	5.07872e-10	5.11904e-10	4.55839e-08	8.82385e-12	4.55927e-08	5.48386e-09	5.27026e-12	5.48913e-09			0.26	0.01408	0.00233	0.01389	0.00123	0.02958	0.003	0.0496	0.00178			0.26	0.01469	0.000345417	0.02878	0.00115	0.01646	0.000237908
	8.04475e-16	8.78433e-11	8.78441e-11	2.75446e-14	2.96563e-10	2.96591e-10	1.95583e-12	8.1887e-11	8.38428e-11	4.65231e-12	5.59541e-10	5.64193e-10	4.96965e-08	9.81665e-12	4.97063e-08	6.09614e-09	5.8929e-12	6.10204e-09			0.27	0.01689	0.00258	0.01737	0.00129	0.03146	0.00336	0.05251	0.00197			0.27	0.01781	0.00105	0.03218	0.000929879	0.01886	0.000340112
	9.617e-16	9.74349e-11	9.74359e-11	3.2689e-14	3.27729e-10	3.27762e-10	2.2749e-12	9.11663e-11	9.34412e-11	5.3656e-12	6.16305e-10	6.21671e-10	5.4165e-08	1.09182e-11	5.41759e-08	6.77441e-09	6.58712e-12	6.781e-09			0.28	0.01942	0.00187	0.01979	0.00139	0.03348	0.00326	0.05333	0.00201			0.28	0.02	0.000425639	0.03511	0.000946874	0.02232	0.00037461
	1.14903e-15	1.08045e-10	1.08046e-10	3.87727e-14	3.62074e-10	3.62113e-10	2.64472e-12	1.01467e-10	1.04112e-10	6.18539e-12	6.7865e-10	6.84835e-10	5.90189e-08	1.21402e-11	5.90311e-08	7.52549e-09	7.36089e-12	7.53285e-09			0.29	0.02278	0.00168	0.02235	0.00148	0.03493	0.0026	0.05272	0.00199			0.29	0.02358	0.000309208	0.03875	0.00112	0.02505	0.000681642
	1.17428e-15	1.09417e-10	1.09418e-10	3.9589e-14	3.66507e-10	3.66547e-10	2.6938e-12	1.02803e-10	1.05496e-10	6.29369e-12	6.86683e-10	6.92976e-10	5.96405e-08	1.22985e-11	5.96528e-08	7.62271e-09	7.4614e-12	7.63017e-09			0.3	0.02532	0.00183	0.02615	0.00117	0.03593	0.00276	0.05179	0.00212			0.3	0.02583	0.000459767	0.04115	0.00109	0.02803	0.000787014
	1.37212e-15	1.19778e-10	1.19779e-10	4.59633e-14	3.9991e-10	3.99956e-10	3.07312e-12	1.129e-10	1.15973e-10	7.12715e-12	7.47105e-10	7.54232e-10	6.42899e-08	1.34953e-11	6.43034e-08	8.35691e-09	8.22306e-12	8.36513e-09			0.31	0.02806	0.00201	0.02833	0.000802013	0.03753	0.00209	0.04845	0.00176			0.31	0.02985	0.000891467	0.04093	0.000987457	0.03074	0.00144
	1.63765e-15	1.32749e-10	1.3275e-10	5.44574e-14	4.41583e-10	4.41637e-10	3.56913e-12	1.25583e-10	1.29152e-10	8.2085e-12	8.22249e-10	8.30457e-10	7.00122e-08	1.49976e-11	7.00272e-08	9.27692e-09	9.18345e-12	9.2861e-09			0.32	0.03147	0.00209	0.03214	0.000642422	0.03785	0.00169	0.04579	0.00212			0.32	0.03276	0.00119	0.04312	0.00112	0.03323	0.00103
	1.9535e-15	1.47085e-10	1.47087e-10	6.44856e-14	4.87466e-10	4.87531e-10	4.14315e-12	1.39651e-10	1.43794e-10	9.44956e-12	9.04714e-10	9.14163e-10	7.62226e-08	1.66627e-11	7.62393e-08	1.02946e-08	1.02529e-11	1.03048e-08			0.33	0.03562	0.00153	0.0351	0.000208027	0.03801	0.000908318	0.04151	0.00152			0.33	0.03604	0.000872847	0.04383	0.00112	0.03617	0.000452999
	2.32903e-15	1.62926e-10	1.62928e-10	7.63185e-14	5.37974e-10	5.3805e-10	4.80708e-12	1.5525e-10	1.60057e-10	1.08732e-11	9.95188e-10	1.00606e-09	8.29608e-08	1.85076e-11	8.29793e-08	1.14199e-08	1.14434e-11	1.14313e-08			0.34	0.03771	0.00143	0.03843	0.000695515	0.03748	0.000769312	0.03775	0.00129			0.34	0.03815	0.000706486	0.04458	0.000494072	0.03912	0.000751547
	2.77524e-15	1.80424e-10	1.80426e-10	9.0273e-14	5.93555e-10	5.93646e-10	5.57463e-12	1.7254e-10	1.78115e-10	1.25056e-11	1.09442e-09	1.10693e-09	9.02696e-08	2.05514e-11	9.02901e-08	1.26637e-08	1.27683e-11	1.26765e-08			0.35	0.04008	0.00111	0.0404	0.000306542	0.03713	0.000453367	0.03397	0.000738236			0.35	0.03995	0.00118	0.04315	0.000153026	0.04056	0.00126
	3.30518e-15	1.99747e-10	1.9975e-10	1.0672e-13	6.54704e-10	6.54811e-10	6.46152e-12	1.917e-10	1.98162e-10	1.43764e-11	1.20324e-09	1.21761e-09	9.81949e-08	2.28148e-11	9.82177e-08	1.40381e-08	1.42423e-11	1.40524e-08			0.36	0.04115	0.00056339	0.04206	0.000934093	0.03596	0.000516413	0.02956	0.000383388			0.36	0.04249	0.0013	0.04233	0.00066524	0.04189	0.00153
	3.93419e-15	2.2108e-10	2.21084e-10	1.26094e-13	7.21959e-10	7.22085e-10	7.48578e-12	2.12926e-10	2.20412e-10	1.65195e-11	1.32252e-09	1.33904e-09	1.06786e-07	2.53206e-11	1.06812e-07	1.55562e-08	1.58816e-11	1.55721e-08			0.37	0.04273	0.00123	0.04315	0.000733196	0.03521	0.00152	0.0252	0.000350078			0.37	0.04277	0.000570515	0.04035	8.97234e-05	0.04212	0.0011
	4.15158e-15	2.28118e-10	2.28122e-10	1.32757e-13	7.44091e-10	7.44224e-10	7.8336e-12	2.19944e-10	2.27777e-10	1.72434e-11	1.36169e-09	1.37894e-09	1.09587e-07	2.61487e-11	1.09613e-07	1.60571e-08	1.6425e-11	1.60735e-08			0.38	0.04424	0.00187	0.04375	0.00117	0.03356	0.00179	0.02229	0.000763119			0.38	0.04419	0.00116	0.03779	0.000948706	0.04267	0.00124
	4.68039e-15	2.44626e-10	2.44631e-10	1.48903e-13	7.95909e-10	7.96058e-10	8.66808e-12	2.36433e-10	2.45101e-10	1.89732e-11	1.45325e-09	1.47222e-09	1.16097e-07	2.80941e-11	1.16125e-07	1.72324e-08	1.77043e-11	1.72501e-08			0.39	0.04444	0.00184	0.04458	0.00123	0.03244	0.00201	0.01926	0.000555519			0.39	0.04541	0.000141869	0.03597	0.000684936	0.04306	0.00151
	5.56513e-15	2.70607e-10	2.70612e-10	1.75742e-13	8.77198e-10	8.77374e-10	1.00321e-11	2.62459e-10	2.72491e-10	2.17814e-11	1.59648e-09	1.61827e-09	1.26185e-07	3.11631e-11	1.26216e-07	1.90824e-08	1.97302e-11	1.91022e-08			0.4	0.04369	0.00163	0.04346	0.000739216	0.03082	0.0026	0.01676	0.00102			0.4	0.04264	0.00102	0.03394	0.000297012	0.04139	0.0013
	6.61356e-15	2.99266e-10	2.99273e-10	2.07303e-13	9.66532e-10	9.66739e-10	1.1605e-11	2.91264e-10	3.02869e-10	2.49936e-11	1.75338e-09	1.77837e-09	1.37111e-07	3.45581e-11	1.37145e-07	2.11237e-08	2.19813e-11	2.11457e-08			0.41	0.04247	0.00171	0.04319	0.000866768	0.0288	0.00235	0.0148	0.000864708			0.41	0.04212	0.000336811	0.03129	0.000468834	0.04018	0.00119
	7.85529e-15	3.30871e-10	3.30879e-10	2.44398e-13	1.06468e-09	1.06492e-09	1.34179e-11	3.23137e-10	3.36555e-10	2.86663e-11	1.92518e-09	1.95384e-09	1.48941e-07	3.83126e-11	1.4898e-07	2.33751e-08	2.44818e-11	2.33996e-08			0.42	0.04142	0.00208	0.0423	0.000588814	0.02719	0.00264	0.01305	0.00121			0.42	0.04052	0.000240228	0.02859	0.000889355	0.03865	0.00113
	9.32514e-15	3.65716e-10	3.65725e-10	2.87971e-13	1.17247e-09	1.17276e-09	1.55062e-11	3.58393e-10	3.73899e-10	3.28636e-11	2.11326e-09	2.14612e-09	1.61748e-07	4.24637e-11	1.6179e-07	2.58573e-08	2.72584e-11	2.58846e-08			0.43	0.03928	0.00269	0.04028	0.00101	0.02485	0.00293	0.01131	0.00123			0.43	0.03848	0.00141	0.0264	0.000745907	0.03636	0.000649556
	1.10641e-14	4.04121e-10	4.04132e-10	3.39127e-13	1.29084e-09	1.29118e-09	1.79106e-11	3.9738e-10	4.15291e-10	3.7658e-11	2.31911e-09	2.35677e-09	1.75606e-07	4.70519e-11	1.75653e-07	2.85931e-08	3.03409e-11	2.86235e-08			0.44	0.0369	0.00202	0.0371	0.000902661	0.02356	0.00243	0.00997	0.0013			0.44	0.03616	0.000757696	0.02395	0.000186688	0.03468	0.000300735
	1.31203e-14	4.46439e-10	4.46452e-10	3.9915e-13	1.42077e-09	1.42117e-09	2.06775e-11	4.4048e-10	4.61157e-10	4.31319e-11	2.54434e-09	2.58747e-09	1.90599e-07	5.2122e-11	1.90651e-07	3.16073e-08	3.37616e-11	3.1641e-08			0.45	0.03454	0.00151	0.03464	0.00117	0.02162	0.0026	0.00871	0.00128			0.45	0.03368	0.000443179	0.02137	0.000706297	0.03266	0.000171768
	1.42759e-14	4.69017e-10	4.69031e-10	4.32692e-13	1.4899e-09	1.49034e-09	2.22017e-11	4.6353e-10	4.85732e-10	4.61299e-11	2.66388e-09	2.71001e-09	1.9849e-07	5.48326e-11	1.98545e-07	3.32152e-08	3.55964e-11	3.32507e-08			0.46	0.03233	0.00176	0.03212	0.00091937	0.0199	0.00236	0.00792	0.00103			0.46	0.03088	0.000769708	0.01896	0.00057651	0.02924	0.000394341
	1.55502e-14	4.93055e-10	4.93071e-10	4.69537e-13	1.56337e-09	1.56384e-09	2.386e-11	4.88111e-10	5.11971e-10	4.93786e-11	2.79071e-09	2.84009e-09	2.06815e-07	5.77228e-11	2.06872e-07	3.49268e-08	3.75567e-11	3.49644e-08			0.47	0.03011	0.0022	0.02978	0.000859443	0.01832	0.00239	0.00727	0.00122			0.47	0.02876	0.000618222	0.01675	0.000705509	0.02731	0.000465648
	1.84203e-14	5.44392e-10	5.44411e-10	5.52032e-13	1.71981e-09	1.72037e-09	2.75185e-11	5.40736e-10	5.68255e-10	5.6504e-11	3.06014e-09	3.11664e-09	2.24347e-07	6.39084e-11	2.24411e-07	3.85815e-08	4.17658e-11	3.86233e-08			0.48	0.02597	0.00169	0.02672	0.000849801	0.0167	0.00237	0.00635	0.00105			0.48	0.02654	0.00051681	0.01478	0.000465453	0.02483	0.000570901
	2.18083e-14	6.00913e-10	6.00935e-10	6.48664e-13	1.89141e-09	1.89206e-09	3.17223e-11	5.9886e-10	6.30582e-10	6.46278e-11	3.3547e-09	3.41933e-09	2.43298e-07	7.07379e-11	2.43369e-07	4.26036e-08	4.64325e-11	4.265e-08			0.49	0.02494	0.00147	0.02409	0.00106	0.01459	0.00194	0.00558	0.00108			0.49	0.02282	0.00057485	0.01298	0.000464732	0.02185	0.000368038
	2.58057e-14	6.63123e-10	6.63148e-10	7.6179e-13	2.07956e-09	2.08033e-09	3.65501e-11	6.63038e-10	6.99588e-10	7.38854e-11	3.67664e-09	3.75053e-09	2.63777e-07	7.82763e-11	2.63855e-07	4.70284e-08	5.1605e-11	4.708e-08			0.5	0.02257	0.00144	0.02138	0.0011	0.0134	0.00201	0.00524	0.000973393			0.5	0.02067	0.000776631	0.01154	0.000134568	0.01958	0.000444204
	3.05194e-14	7.31576e-10	7.31606e-10	8.94153e-13	2.28583e-09	2.28672e-09	4.20916e-11	7.3388e-10	7.75972e-10	8.44301e-11	4.02843e-09	4.11286e-09	2.859e-07	8.65947e-11	2.85987e-07	5.18946e-08	5.73365e-11	5.19519e-08			0.51	0.01912	0.00169	0.01923	0.00041889	0.01157	0.00168	0.0048	0.000974761			0.51	0.01819	0.000516705	0.00994	0.000365537	0.01688	0.000736866
	3.60746e-14	8.06877e-10	8.06913e-10	1.04894e-12	2.51187e-09	2.51292e-09	4.84492e-11	8.12054e-10	8.60503e-10	9.64352e-11	4.41272e-09	4.50915e-09	3.09792e-07	9.57716e-11	3.09888e-07	5.72441e-08	6.36852e-11	5.73078e-08			0.52	0.01699	0.00152	0.01642	0.000541489	0.01069	0.00142	0.00394	0.000827662			0.52	0.01637	0.000336793	0.00856	0.000465881	0.01496	0.000463943
	4.26182e-14	8.8969e-10	8.89733e-10	1.22984e-12	2.75954e-09	2.76077e-09	5.57392e-11	8.98294e-10	9.54033e-10	1.10096e-10	4.83239e-09	4.94249e-09	3.35588e-07	1.05893e-10	3.35694e-07	6.31229e-08	7.07154e-11	6.31936e-08			0.53	0.01469	0.00103	0.01385	0.000627815	0.00893	0.00133	0.00365	0.000693991			0.53	0.01383	0.000566337	0.00721	0.000360232	0.01336	0.000683784
	4.77462e-14	9.5098e-10	9.51028e-10	1.37067e-12	2.94225e-09	2.94362e-09	6.13255e-11	9.62285e-10	1.02361e-09	1.20499e-10	5.14118e-09	5.26168e-09	3.54386e-07	1.13401e-10	3.545e-07	6.74707e-08	7.59485e-11	6.75467e-08			0.54	0.01226	0.00124	0.01191	0.000632976	0.00794	0.00116	0.00328	0.000689617			0.54	0.01169	0.000752814	0.00616	0.000390824	0.01134	0.000605163
	5.03217e-14	9.80738e-10	9.80789e-10	1.44114e-12	3.0308e-09	3.03224e-09	6.40943e-11	9.93402e-10	1.0575e-09	1.25635e-10	5.29059e-09	5.41623e-09	3.6343e-07	1.17052e-10	3.63547e-07	6.95809e-08	7.84981e-11	6.96594e-08			0.55	0.01076	0.000846982	0.01066	0.000431933	0.00668	0.001	0.00267	0.000485326			0.55	0.01022	0.000476796	0.00518	0.000258432	0.00946	0.000706908
	5.93857e-14	1.08081e-09	1.08087e-09	1.68781e-12	3.32785e-09	3.32953e-09	7.3665e-11	1.09826e-09	1.17192e-09	1.433e-10	5.79072e-09	5.93402e-09	3.93473e-07	1.29352e-10	3.93602e-07	7.66726e-08	8.71108e-11	7.67598e-08			0.56	0.00928	0.000947739	0.00842	0.000531474	0.00618	0.00104	0.00238	0.000412857			0.56	0.00864	0.000283865	0.00444	0.000168725	0.00828	0.000677086
	7.00446e-14	1.19078e-09	1.19085e-09	1.97562e-12	3.65302e-09	3.655e-09	8.46227e-11	1.21383e-09	1.29845e-09	1.63374e-10	6.33646e-09	6.49984e-09	4.2588e-07	1.42907e-10	4.26023e-07	8.44575e-08	9.66394e-11	8.45541e-08			0.57	0.00724	0.000902289	0.00749	0.000364275	0.00485	0.000800955	0.00164	0.000320038			0.57	0.0078	0.000546592	0.00338	0.000276389	0.00737	0.000392965
	8.25723e-14	1.31158e-09	1.31166e-09	2.31124e-12	4.0089e-09	4.01121e-09	9.7162e-11	1.34117e-09	1.43834e-09	1.86174e-10	6.93182e-09	7.11799e-09	4.60829e-07	1.5784e-10	4.60987e-07	9.30001e-08	1.07178e-10	9.31073e-08			0.58	0.00596	0.000660012	0.00602	0.000192488	0.00433	0.000702755	0.00149	0.000256792			0.58	0.00595	0.000425028	0.00294	0.000316368	0.00621	0.000472763
	9.72884e-14	1.44424e-09	1.44434e-09	2.70237e-12	4.39826e-09	4.40096e-09	1.11504e-10	1.48145e-09	1.59295e-09	2.12057e-10	7.58112e-09	7.79318e-09	4.98507e-07	1.74286e-10	4.98681e-07	1.02371e-07	1.18829e-10	1.0249e-07			0.59	0.00519	0.000813289	0.00467	0.00020922	0.00379	0.000641413	0.0013	0.000211175			0.59	0.00501	0.000250932	0.0024	0.000149625	0.00524	0.000264784
	1.14566e-13	1.5899e-09	1.59001e-09	3.15796e-12	4.82415e-09	4.82731e-09	1.27899e-10	1.63591e-09	1.76381e-09	2.41428e-10	8.28907e-09	8.5305e-09	5.39116e-07	1.92395e-10	5.39308e-07	1.12646e-07	1.31708e-10	1.12778e-07			0.6	0.004	0.000572749	0.0037	8.64849e-05	0.00307	0.000496236	0.000984956	0.00018417			0.6	0.00462	0.000474321	0.00193	0.000260558	0.00432	0.000205239
	1.34838e-13	1.74977e-09	1.74991e-09	3.68833e-12	5.28986e-09	5.29355e-09	1.46631e-10	1.80595e-09	1.95258e-09	2.7474e-10	9.06075e-09	9.33549e-09	5.8287e-07	2.12328e-10	5.83082e-07	1.23909e-07	1.45938e-10	1.24055e-07			0.61	0.0035	0.000517165	0.0033	1.73242e-05	0.00254	0.000450471	0.000802722	0.00021365			0.61	0.00357	0.000306727	0.00143	0.000299404	0.00344	0.000205585
	1.55317e-13	1.90156e-09	1.90171e-09	4.22013e-12	5.73047e-09	5.73469e-09	1.65092e-10	1.96783e-09	2.13293e-09	3.07343e-10	9.78867e-09	1.0096e-08	6.23698e-07	2.31304e-10	6.2393e-07	1.34588e-07	1.59532e-10	1.34747e-07			0.62	0.00263	0.000613373	0.00253	0.000120572	0.00217	0.000430706	0.000605232	0.000102836			0.62	0.00286	0.00034538	0.00119	0.000204379	0.00284	0.000200435
	1.58613e-13	1.9252e-09	1.92536e-09	4.30539e-12	5.79898e-09	5.80329e-09	1.68024e-10	1.99309e-09	2.16111e-09	3.12503e-10	9.90167e-09	1.02142e-08	6.3e-07	2.34264e-10	6.30235e-07	1.3625e-07	1.61656e-10	1.36412e-07			0.63	0.00226	0.000209722	0.00222	6.89452e-05	0.00178	0.000356787	0.000440661	6.59679e-05			0.63	0.00229	0.000246069	0.001	0.000109219	0.00231	0.000249017
	1.8648e-13	2.11765e-09	2.11784e-09	5.02291e-12	6.35539e-09	6.36042e-09	1.92442e-10	2.19897e-09	2.39142e-09	3.55294e-10	1.08178e-08	1.11731e-08	6.80752e-07	2.58397e-10	6.81011e-07	1.49767e-07	1.79014e-10	1.49947e-07			0.64	0.00204	0.000269508	0.00163	7.68936e-05	0.00144	0.000257444	0.000475239	6.1432e-05			0.64	0.00191	0.000193413	0.000601316	0.000124987	0.00188	0.000141992
	2.19125e-13	2.32871e-09	2.32893e-09	5.85679e-12	6.96333e-09	6.96919e-09	2.20299e-10	2.42542e-09	2.64572e-09	4.03757e-10	1.18156e-08	1.22193e-08	7.35388e-07	2.84939e-10	7.35673e-07	1.64568e-07	1.98175e-10	1.64766e-07			0.65	0.00138	0.000284018	0.00143	1.64199e-05	0.00119	0.00023268	0.000280333	7.63062e-05			0.65	0.00147	0.00019332	0.000544332	2.28228e-05	0.00143	9.60666e-05
	2.57347e-13	2.56011e-09	2.56037e-09	6.82534e-12	7.62737e-09	7.6342e-09	2.52062e-10	2.67441e-09	2.92647e-09	4.58618e-10	1.2902e-08	1.33606e-08	7.94187e-07	3.14124e-10	7.94501e-07	1.80768e-07	2.19321e-10	1.80988e-07			0.66	0.00102	0.000236832	0.00123	0.000101714	0.00095862	0.000231081	0.000268431	5.19126e-05			0.66	0.00123	8.3562e-05	0.000468567	0.000130542	0.00132	0.000188884
	3.02073e-13	2.81375e-09	2.81405e-09	7.94968e-12	8.3525e-09	8.36045e-09	2.88261e-10	2.9481e-09	3.23636e-09	5.20694e-10	1.40846e-08	1.46053e-08	8.5745e-07	3.46204e-10	8.57796e-07	1.98493e-07	2.42649e-10	1.98736e-07			0.67	0.000975605	0.000172516	0.000943227	2.82925e-05	0.000824383	0.000236727	0.000153084	5.12551e-05			0.67	0.000979243	9.20852e-05	0.00029345	8.77734e-05	0.00105	0.00014205
	3.54382e-13	3.09169e-09	3.09204e-09	9.25413e-12	9.14412e-09	9.15338e-09	3.29496e-10	3.24884e-09	3.57834e-09	5.90898e-10	1.53716e-08	1.59625e-08	9.25494e-07	3.8146e-10	9.25876e-07	2.17879e-07	2.68378e-10	2.18148e-07			0.68	0.000711094	0.000191595	0.000692771	2.65905e-05	0.000617077	0.000172421	0.000125127	3.07183e-05			0.68	0.000702281	0.000182661	0.000258209	8.10766e-05	0.001	0.000101495
	4.15526e-13	3.39616e-09	3.39658e-09	1.07667e-11	1.00081e-08	1.00189e-08	3.76441e-10	3.57923e-09	3.95567e-09	6.70259e-10	1.67718e-08	1.74421e-08	9.9866e-07	4.20192e-10	9.99081e-07	2.39075e-07	2.96745e-10	2.39371e-07			0.69	0.000690311	0.000155541	0.000476607	4.51636e-05	0.000481315	0.000133273	6.53277e-05	5.26739e-06			0.69	0.000713927	2.99162e-05	0.000152827	7.179e-05	0.000727034	8.95681e-05
	4.86957e-13	3.72962e-09	3.7301e-09	1.25196e-11	1.09507e-08	1.09633e-08	4.2986e-10	3.94206e-09	4.37192e-09	7.59927e-10	1.82948e-08	1.90547e-08	1.07731e-06	4.62734e-10	1.07777e-06	2.6224e-07	3.28012e-10	2.62568e-07			0.7	0.000562738	0.000204006	0.000454291	2.86985e-05	0.000378546	0.000121373	3.81604e-05	5.32179e-06			0.7	0.000539985	8.16567e-05	0.000147363	7.83832e-05	0.000644473	0.000141246
	4.91415e-13	3.74975e-09	3.75024e-09	1.26285e-11	1.10075e-08	1.10202e-08	4.33149e-10	3.96399e-09	4.39714e-09	7.65428e-10	1.83864e-08	1.91518e-08	1.08201e-06	4.65305e-10	1.08248e-06	2.63636e-07	3.29905e-10	2.63966e-07			0.71	0.00029667	6.07604e-05	0.000339375	5.84148e-05	0.000320674	5.02711e-05	4.15545e-05	6.91868e-06			0.71	0.000390451	1.30921e-05	9.27989e-05	3.8735e-05	0.000527648	2.83471e-05
	5.70361e-13	4.09471e-09	4.09528e-09	1.45498e-11	1.1979e-08	1.19935e-08	4.90615e-10	4.34041e-09	4.83102e-09	8.61194e-10	1.99508e-08	2.0812e-08	1.16183e-06	5.09446e-10	1.16234e-06	2.87548e-07	3.62463e-10	2.87911e-07			0.72	0.000246492	6.21455e-05	0.000228254	3.57404e-06	0.000282992	9.05486e-05	1.86659e-05	1.00673e-05			0.72	0.000391935	4.3388e-05	7.15089e-05	3.80803e-05	0.000458814	5.5352e-05
	6.67692e-13	4.49433e-09	4.495e-09	1.69e-11	1.31002e-08	1.31171e-08	5.59679e-10	4.77762e-09	5.33729e-09	9.75505e-10	2.1751e-08	2.27265e-08	1.25264e-06	5.60723e-10	1.2532e-06	3.15188e-07	4.00411e-10	3.15589e-07			0.73	0.000217231	6.58991e-05	0.000155847	2.41831e-05	0.000204337	5.70646e-05	1.11935e-05	3.84892e-06			0.73	0.000280071	8.1396e-05	0.000110101	4.68705e-05	0.0003527	8.91798e-05
	7.81212e-13	4.93162e-09	4.9324e-09	1.96189e-11	1.43226e-08	1.43423e-08	6.38147e-10	5.25733e-09	5.89548e-09	1.10448e-09	2.37073e-08	2.48118e-08	1.35016e-06	6.16996e-10	1.35078e-06	3.45364e-07	4.42199e-10	3.45806e-07			0.74	0.000281025	2.57819e-06	0.000169988	2.11661e-05	0.00020429	7.59407e-05	1.01107e-05	5.23306e-06			0.74	0.000249926	5.80288e-05	5.65265e-05	2.10478e-05	0.000328012	5.74993e-05
	9.13542e-13	5.41e-09	5.41091e-09	2.27628e-11	1.56549e-08	1.56777e-08	7.27254e-10	5.78353e-09	6.51078e-09	1.24993e-09	2.58329e-08	2.70828e-08	1.45488e-06	6.78735e-10	1.45556e-06	3.78295e-07	4.882e-10	3.78783e-07			0.75	0.000125343	3.73898e-05	9.89447e-05	4.5792e-06	0.000135734	3.86003e-05	5.24898e-06	2.26877e-06			0.75	0.000243458	5.87538e-05	4.45985e-05	2.02908e-05	0.000317039	7.06767e-05
	1.06771e-12	5.93318e-09	5.93425e-09	2.63958e-11	1.71065e-08	1.71329e-08	8.28391e-10	6.36053e-09	7.18892e-09	1.41387e-09	2.81417e-08	2.95556e-08	1.56728e-06	7.46451e-10	1.56802e-06	4.14221e-07	5.38823e-10	4.1476e-07			0.76	8.94559e-05	3.44591e-05	6.99681e-05	2.85075e-05	0.000106812	1.89838e-05	4.18326e-06	2.20505e-06			0.76	0.000133958	5.64655e-05	3.96894e-05	2.28348e-05	0.000184911	1.01253e-05
	1.24723e-12	6.50521e-09	6.50646e-09	3.05919e-11	1.86877e-08	1.87183e-08	9.43123e-10	6.99307e-09	7.93619e-09	1.59859e-09	3.06487e-08	3.22473e-08	1.68789e-06	8.20703e-10	1.68871e-06	4.53399e-07	5.94515e-10	4.53993e-07			0.77	8.37065e-05	7.76279e-06	0.000115804	2.45875e-05	9.57083e-05	2.49646e-05	1.31807e-05	8.5234e-06			0.77	6.97493e-05	1.5632e-05	4.90646e-05	1.12106e-05	0.000167391	4.79825e-06
	1.45615e-12	7.13046e-09	7.13192e-09	3.54355e-11	2.04095e-08	2.0445e-08	1.07321e-09	7.68626e-09	8.75947e-09	1.8066e-09	3.33704e-08	3.5177e-08	1.81728e-06	9.021e-10	1.81818e-06	4.96108e-07	6.55766e-10	4.96764e-07			0.78	0.000104377	3.51924e-05	9.89176e-05	3.20115e-05	7.70187e-05	1.16673e-05	0	0			0.78	7.50756e-05	2.75476e-05	1.45102e-05	1.03778e-05	0.000174933	5.09795e-05
	1.51225e-12	7.29204e-09	7.29355e-09	3.67295e-11	2.08535e-08	2.08902e-08	1.10759e-09	7.86568e-09	8.97327e-09	1.86134e-09	3.40707e-08	3.59321e-08	1.85033e-06	9.23172e-10	1.85126e-06	5.07126e-07	6.71654e-10	5.07798e-07			0.79	5.88422e-05	3.50827e-05	3.10784e-05	7.65551e-06	5.76406e-05	3.05598e-05	1.73227e-06	1.02906e-06			0.79	5.93339e-05	3.70393e-05	9.49719e-06	5.05988e-06	0.000139214	2.61541e-05
	1.69915e-12	7.81371e-09	7.81541e-09	4.10233e-11	2.22841e-08	2.23251e-08	1.22063e-09	8.44571e-09	9.66634e-09	2.04074e-09	3.63242e-08	3.83649e-08	1.95604e-06	9.91304e-10	1.95704e-06	5.42649e-07	7.23108e-10	5.43372e-07			0.8	5.25297e-05	2.08835e-05	4.8414e-05	1.04551e-05	5.18009e-05	2.61174e-05	0	0			0.8	5.73302e-05	4.64785e-05	8.31083e-06	8.31083e-06	0.000105686	2.24051e-05
	1.98164e-12	8.56012e-09	8.5621e-09	4.74661e-11	2.43243e-08	2.43717e-08	1.38762e-09	9.27749e-09	1.06651e-08	2.30416e-09	3.95291e-08	4.18332e-08	2.10482e-06	1.08904e-09	2.10591e-06	5.93348e-07	7.97125e-10	5.94145e-07			0.81	2.83959e-05	1.4378e-05	1.41629e-05	1.41629e-05	4.2576e-05	9.85593e-06	3.93811e-06	3.93811e-06			0.81	4.63278e-05	2.91152e-05	4.12555e-06	3.10771e-06	7.01905e-05	2.18187e-05
	2.30986e-12	9.3753e-09	9.37761e-09	5.48904e-11	2.65441e-08	2.6599e-08	1.57666e-09	1.01882e-08	1.17649e-08	2.60038e-09	4.30054e-08	4.56058e-08	2.26428e-06	1.19608e-09	2.26548e-06	6.48555e-07	8.78452e-10	6.49434e-07			0.82	1.85825e-05	6.66155e-06	1.92162e-05	5.70047e-06	2.14625e-05	5.10586e-06	0	0			0.82	3.17287e-05	1.28706e-05	9.17559e-06	8.13468e-06	6.7711e-05	1.4992e-05
	2.69098e-12	1.02653e-08	1.0268e-08	6.34411e-11	2.89588e-08	2.90223e-08	1.79056e-09	1.11851e-08	1.29756e-08	2.93332e-09	4.67752e-08	4.97085e-08	2.43514e-06	1.3133e-09	2.43646e-06	7.0865e-07	9.67784e-10	7.09618e-07			0.83	2.99806e-05	6.08314e-06	3.15903e-05	2.03429e-05	2.37731e-05	1.24777e-05	0	0			0.83	1.55543e-05	8.76385e-06	1.41882e-06	1.41882e-06	8.00363e-05	9.40281e-06
	3.13331e-12	1.12369e-08	1.124e-08	7.32834e-11	3.15847e-08	3.1658e-08	2.03247e-09	1.22759e-08	1.43084e-08	3.30737e-09	5.08621e-08	5.41695e-08	2.61817e-06	1.44162e-09	2.61961e-06	7.74041e-07	1.06588e-09	7.75107e-07			0.84	1.80814e-05	8.09969e-06	3.35113e-05	1.21408e-05	1.8432e-05	7.90445e-06	1.04075e-05	1.04075e-05			0.84	5.69879e-05	5.02036e-05	2.28772e-06	1.35846e-06	5.30473e-05	2.29455e-05
	3.64639e-12	1.2297e-08	1.23006e-08	8.4606e-11	3.44395e-08	3.45241e-08	2.30592e-09	1.34692e-08	1.57751e-08	3.72739e-09	5.52916e-08	5.9019e-08	2.81417e-06	1.58206e-09	2.81576e-06	8.45169e-07	1.17356e-09	8.46342e-07			0.85	1.08597e-05	5.62552e-06	1.29439e-05	8.52311e-06	5.79328e-05	1.08185e-05	4.38776e-06	4.38776e-06			0.85	3.83108e-06	2.37097e-06	2.17529e-05	2.06979e-05	3.72797e-05	6.46485e-06
	4.2412e-12	1.34535e-08	1.34578e-08	9.76241e-11	3.75423e-08	3.76399e-08	2.61485e-09	1.47742e-08	1.7389e-08	4.19881e-09	6.00911e-08	6.42899e-08	3.02401e-06	1.73571e-09	3.02574e-06	9.22508e-07	1.29173e-09	9.23799e-07			0.86	3.00702e-05	7.91417e-06	4.61882e-06	4.61882e-06	5.78905e-06	9.94765e-07	0	0			0.86	3.89736e-05	1.36804e-05	1.1938e-05	9.89061e-06	2.89182e-05	9.33284e-06
	4.52631e-12	1.39846e-08	1.39892e-08	1.03828e-10	3.89633e-08	3.90671e-08	2.76025e-09	1.53744e-08	1.81347e-08	4.41967e-09	6.22844e-08	6.67041e-08	3.11908e-06	1.80641e-09	3.12089e-06	9.57937e-07	1.34622e-09	9.59284e-07			0.87	5.86533e-06	5.86533e-06	2.17715e-05	9.55834e-06	2.52872e-05	1.15652e-05	0	0			0.87	7.48808e-06	3.82017e-06	2.9941e-06	1.79435e-06	6.55379e-05	1.58682e-05
	4.93039e-12	1.47149e-08	1.47198e-08	1.12583e-10	4.09136e-08	4.10262e-08	2.96369e-09	1.62008e-08	1.91645e-08	4.72767e-09	6.529e-08	7.00177e-08	3.24858e-06	1.90377e-09	3.25049e-06	1.00657e-06	1.42137e-09	1.00799e-06			0.88	1.6515e-05	6.17902e-06	2.35671e-05	1.20234e-05	1.97473e-05	1.02314e-05	0	0			0.88	2.41683e-05	1.79162e-05	5.34602e-07	5.34602e-07	3.73491e-05	1.87986e-05
	5.72849e-12	1.60901e-08	1.60959e-08	1.29763e-10	4.45757e-08	4.47055e-08	3.3574e-09	1.77601e-08	2.11175e-08	5.32069e-09	7.09201e-08	7.62408e-08	3.48887e-06	2.08754e-09	3.49096e-06	1.09791e-06	1.56354e-09	1.09947e-06			0.89	9.29475e-06	6.22381e-06	7.40141e-06	7.40141e-06	1.58316e-05	6.55036e-06	0	0			0.89	1.0001e-05	1.0001e-05	0	0	2.63658e-05	1.70339e-05
	6.65221e-12	1.75892e-08	1.75959e-08	1.49482e-10	4.85526e-08	4.87021e-08	3.80152e-09	1.94637e-08	2.32653e-08	5.98533e-09	7.70155e-08	8.30008e-08	3.74588e-06	2.28844e-09	3.74817e-06	1.19711e-06	1.71942e-09	1.19883e-06			0.9	3.85803e-06	3.85803e-06	0	0	8.46862e-06	3.28586e-06	0	0			0.9	1.25865e-05	9.57417e-06	5.44214e-06	5.44214e-06	1.26261e-05	1.01271e-05
	7.72073e-12	1.92227e-08	1.92305e-08	1.72103e-10	5.28701e-08	5.30422e-08	4.30224e-09	2.13246e-08	2.56268e-08	6.72988e-09	8.36129e-08	9.03427e-08	4.02071e-06	2.508e-09	4.02322e-06	1.30482e-06	1.89026e-09	1.30671e-06			0.91	5.1545e-06	2.69924e-06	1.96666e-06	1.96666e-06	1.83029e-05	1.09862e-05	0	0			0.91	7.66408e-06	3.87973e-06	0	0	1.42415e-05	1.01349e-05
	8.95607e-12	2.10023e-08	2.10113e-08	1.98037e-10	5.75562e-08	5.77542e-08	4.86649e-09	2.33566e-08	2.82231e-08	7.56356e-09	9.07515e-08	9.83151e-08	4.3145e-06	2.74789e-09	4.31725e-06	1.42171e-06	2.07746e-09	1.42379e-06			0.92	0	0	0	0	1.32397e-05	6.5155e-06	0	0			0.92	4.05874e-06	4.05874e-06	0	0	0	0
	1.03835e-11	2.29405e-08	2.29509e-08	2.27754e-10	6.26408e-08	6.28685e-08	5.50201e-09	2.55747e-08	3.10767e-08	8.49659e-09	9.84738e-08	1.0697e-07	4.62848e-06	3.00993e-09	4.63149e-06	1.54854e-06	2.28249e-09	1.55082e-06			0.93	7.03243e-06	7.03243e-06	1.14805e-06	1.14805e-06	1.6263e-06	1.6263e-06	0	0			0.93	2.84504e-05	1.59965e-05	8.46616e-06	8.46616e-06	1.25898e-05	5.84543e-06
	1.20319e-11	2.50507e-08	2.50628e-08	2.61787e-10	6.81563e-08	6.84181e-08	6.21742e-09	2.79953e-08	3.42127e-08	9.54032e-09	1.06825e-07	1.16365e-07	4.96392e-06	3.29606e-09	4.96721e-06	1.68608e-06	2.50701e-09	1.68859e-06			0.94	0	0	4.32621e-06	2.2006e-06	1.63888e-05	1.40918e-05	0	0			0.94	5.10039e-06	3.41793e-06	0	0	1.39662e-05	9.12912e-06
	1.31768e-11	2.64489e-08	2.64621e-08	2.85264e-10	7.17996e-08	7.20849e-08	6.70422e-09	2.9602e-08	3.63062e-08	1.02469e-08	1.12328e-07	1.22575e-07	5.1828e-06	3.48609e-09	5.18628e-06	1.77692e-06	2.65644e-09	1.77958e-06			0.95	5.56557e-06	5.56557e-06	0	0	5.51849e-07	5.51849e-07	0	0			0.95	4.40036e-06	4.40036e-06	0	0	1.78501e-06	1.78501e-06
	1.39346e-11	2.73477e-08	2.73617e-08	3.00738e-10	7.41375e-08	7.44383e-08	7.02236e-09	3.06361e-08	3.76584e-08	1.07073e-08	1.15854e-07	1.26562e-07	5.32219e-06	3.60843e-09	5.32579e-06	1.8352e-06	2.75278e-09	1.83796e-06			0.96	1.5672e-06	1.5672e-06	0	0	9.55198e-06	5.15795e-06	0	0			0.96	2.12755e-06	2.12755e-06	0	0	3.78466e-06	3.78466e-06
	1.61295e-11	2.98473e-08	2.98635e-08	3.45295e-10	8.06221e-08	8.09674e-08	7.92756e-09	3.35162e-08	4.14438e-08	1.20115e-08	1.25614e-07	1.37625e-07	5.70473e-06	3.94934e-09	5.70867e-06	1.99681e-06	3.02173e-09	1.99983e-06			0.97	0	0	3.7737e-06	3.7737e-06	2.54978e-06	1.37707e-06	0	0			0.97	1.0001e-05	1.0001e-05	0	0	1.78501e-06	1.78501e-06
	1.86601e-11	3.25666e-08	3.25852e-08	3.96235e-10	8.76504e-08	8.80466e-08	8.94498e-09	3.66564e-08	4.56014e-08	1.34683e-08	1.3616e-07	1.49628e-07	6.11306e-06	4.3213e-09	6.11738e-06	2.17188e-06	3.31595e-09	2.17519e-06			0.98	7.22973e-06	3.95747e-06	3.7737e-06	3.7737e-06	5.90061e-06	5.90061e-06	0	0			0.98	0	0	0	0	7.38766e-06	7.38766e-06
	2.1576e-11	3.5524e-08	3.55456e-08	4.54439e-10	9.52658e-08	9.57203e-08	1.0088e-08	4.00791e-08	5.01671e-08	1.50948e-08	1.47552e-07	1.62647e-07	6.5488e-06	4.72703e-09	6.55353e-06	2.36147e-06	3.63772e-09	2.3651e-06			0.99	0	0	0	0	9.63437e-06	9.63437e-06	0	0			0.99	0	0	0	0	0	0
	2.49343e-11	3.87396e-08	3.87645e-08	5.20906e-10	1.03515e-07	1.04036e-07	1.13713e-08	4.38086e-08	5.51799e-08	1.691e-08	1.59856e-07	1.76766e-07	7.01365e-06	5.16947e-09	7.01882e-06	2.5667e-06	3.9895e-09	2.57069e-06			1	3.97732e-06	3.97732e-06	0	0	2.95031e-06	2.95031e-06	0	0			1	0	0	0	0	1.78501e-06	1.78501e-06
	2.87998e-11	4.22348e-08	4.22636e-08	5.96765e-10	1.12449e-07	1.13046e-07	1.28116e-08	4.78712e-08	6.06828e-08	1.89347e-08	1.7314e-07	1.92075e-07	7.50941e-06	5.65181e-09	7.51506e-06	2.78879e-06	4.37398e-09	2.79317e-06			1.01	0	0	7.87402e-06	7.87402e-06	1.30255e-05	1.30255e-05	0	0			1.01	0	0	0	0	2.93263e-06	2.93263e-06
	3.32467e-11	4.6033e-08	4.60663e-08	6.83295e-10	1.22121e-07	1.22804e-07	1.4427e-08	5.22953e-08	6.67224e-08	2.1192e-08	1.87479e-07	2.08671e-07	8.03797e-06	6.17749e-09	8.04415e-06	3.02904e-06	4.79407e-09	3.03383e-06			1.02	0	0	0	0	1.57544e-06	1.57544e-06	0	0			1.02	0	0	0	0	0	0
	3.731e-11	4.93309e-08	4.93682e-08	7.61757e-10	1.3049e-07	1.31252e-07	1.587e-08	5.61439e-08	7.20139e-08	2.31974e-08	1.99854e-07	2.23051e-07	8.48909e-06	6.63513e-09	8.49572e-06	3.23676e-06	5.16059e-09	3.24192e-06			1.03	0	0	0	0	3.36966e-06	3.36966e-06	0	0			1.03	0	0	0	0	0	0
	3.83596e-11	5.01593e-08	5.01976e-08	7.81941e-10	1.32589e-07	1.33371e-07	1.62381e-08	5.71117e-08	7.33498e-08	2.37075e-08	2.02952e-07	2.26659e-07	8.60134e-06	6.75026e-09	8.60809e-06	3.28882e-06	5.25291e-09	3.29407e-06			1.04	0	0	0	0	2.95031e-06	2.95031e-06	0	0			1.04	0	0	0	0	0	0
	4.4235e-11	5.46407e-08	5.46849e-08	8.94335e-10	1.43916e-07	1.4481e-07	1.82675e-08	6.23534e-08	8.06208e-08	2.65093e-08	2.19644e-07	2.46154e-07	9.20164e-06	7.37416e-09	9.20901e-06	3.56963e-06	5.75392e-09	3.57538e-06			1.05	1.85e-06	1.85e-06	0	0	4.71165e-06	3.35788e-06	0	0			1.05	0	0	0	0	0	0
	5.0983e-11	5.95064e-08	5.95574e-08	1.02232e-09	1.56168e-07	1.57191e-07	2.05402e-08	6.80563e-08	8.85965e-08	2.96286e-08	2.37647e-07	2.67276e-07	9.8411e-06	8.05356e-09	9.84915e-06	3.87305e-06	6.30082e-09	3.87935e-06			1.06	0	0	0	0	2.95031e-06	2.95031e-06	0	0			1.06	0	0	0	0	0	0
	5.87287e-11	6.4788e-08	6.48467e-08	1.16798e-09	1.69419e-07	1.70587e-07	2.30842e-08	7.42592e-08	9.73434e-08	3.30996e-08	2.57059e-07	2.90158e-07	1.05221e-05	8.79321e-09	1.05309e-05	4.20078e-06	6.8976e-09	4.20768e-06			1.07	5.56557e-06	5.56557e-06	0	0	1.18012e-05	1.18012e-05	0	0			1.07	0	0	0	0	0	0
	6.7615e-11	7.05193e-08	7.05869e-08	1.33365e-09	1.83744e-07	1.85078e-07	2.59304e-08	8.10038e-08	1.06934e-07	3.69602e-08	2.77982e-07	3.14943e-07	1.1247e-05	9.59821e-09	1.12566e-05	4.55465e-06	7.54863e-09	4.5622e-06			1.08	0	0	3.27525e-06	3.27525e-06	2.95031e-06	2.95031e-06	0	0			1.08	0	0	0	0	3.71047e-06	3.71047e-06
	7.78039e-11	7.67369e-08	7.68147e-08	1.52199e-09	1.99228e-07	2.0075e-07	2.91129e-08	8.83353e-08	1.17448e-07	4.1252e-08	3.0053e-07	3.41782e-07	1.20186e-05	1.04741e-08	1.20291e-05	4.93659e-06	8.25861e-09	4.94485e-06			1.09	0	0	0	0	6.95539e-06	6.95539e-06	0	0			1.09	3.80569e-06	3.80569e-06	0	0	3.58817e-06	3.58817e-06
	8.94802e-11	8.34803e-08	8.35698e-08	1.73596e-09	2.15958e-07	2.17694e-07	3.26699e-08	9.63022e-08	1.28972e-07	4.60209e-08	3.24822e-07	3.70843e-07	1.28395e-05	1.14269e-08	1.28509e-05	5.34867e-06	9.03264e-09	5.3577e-06			1.1	0	0	0	0	1.47515e-05	1.47515e-05	0	0			1.1	1.57257e-06	1.57257e-06	0	0	0	0
	1.02751e-10	9.0737e-08	9.08398e-08	1.97707e-09	2.33896e-07	2.35873e-07	3.66129e-08	1.04892e-07	1.41505e-07	5.12773e-08	3.5079e-07	4.02067e-07	1.37062e-05	1.24552e-08	1.37187e-05	5.7898e-06	9.86988e-09	5.79967e-06			1.11	6.27741e-06	6.27741e-06	0	0	0	0	0	0			1.11	0	0	0	0	0	0
	1.02853e-10	9.07918e-08	9.08946e-08	1.97893e-09	2.34031e-07	2.3601e-07	3.66431e-08	1.04957e-07	1.416e-07	5.13174e-08	3.50985e-07	4.02302e-07	1.37127e-05	1.24629e-08	1.37252e-05	5.79312e-06	9.87622e-09	5.80299e-06			1.12	0	0	0	0	1.5535e-05	1.5535e-05	0	0			1.12	0	0	0	0	0	0
	1.18162e-10	9.8717e-08	9.88352e-08	2.25466e-09	2.53548e-07	2.55802e-07	4.10791e-08	1.14356e-07	1.55435e-07	5.71971e-08	3.79156e-07	4.36353e-07	1.46412e-05	1.35893e-08	1.46548e-05	6.27229e-06	1.07953e-08	6.28308e-06			1.13	0	0	0	0	2.95031e-06	2.95031e-06	0	0			1.13	0	0	0	0	0	0
	1.35676e-10	1.07305e-07	1.07441e-07	2.56739e-09	2.74619e-07	2.77186e-07	4.60292e-08	1.24561e-07	1.7059e-07	6.3721e-08	4.0948e-07	4.73201e-07	1.56282e-05	1.48135e-08	1.5643e-05	6.7887e-06	1.17964e-08	6.8005e-06			1.14	0	0	0	0	0	0	0	0			1.14	2.1044e-06	2.1044e-06	0	0	0	0
	1.55702e-10	1.16609e-07	1.16765e-07	2.92189e-09	2.97361e-07	3.00283e-07	5.15501e-08	1.35637e-07	1.87187e-07	7.09562e-08	4.42114e-07	5.1307e-07	1.66771e-05	1.61437e-08	1.66932e-05	7.34505e-06	1.28864e-08	7.35794e-06			1.15	0	0	0	0	5.90061e-06	5.90061e-06	0	0			1.15	0	0	0	0	0	0
	1.78589e-10	1.26685e-07	1.26864e-07	3.32351e-09	3.21901e-07	3.25224e-07	5.77044e-08	1.47655e-07	2.05359e-07	7.89765e-08	4.77223e-07	5.56199e-07	1.77915e-05	1.75886e-08	1.7809e-05	7.9442e-06	1.40728e-08	7.95827e-06			1.16	0	0	0	0	5.90061e-06	5.90061e-06	0	0			1.16	0	0	0	0	0	0
	2.04729e-10	1.37595e-07	1.378e-07	3.77824e-09	3.48372e-07	3.5215e-07	6.45614e-08	1.6069e-07	2.25251e-07	8.78627e-08	5.14985e-07	6.02848e-07	1.8975e-05	1.91577e-08	1.89942e-05	8.5892e-06	1.53639e-08	8.60457e-06			1.17	0	0	0	0	5.90061e-06	5.90061e-06	0	0			1.17	0	0	0	0	1.26642e-06	1.26642e-06
	2.34569e-10	1.49405e-07	1.49639e-07	4.29282e-09	3.76919e-07	3.81212e-07	7.21971e-08	1.74825e-07	2.47023e-07	9.77037e-08	5.55589e-07	6.53293e-07	2.02316e-05	2.08612e-08	2.02525e-05	9.28331e-06	1.67683e-08	9.30008e-06			1.18	0	0	0	0	0	0	0	0			1.18	0	0	0	0	0	0
	2.68614e-10	1.62184e-07	1.62452e-07	4.87481e-09	4.07697e-07	4.12571e-07	8.06958e-08	1.90149e-07	2.70845e-07	1.08597e-07	5.99237e-07	7.07834e-07	2.15655e-05	2.27101e-08	2.15882e-05	1.003e-05	1.82955e-08	1.00483e-05			1.19	0	0	0	0	2.95031e-06	2.95031e-06	0	0			1.19	0	0	0	0	0	0
	2.75227e-10	1.64591e-07	1.64866e-07	4.98727e-09	4.13481e-07	4.18468e-07	8.23229e-08	1.93038e-07	2.75361e-07	1.10676e-07	6.07427e-07	7.18103e-07	2.18139e-05	2.30589e-08	2.1837e-05	1.01701e-05	1.8584e-08	1.01887e-05			1.2	0.00048633	0.000468503	3.75786e-06	3.75786e-06	0	0	0	0			1.2	2.88255e-05	2.47055e-05	0	0	2.09943e-05	1.12102e-05
	3.07436e-10	1.76008e-07	1.76316e-07	5.53264e-09	4.40869e-07	4.46401e-07	9.015e-08	2.06755e-07	2.96905e-07	1.20649e-07	6.46145e-07	7.66794e-07	2.29809e-05	2.47162e-08	2.30056e-05	1.08329e-05	1.99558e-08	1.08528e-05
	3.51679e-10	1.9096e-07	1.91312e-07	6.27579e-09	4.76612e-07	4.82888e-07	1.00662e-07	2.24746e-07	3.25408e-07	1.33976e-07	6.96542e-07	8.30518e-07	2.44824e-05	2.68923e-08	2.45093e-05	1.1696e-05	2.17602e-08	1.17177e-05
	4.02073e-10	2.07126e-07	2.07528e-07	7.11483e-09	5.15116e-07	5.2223e-07	1.12343e-07	2.44231e-07	3.56574e-07	1.48707e-07	7.50673e-07	8.9938e-07	2.60748e-05	2.92522e-08	2.6104e-05	1.26234e-05	2.37206e-08	1.26471e-05
	4.59441e-10	2.246e-07	2.25059e-07	8.0616e-09	5.5658e-07	5.64642e-07	1.25318e-07	2.65328e-07	3.90646e-07	1.64981e-07	8.08798e-07	9.73779e-07	2.7763e-05	3.18106e-08	2.77948e-05	1.36195e-05	2.58497e-08	1.36454e-05
	5.24713e-10	2.43482e-07	2.44007e-07	9.12933e-09	6.01222e-07	6.10351e-07	1.39721e-07	2.88164e-07	4.27885e-07	1.82952e-07	8.71195e-07	1.05415e-06	2.95522e-05	3.45835e-08	2.95868e-05	1.46891e-05	2.81615e-08	1.47172e-05
	5.98936e-10	2.63881e-07	2.6448e-07	1.03328e-08	6.49269e-07	6.59602e-07	1.55703e-07	3.12873e-07	4.68576e-07	2.02787e-07	9.3816e-07	1.14095e-06	3.14481e-05	3.7588e-08	3.14856e-05	1.58371e-05	3.06707e-08	1.58678e-05
	6.83291e-10	2.85912e-07	2.86595e-07	1.16884e-08	7.00969e-07	7.12658e-07	1.73425e-07	3.39603e-07	5.13028e-07	2.24668e-07	1.01001e-06	1.23467e-06	3.34562e-05	4.08427e-08	3.34971e-05	1.70688e-05	3.33934e-08	1.71022e-05
	7.1704e-10	2.94429e-07	2.95146e-07	1.22275e-08	7.20905e-07	7.33133e-07	1.804e-07	3.49947e-07	5.30347e-07	2.33249e-07	1.03766e-06	1.27091e-06	3.42224e-05	4.21034e-08	3.42645e-05	1.75428e-05	3.44493e-08	1.75773e-05
	7.79107e-10	3.09699e-07	3.10478e-07	1.32146e-08	7.56583e-07	7.69798e-07	1.9307e-07	3.68508e-07	5.61578e-07	2.48796e-07	1.08707e-06	1.33587e-06	3.55827e-05	4.43672e-08	3.56271e-05	1.83899e-05	3.63468e-08	1.84262e-05
	8.87883e-10	3.35374e-07	3.36262e-07	1.49319e-08	8.1639e-07	8.31322e-07	2.14832e-07	3.99757e-07	6.14589e-07	2.75387e-07	1.16971e-06	1.44509e-06	3.78338e-05	4.81831e-08	3.7882e-05	1.98062e-05	3.95494e-08	1.98458e-05
	1.0113e-09	3.6308e-07	3.64091e-07	1.6863e-08	8.80689e-07	8.97552e-07	2.38928e-07	4.3353e-07	6.72458e-07	3.0468e-07	1.25829e-06	1.56298e-06	4.02162e-05	5.2313e-08	4.02685e-05	2.13241e-05	4.30212e-08	2.13671e-05
	1.15126e-09	3.92969e-07	3.9412e-07	1.90334e-08	9.49798e-07	9.68832e-07	2.65594e-07	4.70019e-07	7.35613e-07	3.36933e-07	1.35324e-06	1.69017e-06	4.27366e-05	5.67818e-08	4.27934e-05	2.29503e-05	4.67837e-08	2.29971e-05
	1.30988e-09	4.25204e-07	4.26514e-07	2.14713e-08	1.02406e-06	1.04553e-06	2.9509e-07	5.0943e-07	8.0452e-07	3.72429e-07	1.45496e-06	1.82739e-06	4.54024e-05	6.16157e-08	4.5464e-05	2.46918e-05	5.08598e-08	2.47426e-05
	1.48955e-09	4.59959e-07	4.61448e-07	2.42081e-08	1.10382e-06	1.12803e-06	3.27698e-07	5.51985e-07	8.79684e-07	4.11473e-07	1.56392e-06	1.97539e-06	4.82211e-05	6.68433e-08	4.82879e-05	2.65561e-05	5.52742e-08	2.66114e-05
	1.69296e-09	4.9742e-07	4.99113e-07	2.72788e-08	1.18948e-06	1.21676e-06	3.63729e-07	5.97921e-07	9.6165e-07	4.54402e-07	1.6806e-06	2.135e-06	5.12005e-05	7.2495e-08	5.1273e-05	2.85511e-05	6.00537e-08	2.86111e-05
	1.81695e-09	5.1941e-07	5.21227e-07	2.91374e-08	1.23962e-06	1.26876e-06	3.85284e-07	6.24914e-07	1.0102e-06	4.79985e-07	1.74874e-06	2.22873e-06	5.29232e-05	7.58202e-08	5.2999e-05	2.97156e-05	6.28688e-08	2.97784e-05
	1.92311e-09	5.37788e-07	5.39711e-07	3.07219e-08	1.28145e-06	1.31217e-06	4.0352e-07	6.4749e-07	1.05101e-06	5.01577e-07	1.80551e-06	2.30709e-06	5.43489e-05	7.86034e-08	5.44275e-05	3.06852e-05	6.52268e-08	3.07504e-05
	2.18338e-09	5.81275e-07	5.83459e-07	3.45806e-08	1.38016e-06	1.41474e-06	4.47441e-07	7.00965e-07	1.14841e-06	5.53394e-07	1.93919e-06	2.49259e-06	5.76748e-05	8.52038e-08	5.776e-05	3.29672e-05	7.0824e-08	3.3038e-05
	2.47755e-09	6.2811e-07	6.30587e-07	3.89025e-08	1.48607e-06	1.52497e-06	4.95895e-07	7.58634e-07	1.25453e-06	6.10282e-07	2.08223e-06	2.69251e-06	6.11873e-05	9.23336e-08	6.12796e-05	3.54065e-05	7.68782e-08	3.54834e-05
	2.80983e-09	6.78535e-07	6.81345e-07	4.37405e-08	1.59968e-06	1.64342e-06	5.49323e-07	8.20809e-07	1.37013e-06	6.72708e-07	2.23523e-06	2.90794e-06	6.48956e-05	1.00033e-07	6.49956e-05	3.80129e-05	8.34248e-08	3.80963e-05
	3.18496e-09	7.32811e-07	7.35996e-07	4.9153e-08	1.72151e-06	1.77067e-06	6.08205e-07	8.87821e-07	1.49603e-06	7.41177e-07	2.39884e-06	3.14002e-06	6.88095e-05	1.08346e-07	6.89178e-05	4.07968e-05	9.05014e-08	4.08873e-05
	3.60825e-09	7.91214e-07	7.94823e-07	5.52048e-08	1.85213e-06	1.90733e-06	6.73063e-07	9.60023e-07	1.63309e-06	8.16238e-07	2.57376e-06	3.39e-06	7.29391e-05	1.17318e-07	7.30565e-05	4.37692e-05	9.81487e-08	4.38673e-05
	4.08558e-09	8.54043e-07	8.58129e-07	6.19676e-08	1.99212e-06	2.05409e-06	7.44467e-07	1.0378e-06	1.78226e-06	8.98485e-07	2.7607e-06	3.65919e-06	7.72952e-05	1.26999e-07	7.74221e-05	4.69416e-05	1.0641e-07	4.7048e-05
	4.47803e-09	9.03639e-07	9.08117e-07	6.74838e-08	2.10228e-06	2.16976e-06	8.01962e-07	1.09925e-06	1.90122e-06	9.64445e-07	2.90744e-06	3.87188e-06	8.06755e-05	1.34661e-07	8.08101e-05	4.94286e-05	1.12955e-07	4.95416e-05
	4.62359e-09	9.21612e-07	9.26236e-07	6.95205e-08	2.14212e-06	2.21164e-06	8.23035e-07	1.12154e-06	1.94458e-06	9.88564e-07	2.96045e-06	3.94901e-06	8.18885e-05	1.37442e-07	8.2026e-05	5.03263e-05	1.15332e-07	5.04416e-05
	5.22962e-09	9.94259e-07	9.99489e-07	7.7951e-08	2.3028e-06	2.38075e-06	9.09443e-07	1.21169e-06	2.12113e-06	1.08717e-06	3.17381e-06	4.26098e-06	8.67307e-05	1.48703e-07	8.68794e-05	5.3936e-05	1.24963e-07	5.4061e-05
	5.91192e-09	1.07234e-06	1.07826e-06	8.73556e-08	2.47487e-06	2.56223e-06	1.00442e-06	1.3087e-06	2.31313e-06	1.19506e-06	3.40166e-06	4.59672e-06	9.18337e-05	1.60845e-07	9.19945e-05	5.77844e-05	1.35359e-07	5.79197e-05
	6.67964e-09	1.15625e-06	1.16293e-06	9.7841e-08	2.65908e-06	2.75692e-06	1.10877e-06	1.41307e-06	2.52184e-06	1.31305e-06	3.6449e-06	4.95796e-06	9.72099e-05	1.73931e-07	9.73838e-05	6.18855e-05	1.46575e-07	6.20321e-05
	7.543e-09	1.24638e-06	1.25393e-06	1.09525e-07	2.85624e-06	2.96577e-06	1.22334e-06	1.52532e-06	2.74866e-06	1.44203e-06	3.90452e-06	5.34655e-06	0.000102872	1.88032e-07	0.00010306	6.62545e-05	1.58672e-07	6.64131e-05
	8.51338e-09	1.34318e-06	1.3517e-06	1.22536e-07	3.06719e-06	3.18973e-06	1.34909e-06	1.64601e-06	2.99509e-06	1.58294e-06	4.18153e-06	5.76448e-06	0.000108834	2.03221e-07	0.000109037	7.09069e-05	1.71715e-07	7.10786e-05
	9.60344e-09	1.44711e-06	1.45671e-06	1.37017e-07	3.29285e-06	3.42986e-06	1.48702e-06	1.77572e-06	3.26274e-06	1.73682e-06	4.47702e-06	6.21385e-06	0.000115109	2.19578e-07	0.000115329	7.58593e-05	1.85775e-07	7.60451e-05
	1.07344e-08	1.55037e-06	1.5611e-06	1.51909e-07	3.51625e-06	3.66816e-06	1.62688e-06	1.90474e-06	3.53162e-06	1.8922e-06	4.76879e-06	6.66099e-06	0.000121226	2.35877e-07	0.000121462	8.0739e-05	1.99797e-07	8.09388e-05
	1.08272e-08	1.55866e-06	1.56948e-06	1.53126e-07	3.53415e-06	3.68728e-06	1.63823e-06	1.9151e-06	3.55333e-06	1.90478e-06	4.79214e-06	6.69692e-06	0.000121713	2.37188e-07	0.00012195	8.11291e-05	2.00925e-07	8.133e-05
	1.22005e-08	1.67835e-06	1.69055e-06	1.71033e-07	3.79213e-06	3.96316e-06	1.80392e-06	2.06482e-06	3.86874e-06	2.08802e-06	5.12808e-06	7.2161e-06	0.000128659	2.56142e-07	0.000128915	8.67344e-05	2.17244e-07	8.69517e-05
	1.37404e-08	1.80675e-06	1.82049e-06	1.9093e-07	4.06784e-06	4.25877e-06	1.98539e-06	2.22559e-06	4.21098e-06	2.28783e-06	5.48614e-06	7.77396e-06	0.000135964	2.76537e-07	0.00013624	9.26945e-05	2.34819e-07	9.29293e-05
	1.54665e-08	1.94445e-06	1.95991e-06	2.13024e-07	4.36243e-06	4.57546e-06	2.18401e-06	2.39818e-06	4.5822e-06	2.5056e-06	5.86765e-06	8.37325e-06	0.000143644	2.98475e-07	0.000143942	9.90292e-05	2.53738e-07	9.9283e-05
	1.74e-08	2.09207e-06	2.10947e-06	2.37544e-07	4.67711e-06	4.91465e-06	2.40132e-06	2.58341e-06	4.98472e-06	2.74283e-06	6.27406e-06	9.01689e-06	0.000151715	3.22068e-07	0.000152037	0.00010576	2.74098e-07	0.000106034
	1.95647e-08	2.2503e-06	2.26987e-06	2.6474e-07	5.01313e-06	5.27787e-06	2.63893e-06	2.78212e-06	5.42105e-06	3.00114e-06	6.70685e-06	9.70798e-06	0.000160195	3.47432e-07	0.000160542	0.000112908	2.96003e-07	0.000113204
	2.1987e-08	2.41985e-06	2.44183e-06	2.94888e-07	5.37186e-06	5.66675e-06	2.89861e-06	2.99525e-06	5.89386e-06	3.28226e-06	7.16761e-06	1.04499e-05	0.000169102	3.74693e-07	0.000169477	0.000120497	3.19561e-07	0.000120816
	2.46958e-08	2.60146e-06	2.62616e-06	3.28287e-07	5.75472e-06	6.08301e-06	3.18225e-06	3.22377e-06	6.40602e-06	3.58805e-06	7.65801e-06	1.12461e-05	0.000178455	4.03985e-07	0.000178859	0.000128551	3.44891e-07	0.000128895
	2.50274e-08	2.62318e-06	2.64821e-06	3.32355e-07	5.8004e-06	6.13276e-06	3.21653e-06	3.25111e-06	6.46764e-06	3.62492e-06	7.71644e-06	1.13414e-05	0.000179561	4.07494e-07	0.000179968	0.000129509	3.47925e-07	0.000129857
	2.77234e-08	2.79596e-06	2.82368e-06	3.65268e-07	6.16321e-06	6.52848e-06	3.49192e-06	3.46871e-06	6.96062e-06	3.92052e-06	8.17982e-06	1.21003e-05	0.000188273	4.35451e-07	0.000188708	0.000137094	3.72115e-07	0.000137467
	3.11056e-08	3.00418e-06	3.03529e-06	4.06191e-07	6.59893e-06	7.00512e-06	3.82981e-06	3.73117e-06	7.56097e-06	4.28182e-06	8.7349e-06	1.30167e-05	0.000198575	4.69241e-07	0.000199044	0.000146155	4.01367e-07	0.000146556
	3.48816e-08	3.22705e-06	3.26193e-06	4.51449e-07	7.06356e-06	7.51501e-06	4.1983e-06	4.01232e-06	8.21062e-06	4.67426e-06	9.32519e-06	1.39995e-05	0.000209383	5.05518e-07	0.000209889	0.000155759	4.32787e-07	0.000156192
	3.90949e-08	3.46551e-06	3.50461e-06	5.01474e-07	7.55888e-06	8.06035e-06	4.59996e-06	4.3134e-06	8.91335e-06	5.10031e-06	9.95277e-06	1.50531e-05	0.000220718	5.44454e-07	0.000221263	0.000165936	4.66526e-07	0.000166403
	4.37937e-08	3.72059e-06	3.76438e-06	5.56735e-07	8.08676e-06	8.6435e-06	5.03753e-06	4.63571e-06	9.67325e-06	5.56263e-06	1.06198e-05	1.61824e-05	0.000232602	5.86231e-07	0.000233188	0.000176716	5.02743e-07	0.000177219
	4.90308e-08	3.99337e-06	4.0424e-06	6.17745e-07	8.6492e-06	9.26694e-06	5.51399e-06	4.98066e-06	1.04946e-05	6.06405e-06	1.13285e-05	1.73926e-05	0.000245058	6.31045e-07	0.000245689	0.00018813	5.41608e-07	0.000188672
	5.48647e-08	4.285e-06	4.33986e-06	6.85063e-07	9.24827e-06	9.93333e-06	6.0325e-06	5.34972e-06	1.13822e-05	6.60762e-06	1.20814e-05	1.8689e-05	0.000258108	6.79103e-07	0.000258787	0.000200211	5.833e-07	0.000200794
	5.67544e-08	4.377e-06	4.43376e-06	7.06736e-07	9.43682e-06	1.01436e-05	6.19795e-06	5.46621e-06	1.16642e-05	6.78064e-06	1.2318e-05	1.90986e-05	0.000262172	6.94295e-07	0.000262867	0.000203997	5.96483e-07	0.000204594
	6.13598e-08	4.59668e-06	4.65804e-06	7.59299e-07	9.88618e-06	1.06455e-05	6.59648e-06	5.74445e-06	1.23409e-05	7.19659e-06	1.2881e-05	2.00775e-05	0.000271778	7.30625e-07	0.000272509	0.000212992	6.28012e-07	0.00021362
	6.8587e-08	4.9297e-06	4.99829e-06	8.41115e-07	1.05653e-05	1.14064e-05	7.20961e-06	6.16651e-06	1.33761e-05	7.83444e-06	1.37298e-05	2.15642e-05	0.000286093	7.85845e-07	0.000286879	0.00022651	6.75947e-07	0.000227186
	7.66242e-08	5.28543e-06	5.36205e-06	9.31234e-07	1.1288e-05	1.22192e-05	7.87579e-06	6.61765e-06	1.44934e-05	8.52488e-06	1.46307e-05	2.31556e-05	0.000301078	8.45013e-07	0.000301923	0.000240802	7.27321e-07	0.000241529
	8.55572e-08	5.6653e-06	5.75086e-06	1.03044e-06	1.20569e-05	1.30873e-05	8.59925e-06	7.09972e-06	1.5699e-05	9.27189e-06	1.55867e-05	2.48586e-05	0.000316759	9.08391e-07	0.000317667	0.000255904	7.82363e-07	0.000256687
	9.54804e-08	6.07083e-06	6.16631e-06	1.13959e-06	1.28747e-05	1.40143e-05	9.3845e-06	7.61469e-06	1.69992e-05	1.00797e-05	1.66008e-05	2.66805e-05	0.000333164	9.76262e-07	0.000334141	0.000271859	8.41315e-07	0.0002727
	1.06497e-07	6.50365e-06	6.61014e-06	1.2596e-06	1.37444e-05	1.5004e-05	1.02363e-05	8.16463e-06	1.8401e-05	1.09528e-05	1.76762e-05	2.8629e-05	0.000350322	1.04892e-06	0.000351371	0.000288706	9.04436e-07	0.000289611
	1.18721e-07	6.96544e-06	7.08416e-06	1.39148e-06	1.46688e-05	1.60603e-05	1.116e-05	8.75173e-06	1.99117e-05	1.18961e-05	1.88163e-05	3.07124e-05	0.000368261	1.12669e-06	0.000369388	0.00030649	9.71999e-07	0.000307462
	1.25179e-07	7.20244e-06	7.32762e-06	1.46065e-06	1.5142e-05	1.66026e-05	1.16396e-05	9.05318e-06	2.06928e-05	1.23846e-05	1.93987e-05	3.17834e-05	0.00037733	1.16669e-06	0.000378497	0.000315545	1.00676e-06	0.000316551
	1.32278e-07	7.45801e-06	7.59028e-06	1.53633e-06	1.56512e-05	1.71876e-05	1.21609e-05	9.37832e-06	2.15392e-05	1.29146e-05	2.00247e-05	3.29394e-05	0.000387011	1.2099e-06	0.000388221	0.000325255	1.04429e-06	0.000326299
	1.47303e-07	7.98326e-06	8.13056e-06	1.69532e-06	1.6695e-05	1.83903e-05	1.32449e-05	1.00468e-05	2.32918e-05	1.40139e-05	2.13052e-05	3.53191e-05	0.000406602	1.2989e-06	0.000407901	0.000345047	1.12162e-06	0.000346169
	1.63946e-07	8.5432e-06	8.70714e-06	1.86973e-06	1.78036e-05	1.96733e-05	1.44184e-05	1.07599e-05	2.51783e-05	1.51997e-05	2.26615e-05	3.78613e-05	0.000427066	1.39408e-06	0.00042846	0.000365916	1.20432e-06	0.00036712
	1.82372e-07	9.13995e-06	9.32232e-06	2.06095e-06	1.89807e-05	2.10416e-05	1.56881e-05	1.15202e-05	2.72083e-05	1.64783e-05	2.40979e-05	4.05762e-05	0.000448435	1.49583e-06	0.000449931	0.000387909	1.29272e-06	0.000389202
	2.0276e-07	9.77575e-06	9.97851e-06	2.27048e-06	2.02302e-05	2.25006e-05	1.70611e-05	1.23306e-05	2.93917e-05	1.78562e-05	2.56186e-05	4.34748e-05	0.000470743	1.60458e-06	0.000472348	0.00041108	1.38718e-06	0.000412468
	2.25306e-07	1.0453e-05	1.06783e-05	2.49992e-06	2.15562e-05	2.40561e-05	1.8545e-05	1.31941e-05	3.17391e-05	1.93403e-05	2.72281e-05	4.65684e-05	0.000494023	1.72077e-06	0.000495744	0.000435482	1.48811e-06	0.00043697
	2.50225e-07	1.11741e-05	1.14243e-05	2.75104e-06	2.29629e-05	2.57139e-05	2.0148e-05	1.41141e-05	3.4262e-05	2.09381e-05	2.89312e-05	4.98693e-05	0.00051831	1.84489e-06	0.000520155	0.000461171	1.59589e-06	0.000462766
	2.68539e-07	1.16879e-05	1.19565e-05	2.93409e-06	2.39623e-05	2.68964e-05	2.13038e-05	1.47698e-05	3.60736e-05	2.2087e-05	3.01384e-05	5.22254e-05	0.000535323	1.93356e-06	0.000537257	0.0004793	1.67288e-06	0.000480973
	2.7775e-07	1.19417e-05	1.22195e-05	3.02572e-06	2.44549e-05	2.74806e-05	2.18785e-05	1.50937e-05	3.69723e-05	2.26575e-05	3.07327e-05	5.33901e-05	0.00054364	1.97742e-06	0.000545617	0.000488202	1.71096e-06	0.000489913
	3.08138e-07	1.27587e-05	1.30668e-05	3.32598e-06	2.60369e-05	2.93628e-05	2.3746e-05	1.61367e-05	3.98827e-05	2.45067e-05	3.26378e-05	5.71445e-05	0.000570049	2.11891e-06	0.000572168	0.000516637	1.83377e-06	0.000518471
	3.41666e-07	1.36278e-05	1.39695e-05	3.65403e-06	2.77137e-05	3.13677e-05	2.57599e-05	1.72467e-05	4.30066e-05	2.64946e-05	3.46519e-05	6.11465e-05	0.000597575	2.26991e-06	0.000599845	0.000546535	1.9648e-06	0.0005485
	3.7864e-07	1.45522e-05	1.49309e-05	4.01222e-06	2.94907e-05	3.35029e-05	2.79308e-05	1.84277e-05	4.63585e-05	2.86305e-05	3.67807e-05	6.54112e-05	0.000626255	2.43103e-06	0.000628686	0.000577961	2.10456e-06	0.000580065
	4.19389e-07	1.55352e-05	1.59546e-05	4.40309e-06	3.13732e-05	3.57763e-05	3.02696e-05	1.96838e-05	4.99534e-05	3.09244e-05	3.90299e-05	6.99543e-05	0.00065613	2.60288e-06	0.000658733	0.000610978	2.25358e-06	0.000613232
	4.64273e-07	1.65801e-05	1.70444e-05	4.82939e-06	3.33669e-05	3.81963e-05	3.27878e-05	2.10194e-05	5.38072e-05	3.33866e-05	4.14059e-05	7.47925e-05	0.000687238	2.78613e-06	0.000690024	0.000645655	2.41242e-06	0.000648067
	5.13686e-07	1.76905e-05	1.82042e-05	5.29403e-06	3.54778e-05	4.07718e-05	3.54979e-05	2.24391e-05	5.7937e-05	3.60282e-05	4.3915e-05	7.99432e-05	0.000719622	2.98149e-06	0.000722603	0.00068206	2.58167e-06	0.000684641
	5.60312e-07	1.87047e-05	1.9265e-05	5.72843e-06	3.73992e-05	4.31276e-05	3.80018e-05	2.3736e-05	6.17378e-05	3.8462e-05	4.61933e-05	8.46553e-05	0.000748635	3.16045e-06	0.000751796	0.000714933	2.73665e-06	0.000717669
	5.68052e-07	1.88702e-05	1.94382e-05	5.80019e-06	3.77121e-05	4.35123e-05	3.84128e-05	2.39477e-05	6.23605e-05	3.88609e-05	4.65639e-05	8.54248e-05	0.000753321	3.18969e-06	0.000756511	0.000720264	2.76197e-06	0.000723026
	6.27834e-07	2.01231e-05	2.07509e-05	6.35123e-06	4.00764e-05	4.64277e-05	4.15464e-05	2.55503e-05	6.70966e-05	4.1897e-05	4.93596e-05	9.12566e-05	0.000788379	3.41151e-06	0.000791791	0.00076034	2.95396e-06	0.000763294
	6.93536e-07	2.14534e-05	2.2147e-05	6.9508e-06	4.25776e-05	4.95284e-05	4.49132e-05	2.72521e-05	7.21654e-05	4.51494e-05	5.23094e-05	9.74588e-05	0.00082484	3.64779e-06	0.000828488	0.000802364	3.15834e-06	0.000805523
	7.65701e-07	2.28655e-05	2.36312e-05	7.60277e-06	4.52227e-05	5.28254e-05	4.85288e-05	2.90589e-05	7.75876e-05	4.86318e-05	5.5421e-05	0.000104053	0.000862746	3.89938e-06	0.000866646	0.000846413	3.37584e-06	0.000849789
	8.44921e-07	2.4364e-05	2.52089e-05	8.31131e-06	4.80192e-05	5.63306e-05	5.24092e-05	3.09764e-05	8.33856e-05	5.23586e-05	5.87023e-05	0.000111061	0.000902144	4.16721e-06	0.000906311	0.000892567	3.60723e-06	0.000896174
[truncated: 782 more rows]

## Sheet: Fig. S3
panel b																				panel c
Raw Data						Peak Fitting
							4 mM Ca					20 mM Ca								log [Ca]	Response
[truncated: 1,001 more rows]

[truncated: 3 more sheets: Fig. S4, Fig. S5, Fig. S7]
